# Supplementary material for: Crystal structure and computational studies of (3Z)-4-benzoyl-3-[(2,4-di­nitro­phen­yl)hydrazinyl­idene]-5-phenyl­furan-2(3H)-one
Source: Acta Crystallogr E Crystallogr Commun. 2016 Nov 29;72(Pt 12):1852–5. doi: 10.1107/S2056989016018600 (PMC5137626; doi:10.1107/S2056989016018600)
Supplement: Supplementary file 1 [file e-72-01852-sup1.cif]

##############################################################################
#                                                                            #
# This CIF contains the data in a paper accepted for publication in          #
# Acta Crystallographica Section E. It conforms to the requirements of       #
# Notes for Authors for Acta Crystallographica Section E, and has been       #
# peer reviewed under the auspices of the IUCr Commission on Journals.       #
#                                                                            #
# Full details of the Crystallographic Information File format               #
# are given in the paper "The Crystallographic Information File (CIF):       #
# a New Standard Archive File for Crystallography" by S. R. Hall, F. H.      #
# Allen and I. D. Brown [Acta Cryst. (1991), A47, 655-685].                  #
#                                                                            #
# The current version of the core CIF dictionary is obtainable from          #
# ftp://ftp.iucr.org/pub/cif_core.dic.                                       #
#                                                                            #
# Software is freely available for graphical display of the structure(s)     #
# in this CIF. For information consult the CIF software page                 #
# http://www.iucr.org/resources/cif/software.                                #
#                                                                            #
# This file may be used for bona fide research purposes within the           #
# scientific community so long as proper attribution is given to the journal # 
# article from which it was obtained.                                        #
#                                                                            #
##############################################################################
data_I
_database_code_depnum_ccdc_archive 'CCDC 1514260'
_audit_creation_method     'SHELXL-2014/7'
_journal_date_recd_electronic     2016-11-10
_journal_date_accepted     2016-11-21
_journal_name_full     'Acta Crystallographica, Section E'
_journal_year     2016
_journal_volume     72
_journal_issue     12
_journal_page_first     1852
_journal_page_last     1855
_journal_paper_category     GO
_journal_paper_doi     10.1107/S2056989016018600
_journal_coeditor_code     WM5340
_publ_contact_author_name     'B\"ulb\"ul, Hakan'
_publ_contact_author_address
;
Department of Physics
Faculty of Arts and Sciences
Ondokuz May\?is University
TR-55139
Samsun
Turkey
;
_publ_contact_author_email     'hbulbul@omu.edu.tr'
_publ_contact_author_fax     ?
_publ_contact_author_phone     '++90(362) 3121919'
_publ_section_title
;\
Crystal structure and computational studies of
(3<i>Z</i>)-4-benzoyl-3-[(2,4-dinitrophenyl)hydrazinylidene]-5-phenylfuran-\
2(3<i>H</i>)-one
;
loop_
    _publ_author_name
    _publ_author_footnote
    _publ_author_address
    'K\"oysal, Yavuz' ?
; Yesilyurt Demir Celik Vocational School
 Ondokuz May\?is University
 TR-55139
 Samsun
 Turkey
;
    'B\"ulb\"ul, Hakan' ?
; Department of Physics
 Faculty of Arts and Sciences
 Ondokuz May\?is University
 TR-55139
 Samsun
 Turkey
;
    '\.Ilhan, \.Ilhan \"Ozer' ?
; Department of Chemistry
 Faculty of Sciences
 Erciyes University, 38039
 Kayseri
 Turkey
;
    'Ak\?in, Nazenin' ?
;  Department of Chemistry
 Faculty of Sciences
 Erciyes University, 38039
 Kayseri
 Turkey
;
    'Dege, Necmi' ?
; Department of Physics
 Faculty of Arts and Sciences
 Ondokuz May\?is University
 TR-55139
 Samsun
 Turkey
;
_publ_section_synopsis
;
The molecular structure of the title molecule was confirmed by theoretical
calculations using DFT(B3YLP) methods.
;
_chemical_name_systematic
;\
(3<i>Z</i>)-4-Benzoyl-3-[(2,4-dinitrophenyl)hydrazinylidene]-\
5-phenylfuran-2(3<i>H</i>)-one
;
_chemical_name_common     ?
_chemical_formula_moiety     'C23 H14 N4 O7'
_chemical_formula_sum     'C23 H14 N4 O7'
_chemical_formula_iupac     'C23 H14 N4 O7'
_chemical_formula_weight     458.38
_chemical_melting_point     ?
_shelx_space_group_comment
;
The symmetry employed for this shelxl refinement is uniquely defined
by the following loop, which should always be used as a source of
symmetry information in preference to the above space-group names.
They are only intended as comments.
;
_space_group_crystal_system     monoclinic
_space_group_name_H-M_alt     'P 21/c'
_space_group_name_Hall     '-P 2ybc'
loop_
    _space_group_symop_operation_xyz
    'x, y, z'
    '-x, y+1/2, -z+1/2'
    '-x, -y, -z'
    'x, -y-1/2, z-1/2'
_cell_length_a     20.7156(11)
_cell_length_b     6.3660(3)
_cell_length_c     16.0288(7)
_cell_angle_alpha     90
_cell_angle_beta     105.183(4)
_cell_angle_gamma     90
_cell_volume     2040.02(17)
_cell_formula_units_Z     4
_cell_measurement_reflns_used     18113
_cell_measurement_theta_min     1.32
_cell_measurement_theta_max     27.41
_cell_measurement_temperature     293(2)
_exptl_crystal_description     'stick'
_exptl_crystal_colour     'red'
_exptl_crystal_size_max     0.640
_exptl_crystal_size_mid     0.340
_exptl_crystal_size_min     0.150
_exptl_crystal_density_diffrn     1.492
_exptl_crystal_density_meas     ?
_exptl_crystal_density_method     'not measured'
_exptl_crystal_F_000     944
_exptl_absorpt_coefficient_mu     0.114
_exptl_absorpt_correction_type     integration
_exptl_absorpt_process_details
;
(<i>X-RED32</i>; Stoe & Cie, 2002)
;
_shelx_estimated_absorpt_T_min     ?
_shelx_estimated_absorpt_T_max     ?
_exptl_absorpt_correction_T_min     0.9535
_exptl_absorpt_correction_T_max     0.9849
_diffrn_ambient_temperature     293(2)
_diffrn_radiation_type     MoK\a
_diffrn_radiation_wavelength     0.71073
_diffrn_radiation_source     'fine-focus sealed tube'
_diffrn_measurement_device_type     'Stoe IPDS 2'
_diffrn_measurement_method     '\w-scans'
_diffrn_detector_area_resol_mean     6.67
_diffrn_reflns_number     18074
_diffrn_reflns_av_R_equivalents     0.0363
_diffrn_reflns_theta_min     2.037
_diffrn_reflns_theta_max     25.997
_diffrn_reflns_theta_full     25.242
_diffrn_measured_fraction_theta_max     1.000
_diffrn_measured_fraction_theta_full     1.000
_diffrn_reflns_limit_h_min     -25
_diffrn_reflns_limit_h_max     25
_diffrn_reflns_limit_k_min     -7
_diffrn_reflns_limit_k_max     7
_diffrn_reflns_limit_l_min     -19
_diffrn_reflns_limit_l_max     19
_refine_special_details     ?
_reflns_number_total     3992
_reflns_number_gt     2617
_reflns_threshold_expression     'I > 2\s(I)'
_refine_ls_structure_factor_coef     Fsqd
_refine_ls_matrix_type     full
_refine_ls_R_factor_all     0.0736
_refine_ls_R_factor_gt     0.0385
_refine_ls_wR_factor_gt     0.0796
_refine_ls_wR_factor_ref     0.0888
_refine_ls_goodness_of_fit_ref     1.012
_refine_ls_restrained_S_all     1.012
_refine_ls_number_reflns     3992
_refine_ls_number_parameters     311
_refine_ls_number_restraints     0
_refine_ls_hydrogen_treatment     mixed
_refine_ls_weighting_scheme     calc
_refine_ls_weighting_details
                      'w=1/[\s^2^(Fo^2^)+(0.0424P)^2^] where P=(Fo^2^+2Fc^2^)/3'
_atom_sites_solution_hydrogens     mixed
_atom_sites_solution_primary     ?
_atom_sites_solution_secondary     ?
_refine_ls_shift/su_max     0.000
_refine_ls_shift/su_mean     0.000
_refine_diff_density_max     0.112
_refine_diff_density_min     -0.147
_refine_ls_extinction_method     none
_refine_ls_extinction_coef     .
loop_
    _atom_type_symbol
    _atom_type_description
    _atom_type_scat_dispersion_real
    _atom_type_scat_dispersion_imag
    _atom_type_scat_source
    'C' 'C' 0.0033 0.0016
                         'International Tables Vol C Tables 4.2.6.8 and 6.1.1.4'
    'H' 'H' 0.0000 0.0000
                         'International Tables Vol C Tables 4.2.6.8 and 6.1.1.4'
    'N' 'N' 0.0061 0.0033
                         'International Tables Vol C Tables 4.2.6.8 and 6.1.1.4'
    'O' 'O' 0.0106 0.0060
                         'International Tables Vol C Tables 4.2.6.8 and 6.1.1.4'
_computing_data_collection
;
X-AREA (Stoe & Cie, 2002)
;
_computing_cell_refinement
;
X-AREA (Stoe & Cie, 2002)
;
_computing_data_reduction
;
X-RED32 (Stoe & Cie, 2002)
;
_computing_structure_solution
;
SHELXS97 (Sheldrick, 2008)
;
_computing_structure_refinement
;
SHELXL2014 (Sheldrick, 2015)
;
_computing_molecular_graphics
;
ORTEP-3 for Windows (Farrugia, 2012)
;
_computing_publication_material
;
WinGX (Farrugia, 2012)
;
loop_
    _atom_site_type_symbol
    _atom_site_label
    _atom_site_fract_x
    _atom_site_fract_y
    _atom_site_fract_z
    _atom_site_U_iso_or_equiv
    _atom_site_adp_type
    _atom_site_calc_flag
    _atom_site_occupancy
    _atom_site_disorder_assembly
    _atom_site_disorder_group
    N N2 0.25724(8) 0.8002(2) 0.43332(9) 0.0568(4) Uani d 1 . .
    C C1 0.21265(9) 0.5758(3) 0.18120(10) 0.0585(4) Uani d 1 . .
    H H1 0.254927 0.632079 0.204818 0.070 Uiso calc 1 . .
    C C2 0.19729(8) 0.3763(2) 0.20527(9) 0.0495(4) Uani d 1 . .
    C C3 0.16531(11) 0.6908(3) 0.12232(11) 0.0738(6) Uani d 1 . .
    H H3 0.175939 0.823402 0.105522 0.089 Uiso calc 1 . .
    C C4 0.10245(12) 0.6093(4) 0.08846(12) 0.0826(6) Uani d 1 . .
    H H4 0.070570 0.687627 0.049082 0.099 Uiso calc 1 . .
    C C5 0.08647(10) 0.4138(4) 0.11232(12) 0.0785(6) Uani d 1 . .
    H H5 0.043669 0.360337 0.089719 0.094 Uiso calc 1 . .
    C C6 0.13366(9) 0.2962(3) 0.16968(10) 0.0616(4) Uani d 1 . .
    H H6 0.122890 0.162162 0.184765 0.074 Uiso calc 1 . .
    C C7 0.37944(10) -0.0410(3) 0.26118(12) 0.0714(5) Uani d 1 . .
    H H7 0.338362 -0.008307 0.223342 0.086 Uiso calc 1 . .
    C C8 0.41433(11) -0.2150(3) 0.24598(14) 0.0798(6) Uani d 1 . .
    H H8 0.396471 -0.299188 0.198079 0.096 Uiso calc 1 . .
    C C9 0.47493(11) -0.2648(3) 0.30065(14) 0.0789(6) Uani d 1 . .
    H H9 0.497450 -0.385144 0.291138 0.095 Uiso calc 1 . .
    C C10 0.50228(11) -0.1372(4) 0.36932(13) 0.0816(6) Uani d 1 . .
    H H10 0.544155 -0.168646 0.405455 0.098 Uiso calc 1 . .
    C C11 0.46834(9) 0.0374(3) 0.38542(11) 0.0684(5) Uani d 1 . .
    H H11 0.487764 0.123857 0.431993 0.082 Uiso calc 1 . .
    C C12 0.40534(8) 0.0861(3) 0.33289(10) 0.0547(4) Uani d 1 . .
    C C13 0.36878(9) 0.2643(3) 0.35482(9) 0.0541(4) Uani d 1 . .
    C C14 0.30514(8) 0.3394(2) 0.32797(9) 0.0496(4) Uani d 1 . .
    C C15 0.24688(8) 0.2423(2) 0.26518(9) 0.0487(4) Uani d 1 . .
    C C16 0.30221(9) 0.5239(2) 0.37966(9) 0.0519(4) Uani d 1 . .
    C C17 0.36975(9) 0.5505(3) 0.43806(11) 0.0591(4) Uani d 1 . .
    C C18 0.20589(9) 0.9389(3) 0.42466(9) 0.0526(4) Uani d 1 . .
    C C19 0.21248(8) 1.1297(3) 0.47072(9) 0.0541(4) Uani d 1 . .
    C C20 0.16058(10) 1.2723(3) 0.45749(11) 0.0611(5) Uani d 1 . .
    H H20 0.165872 1.397959 0.488098 0.073 Uiso calc 1 . .
    C C21 0.10175(10) 1.2270(3) 0.39934(11) 0.0620(5) Uani d 1 . .
    C C22 0.09279(9) 1.0401(3) 0.35364(11) 0.0663(5) Uani d 1 . .
    H H22 0.052003 1.010889 0.314458 0.080 Uiso calc 1 . .
    C C23 0.14385(9) 0.8990(3) 0.36622(10) 0.0601(4) Uani d 1 . .
    H H23 0.137415 0.773540 0.335401 0.072 Uiso calc 1 . .
    N N1 0.24959(7) 0.6356(2) 0.37783(8) 0.0534(3) Uani d 1 . .
    N N3 0.04722(10) 1.3806(3) 0.38399(13) 0.0822(5) Uani d 1 . .
    N N4 0.27400(8) 1.1906(3) 0.53243(9) 0.0657(4) Uani d 1 . .
    O O1 0.23927(6) 0.05224(18) 0.26464(7) 0.0636(3) Uani d 1 . .
    O O2 0.40819(6) 0.38975(19) 0.42049(7) 0.0630(3) Uani d 1 . .
    O O3 0.39113(6) 0.6791(2) 0.49284(8) 0.0774(4) Uani d 1 . .
    O O4 -0.00184(9) 1.3482(3) 0.32419(12) 0.1127(6) Uani d 1 . .
    O O5 0.05355(10) 1.5319(3) 0.43157(14) 0.1261(7) Uani d 1 . .
    O O6 0.27748(8) 1.3652(2) 0.56528(9) 0.0900(4) Uani d 1 . .
    O O7 0.32091(7) 1.0674(3) 0.54951(9) 0.0941(5) Uani d 1 . .
    H H25 0.2963(10) 0.827(3) 0.4674(12) 0.074(6) Uiso d 1 . .
loop_
    _atom_site_aniso_label
    _atom_site_aniso_U_11
    _atom_site_aniso_U_22
    _atom_site_aniso_U_33
    _atom_site_aniso_U_12
    _atom_site_aniso_U_13
    _atom_site_aniso_U_23
    N2 0.0586(10) 0.0590(9) 0.0480(7) -0.0054(8) 0.0053(7) -0.0087(7)
    C1 0.0701(11) 0.0548(10) 0.0470(8) -0.0028(9) 0.0087(8) -0.0032(8)
    C2 0.0511(10) 0.0527(9) 0.0431(8) -0.0033(8) 0.0098(7) -0.0047(7)
    C3 0.1018(17) 0.0596(11) 0.0551(10) 0.0135(11) 0.0117(11) 0.0042(9)
    C4 0.0831(16) 0.0984(17) 0.0576(11) 0.0325(13) 0.0029(10) 0.0014(11)
    C5 0.0558(12) 0.1085(17) 0.0647(11) 0.0069(12) 0.0041(9) -0.0059(12)
    C6 0.0547(11) 0.0723(12) 0.0559(9) -0.0058(9) 0.0110(8) -0.0060(8)
    C7 0.0543(11) 0.0804(13) 0.0734(12) 0.0042(10) 0.0059(9) -0.0139(10)
    C8 0.0705(14) 0.0788(14) 0.0918(14) -0.0030(11) 0.0245(12) -0.0223(11)
    C9 0.0775(15) 0.0734(13) 0.0930(14) 0.0137(11) 0.0348(12) 0.0041(12)
    C10 0.0689(13) 0.0996(16) 0.0738(12) 0.0259(12) 0.0145(10) 0.0118(12)
    C11 0.0615(12) 0.0827(13) 0.0570(10) 0.0075(10) 0.0082(9) 0.0017(9)
    C12 0.0530(10) 0.0575(10) 0.0514(9) 0.0002(8) 0.0096(8) 0.0045(8)
    C13 0.0563(11) 0.0573(10) 0.0439(8) -0.0070(8) 0.0049(7) 0.0013(7)
    C14 0.0528(10) 0.0480(9) 0.0449(8) -0.0044(8) 0.0073(7) 0.0022(7)
    C15 0.0512(10) 0.0480(10) 0.0475(8) -0.0062(8) 0.0139(7) -0.0019(7)
    C16 0.0559(10) 0.0512(9) 0.0459(8) -0.0059(8) 0.0083(7) 0.0000(7)
    C17 0.0594(11) 0.0623(11) 0.0521(9) -0.0070(9) 0.0081(8) -0.0053(8)
    C18 0.0572(10) 0.0563(10) 0.0441(8) -0.0042(8) 0.0128(7) -0.0004(7)
    C19 0.0589(10) 0.0588(10) 0.0434(8) -0.0087(9) 0.0113(7) -0.0025(8)
    C20 0.0741(13) 0.0566(10) 0.0558(9) -0.0038(10) 0.0228(9) -0.0001(8)
    C21 0.0660(12) 0.0637(11) 0.0584(10) 0.0040(9) 0.0199(9) 0.0085(9)
    C22 0.0582(11) 0.0852(13) 0.0530(9) -0.0068(10) 0.0103(8) 0.0019(9)
    C23 0.0592(11) 0.0653(11) 0.0532(9) -0.0068(9) 0.0101(8) -0.0086(8)
    N1 0.0612(9) 0.0501(8) 0.0468(7) -0.0068(7) 0.0105(6) -0.0050(6)
    N3 0.0786(13) 0.0811(13) 0.0892(12) 0.0119(11) 0.0261(10) 0.0214(11)
    N4 0.0695(11) 0.0699(11) 0.0560(8) -0.0101(9) 0.0136(8) -0.0116(8)
    O1 0.0653(8) 0.0467(7) 0.0760(7) -0.0090(6) 0.0136(6) 0.0004(6)
    O2 0.0558(7) 0.0680(8) 0.0564(6) -0.0023(6) -0.0008(5) -0.0081(6)
    O3 0.0701(8) 0.0847(9) 0.0679(7) -0.0109(7) 0.0011(6) -0.0245(7)
    O4 0.0866(12) 0.1288(14) 0.1116(12) 0.0244(11) 0.0059(10) 0.0299(11)
    O5 0.1177(15) 0.0906(12) 0.1662(18) 0.0297(11) 0.0303(13) -0.0205(12)
    O6 0.1058(12) 0.0720(9) 0.0814(9) -0.0141(8) 0.0054(8) -0.0272(8)
    O7 0.0671(9) 0.1046(11) 0.0951(10) 0.0046(9) -0.0063(8) -0.0398(9)
_geom_special_details
;
 All esds (except the esd in the dihedral angle between two l.s. planes)
 are estimated using the full covariance matrix.  The cell esds are taken
 into account individually in the estimation of esds in distances, angles
 and torsion angles; correlations between esds in cell parameters are only
 used when they are defined by crystal symmetry.  An approximate (isotropic)
 treatment of cell esds is used for estimating esds involving l.s. planes.
;
loop_
    _geom_bond_atom_site_label_1
    _geom_bond_atom_site_label_2
    _geom_bond_site_symmetry_2
    _geom_bond_distance
    _geom_bond_publ_flag
    N2 N1 . 1.3562(18) ?
    N2 C18 . 1.362(2) ?
    N2 H25 . 0.87(2) ?
    C1 C3 . 1.380(2) ?
    C1 C2 . 1.388(2) ?
    C1 H1 . 0.9300 ?
    C2 C6 . 1.389(2) ?
    C2 C15 . 1.479(2) ?
    C3 C4 . 1.374(3) ?
    C3 H3 . 0.9300 ?
    C4 C5 . 1.368(3) ?
    C4 H4 . 0.9300 ?
    C5 C6 . 1.375(3) ?
    C5 H5 . 0.9300 ?
    C6 H6 . 0.9300 ?
    C7 C8 . 1.379(3) ?
    C7 C12 . 1.393(2) ?
    C7 H7 . 0.9300 ?
    C8 C9 . 1.367(3) ?
    C8 H8 . 0.9300 ?
    C9 C10 . 1.366(3) ?
    C9 H9 . 0.9300 ?
    C10 C11 . 1.375(3) ?
    C10 H10 . 0.9300 ?
    C11 C12 . 1.390(2) ?
    C11 H11 . 0.9300 ?
    C12 C13 . 1.457(2) ?
    C13 C14 . 1.362(2) ?
    C13 O2 . 1.4007(18) ?
    C14 C16 . 1.448(2) ?
    C14 C15 . 1.489(2) ?
    C15 O1 . 1.2196(17) ?
    C16 N1 . 1.296(2) ?
    C16 C17 . 1.475(2) ?
    C17 O3 . 1.1972(19) ?
    C17 O2 . 1.370(2) ?
    C18 C23 . 1.401(2) ?
    C18 C19 . 1.409(2) ?
    C19 C20 . 1.380(2) ?
    C19 N4 . 1.447(2) ?
    C20 C21 . 1.357(2) ?
    C20 H20 . 0.9300 ?
    C21 C22 . 1.384(2) ?
    C21 N3 . 1.465(2) ?
    C22 C23 . 1.362(2) ?
    C22 H22 . 0.9300 ?
    C23 H23 . 0.9300 ?
    N3 O5 . 1.214(2) ?
    N3 O4 . 1.218(2) ?
    N4 O7 . 1.2230(19) ?
    N4 O6 . 1.2239(18) ?
loop_
    _geom_angle_atom_site_label_1
    _geom_angle_atom_site_label_2
    _geom_angle_atom_site_label_3
    _geom_angle_site_symmetry_1
    _geom_angle_site_symmetry_3
    _geom_angle
    _geom_angle_publ_flag
    N1 N2 C18 . . 118.69(14) ?
    N1 N2 H25 . . 119.5(13) ?
    C18 N2 H25 . . 121.0(13) ?
    C3 C1 C2 . . 120.12(17) ?
    C3 C1 H1 . . 119.9 ?
    C2 C1 H1 . . 119.9 ?
    C1 C2 C6 . . 118.92(15) ?
    C1 C2 C15 . . 122.50(14) ?
    C6 C2 C15 . . 118.55(15) ?
    C4 C3 C1 . . 120.01(19) ?
    C4 C3 H3 . . 120.0 ?
    C1 C3 H3 . . 120.0 ?
    C5 C4 C3 . . 120.44(19) ?
    C5 C4 H4 . . 119.8 ?
    C3 C4 H4 . . 119.8 ?
    C4 C5 C6 . . 120.03(19) ?
    C4 C5 H5 . . 120.0 ?
    C6 C5 H5 . . 120.0 ?
    C5 C6 C2 . . 120.47(18) ?
    C5 C6 H6 . . 119.8 ?
    C2 C6 H6 . . 119.8 ?
    C8 C7 C12 . . 120.40(18) ?
    C8 C7 H7 . . 119.8 ?
    C12 C7 H7 . . 119.8 ?
    C9 C8 C7 . . 120.61(19) ?
    C9 C8 H8 . . 119.7 ?
    C7 C8 H8 . . 119.7 ?
    C10 C9 C8 . . 119.74(19) ?
    C10 C9 H9 . . 120.1 ?
    C8 C9 H9 . . 120.1 ?
    C9 C10 C11 . . 120.49(19) ?
    C9 C10 H10 . . 119.8 ?
    C11 C10 H10 . . 119.8 ?
    C10 C11 C12 . . 120.77(18) ?
    C10 C11 H11 . . 119.6 ?
    C12 C11 H11 . . 119.6 ?
    C11 C12 C7 . . 117.88(17) ?
    C11 C12 C13 . . 119.49(15) ?
    C7 C12 C13 . . 122.62(15) ?
    C14 C13 O2 . . 111.27(14) ?
    C14 C13 C12 . . 135.91(15) ?
    O2 C13 C12 . . 112.81(14) ?
    C13 C14 C16 . . 106.62(14) ?
    C13 C14 C15 . . 127.89(14) ?
    C16 C14 C15 . . 125.17(15) ?
    O1 C15 C2 . . 120.07(14) ?
    O1 C15 C14 . . 119.81(14) ?
    C2 C15 C14 . . 120.09(13) ?
    N1 C16 C14 . . 126.40(14) ?
    N1 C16 C17 . . 127.16(15) ?
    C14 C16 C17 . . 106.34(15) ?
    O3 C17 O2 . . 122.55(16) ?
    O3 C17 C16 . . 130.62(17) ?
    O2 C17 C16 . . 106.82(14) ?
    N2 C18 C23 . . 120.38(15) ?
    N2 C18 C19 . . 122.67(15) ?
    C23 C18 C19 . . 116.92(16) ?
    C20 C19 C18 . . 121.43(15) ?
    C20 C19 N4 . . 116.10(15) ?
    C18 C19 N4 . . 122.44(16) ?
    C21 C20 C19 . . 119.29(16) ?
    C21 C20 H20 . . 120.4 ?
    C19 C20 H20 . . 120.4 ?
    C20 C21 C22 . . 121.18(17) ?
    C20 C21 N3 . . 119.20(18) ?
    C22 C21 N3 . . 119.61(18) ?
    C23 C22 C21 . . 119.83(17) ?
    C23 C22 H22 . . 120.1 ?
    C21 C22 H22 . . 120.1 ?
    C22 C23 C18 . . 121.34(16) ?
    C22 C23 H23 . . 119.3 ?
    C18 C23 H23 . . 119.3 ?
    C16 N1 N2 . . 117.12(14) ?
    O5 N3 O4 . . 124.0(2) ?
    O5 N3 C21 . . 118.2(2) ?
    O4 N3 C21 . . 117.8(2) ?
    O7 N4 O6 . . 122.19(16) ?
    O7 N4 C19 . . 119.14(15) ?
    O6 N4 C19 . . 118.67(17) ?
    C17 O2 C13 . . 108.93(13) ?
loop_
    _geom_torsion_atom_site_label_1
    _geom_torsion_atom_site_label_2
    _geom_torsion_atom_site_label_3
    _geom_torsion_atom_site_label_4
    _geom_torsion_site_symmetry_1
    _geom_torsion_site_symmetry_2
    _geom_torsion_site_symmetry_3
    _geom_torsion_site_symmetry_4
    _geom_torsion
    _geom_torsion_publ_flag
    C3 C1 C2 C6 . . . . -0.5(2) ?
    C3 C1 C2 C15 . . . . 177.30(15) ?
    C2 C1 C3 C4 . . . . 1.1(3) ?
    C1 C3 C4 C5 . . . . -0.4(3) ?
    C3 C4 C5 C6 . . . . -0.8(3) ?
    C4 C5 C6 C2 . . . . 1.4(3) ?
    C1 C2 C6 C5 . . . . -0.7(2) ?
    C15 C2 C6 C5 . . . . -178.63(15) ?
    C12 C7 C8 C9 . . . . -0.3(3) ?
    C7 C8 C9 C10 . . . . -2.3(3) ?
    C8 C9 C10 C11 . . . . 2.1(3) ?
    C9 C10 C11 C12 . . . . 0.8(3) ?
    C10 C11 C12 C7 . . . . -3.3(3) ?
    C10 C11 C12 C13 . . . . 176.04(17) ?
    C8 C7 C12 C11 . . . . 3.1(3) ?
    C8 C7 C12 C13 . . . . -176.23(17) ?
    C11 C12 C13 C14 . . . . -168.59(18) ?
    C7 C12 C13 C14 . . . . 10.7(3) ?
    C11 C12 C13 O2 . . . . 10.6(2) ?
    C7 C12 C13 O2 . . . . -170.12(15) ?
    O2 C13 C14 C16 . . . . -0.67(17) ?
    C12 C13 C14 C16 . . . . 178.51(17) ?
    O2 C13 C14 C15 . . . . -174.42(14) ?
    C12 C13 C14 C15 . . . . 4.8(3) ?
    C1 C2 C15 O1 . . . . -157.59(15) ?
    C6 C2 C15 O1 . . . . 20.2(2) ?
    C1 C2 C15 C14 . . . . 24.2(2) ?
    C6 C2 C15 C14 . . . . -158.02(14) ?
    C13 C14 C15 O1 . . . . 38.1(2) ?
    C16 C14 C15 O1 . . . . -134.56(16) ?
    C13 C14 C15 C2 . . . . -143.63(16) ?
    C16 C14 C15 C2 . . . . 43.7(2) ?
    C13 C14 C16 N1 . . . . -175.98(15) ?
    C15 C14 C16 N1 . . . . -2.0(2) ?
    C13 C14 C16 C17 . . . . 0.59(17) ?
    C15 C14 C16 C17 . . . . 174.56(14) ?
    N1 C16 C17 O3 . . . . -2.5(3) ?
    C14 C16 C17 O3 . . . . -179.04(18) ?
    N1 C16 C17 O2 . . . . 176.23(15) ?
    C14 C16 C17 O2 . . . . -0.31(17) ?
    N1 N2 C18 C23 . . . . 7.3(2) ?
    N1 N2 C18 C19 . . . . -170.66(14) ?
    N2 C18 C19 C20 . . . . 176.72(15) ?
    C23 C18 C19 C20 . . . . -1.3(2) ?
    N2 C18 C19 N4 . . . . -1.5(2) ?
    C23 C18 C19 N4 . . . . -179.50(14) ?
    C18 C19 C20 C21 . . . . 0.5(2) ?
    N4 C19 C20 C21 . . . . 178.85(14) ?
    C19 C20 C21 C22 . . . . 0.5(3) ?
    C19 C20 C21 N3 . . . . -178.66(14) ?
    C20 C21 C22 C23 . . . . -0.7(3) ?
    N3 C21 C22 C23 . . . . 178.48(15) ?
    C21 C22 C23 C18 . . . . -0.2(3) ?
    N2 C18 C23 C22 . . . . -176.95(15) ?
    C19 C18 C23 C22 . . . . 1.1(2) ?
    C14 C16 N1 N2 . . . . 178.37(14) ?
    C17 C16 N1 N2 . . . . 2.5(2) ?
    C18 N2 N1 C16 . . . . 170.45(14) ?
    C20 C21 N3 O5 . . . . -9.0(3) ?
    C22 C21 N3 O5 . . . . 171.81(19) ?
    C20 C21 N3 O4 . . . . 171.09(17) ?
    C22 C21 N3 O4 . . . . -8.1(3) ?
    C20 C19 N4 O7 . . . . 177.08(16) ?
    C18 C19 N4 O7 . . . . -4.6(2) ?
    C20 C19 N4 O6 . . . . -3.5(2) ?
    C18 C19 N4 O6 . . . . 174.77(15) ?
    O3 C17 O2 C13 . . . . 178.77(16) ?
    C16 C17 O2 C13 . . . . -0.08(17) ?
    C14 C13 O2 C17 . . . . 0.49(18) ?
    C12 C13 O2 C17 . . . . -178.90(13) ?
loop_
    _geom_hbond_atom_site_label_D
    _geom_hbond_atom_site_label_H
    _geom_hbond_atom_site_label_A
    _geom_hbond_site_symmetry_A
    _geom_hbond_distance_DH
    _geom_hbond_distance_HA
    _geom_hbond_distance_DA
    _geom_hbond_angle_DHA
    C4 H4 O5 4_585 0.93 2.55 3.352(3) 144.3
    C22 H22 O4 2_545 0.93 2.43 3.218(2) 143.1
    N2 H25 O7 . 0.87(2) 1.997(19) 2.6106(19) 126.8(16)
    N2 H25 O3 . 0.87(2) 2.118(19) 2.795(2) 134.5(17)
_shelx_hkl_file
;
  -2   0   0 2065.01   17.06   0
   2   0   0 1973.47   16.90   0
   3   0   0    8.94    3.11   0
  -3   0   0    8.67    3.10   0
   4   0   0   70.05    3.44   0
  -4   0   0   73.17    3.52   0
  -5   0   0   26.84    2.61   0
   5   0   0   26.03    2.65   0
  -6   0   0 1216.84    7.95   0
   6   0   0 1218.59    7.93   0
  -7   0   0   20.73    2.19   0
   7   0   0   25.24    2.23   0
  -8   0   0  697.73    5.46   0
   8   0   0  702.95    5.33   0
   9   0   0  483.15    4.34   0
  -9   0   0  445.74    4.28   0
  10   0   0  374.93    3.75   0
 -10   0   0  368.10    3.86   0
 -11   0   0   84.18    2.23   0
  11   0   0   90.82    2.27   0
  12   0   0   14.68    1.74   0
 -12   0   0   14.43    1.72   0
 -13   0   0   81.00    2.21   0
  13   0   0   86.63    2.27   0
  14   0   0   44.42    2.01   0
 -14   0   0   41.77    2.03   0
  15   0   0   16.47    1.80   0
 -15   0   0   13.03    1.77   0
  16   0   0    0.76    1.83   0
 -16   0   0    0.11    1.73   0
  17   0   0   12.28    2.24   0
 -17   0   0   10.56    1.78   0
 -18   0   0   39.81    2.13   0
  18   0   0   48.12    2.09   0
 -19   0   0   67.95    2.25   0
  19   0   0   66.77    2.30   0
 -20   0   0   42.66    2.13   0
  20   0   0   50.30    2.25   0
  21   0   0    3.46    1.92   0
 -21   0   0    5.24    1.92   0
  22   0   0    1.05    2.06   0
 -22   0   0    5.74    1.98   0
  23   0   0    0.34    2.11   0
 -23   0   0    1.12    2.00   0
 -24   0   0    7.72    2.27   0
  24   0   0   14.82    2.23   0
  25   0   0   -0.47    2.38   0
 -25   0   0    0.10    2.24   0
  -1   1   0  938.98   12.50   0
   1   1   0  992.89   11.01   0
  -1  -1   0  948.42    9.26   0
   1  -1   0  957.89   12.36   0
  -1  -1   0  962.29   10.81   0
   1   1   0  935.64    9.16   0
  -2   1   0  128.79    6.11   0
  -2  -1   0  124.46    4.33   0
  -2   1   0  120.12    5.67   0
   2   1   0  114.90    3.83   0
  -2  -1   0  114.30    3.82   0
   3  -1   0   42.27    3.91   0
  -3   1   0   42.28    3.87   0
  -3  -1   0   42.68    2.90   0
   3   1   0   42.81    2.88   0
  -4  -1   0  683.28    6.07   0
  -4   1   0  677.85    9.01   0
   4  -1   0  708.07    9.13   0
   4   1   0  683.20    5.99   0
   5   1   0    2.80    2.11   0
   5  -1   0    2.87    2.72   0
  -5   1   0    3.28    2.61   0
  -5  -1   0    1.92    2.12   0
   6  -1   0  110.51    3.72   0
  -6   1   0  111.04    3.42   0
  -6  -1   0  107.34    2.76   0
   6   1   0  112.07    2.43   0
   7   1   0   18.50    1.98   0
  -7   1   0   19.43    2.57   0
   7  -1   0   21.39    2.67   0
  -7  -1   0   19.34    1.52   0
  -8  -1   0    1.36    1.66   0
   8   1   0   -0.74    1.68   0
  -8   1   0    0.54    1.88   0
   8  -1   0    1.59    2.40   0
  -9   1   0   82.99    2.96   0
   9  -1   0   86.54    2.73   0
   9   1   0   86.50    1.94   0
  -9  -1   0   87.58    2.28   0
  10   1   0   19.77    1.77   0
 -10   1   0   18.82    2.03   0
  10  -1   0   18.28    2.52   0
 -10  -1   0   18.82    1.79   0
 -11  -1   0   11.01    1.69   0
  11  -1   0   11.01    1.91   0
  11   1   0    7.94    1.73   0
 -11   1   0   10.15    1.88   0
  12  -1   0   13.04    2.21   0
 -12  -1   0   12.45    1.70   0
  12   1   0   12.64    1.72   0
 -12   1   0   13.07    2.21   0
 -13   1   0   23.40    1.90   0
 -13  -1   0   25.88    1.75   0
  13  -1   0   26.34    1.96   0
  13   1   0   25.15    1.76   0
 -14  -1   0    1.06    1.56   0
  14   1   0    1.28    1.58   0
  14  -1   0    1.24    2.17   0
 -14   1   0    0.68    1.72   0
  15  -1   0    4.54    1.66   0
 -15  -1   0    6.99    1.64   0
  15   1   0    5.97    1.63   0
 -15   1   0    5.33    1.65   0
  16   1   0    5.99    1.70   0
 -16   1   0    4.99    2.11   0
 -16  -1   0    5.14    1.69   0
  16  -1   0    7.27    1.85   0
  17   1   0    3.42    1.78   0
  17  -1   0    1.03    1.85   0
 -17  -1   0    4.45    1.80   0
 -17   1   0    1.55    1.78   0
  18  -1   0    0.35    1.82   0
 -18   1   0    1.53    1.81   0
  18   1   0   -0.01    1.83   0
 -18  -1   0    0.65    1.69   0
 -19   1   0    5.50    2.31   0
  19  -1   0    6.74    1.90   0
  19   1   0    5.49    1.81   0
 -19  -1   0    2.06    1.79   0
  20   1   0   -0.20    1.84   0
  20  -1   0    0.85    1.94   0
 -20  -1   0    0.59    1.87   0
 -20   1   0    0.89    1.89   0
 -21  -1   0    8.59    1.97   0
  21   1   0    7.73    1.96   0
  21  -1   0   10.65    2.07   0
 -21   1   0    9.87    2.08   0
  22  -1   0    1.99    2.01   0
 -22  -1   0   -2.79    1.88   0
 -22   1   0   -0.13    2.06   0
  22   1   0    0.31    2.00   0
  23   1   0    4.06    2.08   0
 -23   1   0    1.30    2.14   0
 -23  -1   0    1.53    2.00   0
  23  -1   0    4.21    2.17   0
  24   1   0    7.06    2.09   0
  24  -1   0    6.18    2.78   0
 -24  -1   0    3.42    2.12   0
 -24   1   0    2.50    2.74   0
  25   1   0    0.65    2.24   0
  25  -1   0    4.26    2.40   0
 -25   1   0    0.53    2.30   0
 -25  -1   0    3.16    2.14   0
   0   2   0   50.51    2.58   0
   0  -2   0   48.24    2.63   0
   0   2   0   48.24    2.65   0
   1   2   0   18.27    2.28   0
  -1  -2   0   18.29    2.26   0
   1   2   0   17.79    2.27   0
  -1   2   0   18.64    2.24   0
  -1   2   0   17.09    2.30   0
   1  -2   0   18.73    2.73   0
  -1  -2   0   18.46    2.23   0
  -2  -2   0   47.85    2.47   0
   2   2   0   49.06    2.64   0
   2   2   0   44.59    2.47   0
  -2   2   0   48.86    3.17   0
  -2  -2   0   47.54    2.54   0
   2  -2   0   48.66    3.19   0
  -3  -2   0  247.97    3.43   0
   3   2   0  248.93    3.69   0
  -3   2   0  259.64    5.47   0
  -3  -2   0  265.61    4.25   0
  -3   2   0  266.96    5.56   0
   4   2   0    2.32    1.83   0
  -4   2   0    0.93    2.27   0
  -4   2   0    0.33    2.74   0
  -4  -2   0    0.36    1.87   0
  -4  -2   0    0.17    2.37   0
  -5  -2   0    0.40    2.36   0
   5   2   0    0.26    1.77   0
  -5   2   0    1.22    2.62   0
  -5   2   0    0.09    2.63   0
  -5  -2   0   -2.16    1.76   0
   6  -2   0    7.77    2.67   0
   6   2   0    6.75    1.70   0
  -6   2   0    7.10    2.31   0
  -6  -2   0    9.91    1.75   0
  -7   2   0  636.34    7.28   0
   7  -2   0  675.09    7.39   0
  -7  -2   0  649.93    4.42   0
   7   2   0  635.08    4.49   0
   8   2   0  445.84    3.82   0
  -8  -2   0  419.12    3.52   0
   8  -2   0  466.55    5.90   0
  -8   2   0  448.05    5.88   0
  -9  -2   0  101.57    2.37   0
  -9   2   0  104.49    3.28   0
   9   2   0  106.28    2.39   0
   9  -2   0  111.77    3.25   0
  10  -2   0   38.15    2.55   0
  10   2   0   38.65    1.95   0
 -10  -2   0   34.11    1.93   0
 -10   2   0   37.94    2.52   0
  11   2   0   55.84    1.96   0
 -11   2   0   53.82    2.63   0
  11  -2   0   60.49    2.62   0
 -11  -2   0   50.48    1.56   0
  12   2   0   62.58    1.63   0
  12  -2   0   69.26    2.72   0
 -12  -2   0   64.07    2.00   0
 -12   2   0   60.66    2.65   0
 -13  -2   0   29.10    1.84   0
  13  -2   0   28.52    2.06   0
  13   2   0   25.06    1.80   0
 -13   2   0   28.55    2.36   0
 -14   2   0    0.63    1.72   0
 -14  -2   0    0.86    1.70   0
  14   2   0    2.53    1.63   0
  14  -2   0    0.81    1.84   0
  15   2   0    4.71    1.79   0
 -15  -2   0    3.23    1.74   0
 -15   2   0    3.08    2.18   0
  15  -2   0    2.52    2.18   0
 -16   2   0    1.95    2.16   0
  16   2   0    3.41    1.76   0
 -16  -2   0    3.06    1.73   0
  16  -2   0    3.23    2.31   0
 -17   2   0    1.19    2.24   0
  17  -2   0    1.53    2.33   0
 -17  -2   0    0.69    1.70   0
  17   2   0    0.10    1.20   0
  18  -2   0    0.70    2.26   0
 -18   2   0    3.99    2.17   0
 -18  -2   0    0.50    1.81   0
  18   2   0    2.44    1.78   0
  19  -2   0    1.37    1.96   0
  19   2   0    1.32    1.31   0
 -19   2   0    1.05    2.33   0
 -19  -2   0   -0.22    1.81   0
  20  -2   0   -0.11    2.53   0
 -20   2   0    1.88    2.34   0
 -20  -2   0    2.06    1.92   0
  20   2   0   -1.75    1.81   0
 -21   2   0    3.95    2.06   0
  21  -2   0    3.52    2.54   0
 -21  -2   0    2.80    1.94   0
  21   2   0    2.11    1.92   0
 -22   2   0    2.40    2.02   0
  22   2   0    2.95    1.88   0
  22  -2   0    1.63    2.06   0
 -22  -2   0    0.40    2.03   0
  23  -2   0   -0.36    2.20   0
 -23  -2   0    1.49    2.04   0
 -23   2   0    0.74    2.15   0
  23   2   0   -0.80    2.10   0
  24  -2   0    2.91    2.22   0
  24   2   0    2.14    2.22   0
 -24  -2   0    0.21    2.16   0
 -24   2   0    2.17    2.66   0
   1   3   0   -0.25    1.73   0
  -1  -3   0    1.93    1.70   0
  -1   3   0    0.04    1.64   0
   1   3   0   -0.19    2.21   0
   1  -3   0    0.08    2.25   0
  -1   3   0    1.30    1.73   0
   2   3   0  265.06    3.41   0
  -2   3   0  276.84    3.42   0
   2   3   0  280.73    3.89   0
   2  -3   0  277.18    4.35   0
  -2  -3   0  268.09    3.43   0
  -2   3   0  267.27    4.16   0
  -2  -3   0  277.91    4.12   0
  -3  -3   0   42.79    1.97   0
  -3  -3   0   45.38    2.63   0
   3   3   0   46.21    2.64   0
  -3   3   0   44.55    2.68   0
   3  -3   0   49.69    2.74   0
   3   3   0   44.39    1.98   0
  -4   3   0   19.87    2.66   0
  -4   3   0   17.76    2.38   0
   4   3   0   16.68    1.27   0
  -4  -3   0   20.06    1.99   0
  -4  -3   0   16.35    1.71   0
   5   3   0  352.51    3.51   0
  -5  -3   0  345.41    3.51   0
  -5   3   0  378.90    5.95   0
  -5   3   0  364.85    5.80   0
  -5  -3   0  369.44    4.61   0
  -6  -3   0    5.20    1.67   0
  -6   3   0    5.07    2.43   0
   6   3   0    4.94    1.18   0
  -6   3   0    4.88    2.26   0
  -6  -3   0    6.75    1.85   0
  -7   3   0   47.72    2.94   0
  -7   3   0   47.51    3.24   0
   7   3   0   46.79    1.94   0
  -7  -3   0   42.52    1.90   0
  -7  -3   0   45.27    2.25   0
  -8   3   0   12.34    2.53   0
  -8   3   0   12.73    2.45   0
  -8  -3   0   12.53    1.89   0
  -8  -3   0   13.24    1.78   0
   8   3   0   11.57    1.70   0
  -9  -3   0  146.35    3.14   0
  -9   3   0  152.93    4.12   0
  -9   3   0  145.06    4.23   0
   9   3   0  141.45    2.37   0
  -9  -3   0  137.51    2.06   0
  10   3   0   11.23    1.22   0
 -10   3   0   10.58    2.59   0
 -10  -3   0   12.43    1.67   0
  10  -3   0   13.09    2.58   0
  11  -3   0   -0.44    2.47   0
 -11   3   0    0.75    2.43   0
 -11  -3   0    0.46    1.67   0
  11   3   0    0.76    1.65   0
 -12   3   0   35.14    2.61   0
  12  -3   0   39.90    2.66   0
 -12  -3   0   38.39    1.91   0
  12   3   0   40.65    1.90   0
  13   3   0  182.85    2.63   0
 -13   3   0  169.55    3.90   0
  13  -3   0  192.92    3.91   0
 -13  -3   0  183.48    2.64   0
 -14  -3   0   55.47    2.02   0
  14  -3   0   61.18    2.82   0
  14   3   0   54.40    2.03   0
 -14   3   0   52.05    3.02   0
  15  -3   0   13.19    2.40   0
 -15  -3   0   11.22    1.78   0
 -15   3   0   10.11    2.28   0
  15   3   0   10.80    1.80   0
  16  -3   0   -0.07    2.29   0
 -16   3   0    0.95    2.17   0
  16   3   0    1.29    1.80   0
 -16  -3   0   -1.36    1.76   0
  17  -3   0    4.66    2.37   0
 -17  -3   0    2.83    1.30   0
 -17   3   0    3.78    2.29   0
  17   3   0    4.71    1.87   0
  18   3   0   18.31    1.94   0
 -18  -3   0   14.80    1.90   0
 -18   3   0   13.13    2.48   0
  18  -3   0   15.14    2.53   0
  19   3   0    4.91    1.87   0
 -19  -3   0    0.15    1.88   0
  19  -3   0   -0.70    2.46   0
 -19   3   0    1.24    2.39   0
  20  -3   0   -0.42    2.57   0
 -20   3   0    0.68    2.48   0
 -20  -3   0   -0.86    1.97   0
  20   3   0   -0.49    1.97   0
  21  -3   0    5.02    2.66   0
 -21  -3   0    3.39    2.03   0
 -21   3   0    1.84    2.64   0
  21   3   0    3.08    2.04   0
  22   3   0    1.34    2.14   0
 -22   3   0    2.83    2.56   0
 -22  -3   0    2.86    2.08   0
  22  -3   0    2.15    2.71   0
  23  -3   0    3.48    2.87   0
 -23   3   0    2.89    2.84   0
  23   3   0    1.94    2.19   0
 -23  -3   0    2.35    2.23   0
   0  -4   0   59.65    2.26   0
   0   4   0   59.04    2.58   0
   0   4   0   60.14    2.46   0
  -1   4   0    7.47    1.72   0
   1   4   0    8.89    2.18   0
   1   4   0    8.13    1.75   0
  -1   4   0    9.25    2.21   0
  -1  -4   0    8.93    1.73   0
   1  -4   0    9.87    1.81   0
  -2   4   0    9.08    2.09   0
   2   4   0   10.32    1.83   0
  -2   4   0   10.99    1.75   0
   2   4   0   11.16    1.71   0
  -2  -4   0   11.31    1.73   0
   2  -4   0   10.37    2.18   0
  -3   4   0   -0.21    1.96   0
  -3   4   0    0.88    1.63   0
   3   4   0   -0.01    2.20   0
  -3  -4   0    1.87    1.67   0
  -3  -4   0    1.27    1.67   0
   3  -4   0    1.32    1.69   0
   3   4   0   -0.06    1.68   0
  -4  -4   0   46.18    2.41   0
  -4   4   0   47.70    2.57   0
  -4   4   0   48.17    2.00   0
   4   4   0   46.92    2.00   0
   4   4   0   48.73    2.54   0
  -4  -4   0   49.75    2.41   0
   5   4   0   35.58    1.90   0
  -5  -4   0   32.63    1.87   0
  -5   4   0   37.10    2.80   0
  -5  -4   0   36.42    2.30   0
  -5   4   0   35.40    2.75   0
  -6   4   0    4.04    2.54   0
  -6  -4   0    2.80    1.99   0
  -6   4   0    2.55    2.44   0
   6   4   0    3.91    1.59   0
  -6  -4   0    3.62    1.64   0
   7   4   0    6.79    1.67   0
  -7  -4   0    6.55    1.59   0
  -7   4   0    8.10    2.90   0
  -7  -4   0    6.50    1.69   0
  -7   4   0    6.18    2.59   0
   8   4   0    8.85    1.61   0
  -8  -4   0    8.40    1.55   0
  -8  -4   0   11.20    2.20   0
  -8   4   0   10.71    2.88   0
  -8   4   0   10.76    2.77   0
  -9  -4   0   -0.21    1.79   0
  -9   4   0    1.36    2.97   0
  -9   4   0    0.07    2.63   0
  -9  -4   0   -1.14    1.63   0
   9   4   0    0.36    1.59   0
 -10  -4   0   77.56    2.00   0
 -10   4   0   75.59    4.12   0
 -10  -4   0   79.78    2.68   0
 -10   4   0   78.24    4.08   0
  10   4   0   71.97    2.05   0
 -11   4   0   26.57    3.40   0
 -11  -4   0   29.33    2.02   0
  11   4   0   26.93    1.91   0
 -11  -4   0   23.69    1.88   0
 -11   4   0   26.04    3.47   0
 -12   4   0    1.55    3.16   0
  12   4   0    2.40    1.24   0
 -12  -4   0    3.04    1.73   0
 -12   4   0    1.92    3.12   0
 -12  -4   0    2.68    1.88   0
 -13  -4   0   14.59    2.49   0
 -13   4   0   17.38    3.37   0
  13   4   0   14.92    1.85   0
 -13   4   0   14.83    3.16   0
 -13  -4   0   16.38    1.80   0
 -14  -4   0   20.90    1.89   0
 -14  -4   0   19.99    2.37   0
 -14   4   0   20.69    3.23   0
  14   4   0   16.29    1.87   0
 -14   4   0   18.29    3.42   0
 -15   4   0   20.44    3.33   0
 -15   4   0   24.60    3.57   0
  15   4   0   20.71    1.98   0
 -15  -4   0   21.88    1.95   0
 -15  -4   0   23.49    2.46   0
 -16   4   0    5.13    3.11   0
  16   4   0    4.57    1.89   0
 -16  -4   0    4.23    1.81   0
 -16  -4   0    7.23    1.90   0
 -16   4   0    4.45    2.77   0
  17   4   0    0.02    1.88   0
 -17   4   0    0.58    2.89   0
 -17  -4   0    3.70    1.86   0
 -17  -4   0    3.73    2.00   0
  18   4   0   -0.00    1.98   0
 -18   4   0    2.15    3.18   0
 -18  -4   0    2.75    1.92   0
 -19  -4   0    1.27    1.46   0
  19   4   0    1.75    1.44   0
 -19   4   0    0.88    2.92   0
  20   4   0    7.97    2.12   0
  20  -4   0    7.24    3.55   0
 -20   4   0    5.99    3.54   0
 -20  -4   0    6.30    2.15   0
  21   4   0    2.68    2.12   0
 -21   4   0    2.43    3.14   0
 -21  -4   0    0.48    2.18   0
  21  -4   0    3.45    3.13   0
 -22  -4   0    2.34    2.24   0
  22   4   0   -1.76    2.21   0
  22  -4   0    1.73    3.40   0
 -22   4   0    2.30    3.18   0
   1   5   0    0.18    1.70   0
   1  -5   0    0.02    2.15   0
  -1  -5   0   -0.25    1.60   0
   1   5   0   -0.77    1.61   0
  -1   5   0   -0.12    1.73   0
  -1   5   0    1.79    1.85   0
  -2   5   0    9.54    2.28   0
   2  -5   0    9.81    2.33   0
  -2   5   0   10.06    2.22   0
   2   5   0    9.48    1.84   0
   2   5   0    8.99    2.17   0
  -2  -5   0   10.21    1.87   0
   3   5   0    2.13    2.15   0
  -3   5   0   -0.86    1.81   0
  -3   5   0    0.76    2.19   0
   3  -5   0    2.93    2.16   0
  -3  -5   0   -0.93    2.14   0
   3   5   0    0.08    1.78   0
   4   5   0   -0.09    1.85   0
   4   5   0    3.30    2.13   0
  -4  -5   0    1.63    1.71   0
  -4   5   0    2.71    2.08   0
  -4   5   0    2.49    2.15   0
  -5   5   0   -0.32    2.16   0
  -5  -5   0    2.21    1.75   0
  -5   5   0    0.83    2.45   0
  -5   5   0    1.37    1.76   0
   5   5   0   -1.44    1.75   0
  -6   5   0   11.31    1.81   0
  -6  -5   0   12.37    1.85   0
   6   5   0   12.38    1.81   0
  -6  -5   0   12.40    1.80   0
  -6   5   0   11.20    2.55   0
  -6   5   0   11.98    2.65   0
   7   5   0   78.16    2.19   0
  -7   5   0   76.96    3.79   0
  -7   5   0   79.11    3.84   0
  -7  -5   0   69.67    2.15   0
  -7  -5   0   80.62    2.35   0
  -8  -5   0    5.09    1.75   0
  -8  -5   0    4.05    1.78   0
   8   5   0    6.01    1.72   0
  -8   5   0    4.90    2.99   0
  -8   5   0    4.94    3.03   0
  -9  -5   0   66.57    2.46   0
  -9   5   0   62.26    4.68   0
  -9  -5   0   59.24    2.09   0
  -9   5   0   60.51    4.68   0
   9   5   0   60.06    2.11   0
 -10  -5   0    2.87    2.19   0
  10   5   0    1.81    1.74   0
 -10  -5   0    2.35    1.74   0
  11   5   0   70.69    2.17   0
 -11  -5   0   75.76    2.46   0
 -11  -5   0   71.54    2.13   0
  12   5   0    0.14    1.34   0
 -12  -5   0    1.54    2.35   0
 -12  -5   0   -0.14    1.25   0
 -13  -5   0   97.01    2.96   0
 -13  -5   0   88.97    2.31   0
  13   5   0   86.56    2.28   0
  14   5   0   13.49    1.85   0
 -14  -5   0   11.76    1.90   0
 -14  -5   0   15.11    2.14   0
  15   5   0    9.93    1.92   0
 -15  -5   0   10.51    1.88   0
 -15  -5   0    9.64    2.10   0
  16   5   0    3.59    1.94   0
 -16  -5   0    1.36    1.95   0
 -16  -5   0   -0.28    2.49   0
  17   5   0    1.42    2.03   0
 -17  -5   0   -0.02    2.50   0
 -17  -5   0   -0.09    2.02   0
  18   5   0    4.48    2.10   0
 -18  -5   0    2.82    2.10   0
 -18  -5   0    2.79    2.66   0
 -19  -5   0    3.13    2.26   0
 -19  -5   0    0.78    2.28   0
  19   5   0    1.80    1.53   0
   0  -6   0   15.04    2.34   0
   0   6   0   16.11    1.99   0
   0   6   0   16.20    2.28   0
   1  -6   0    1.35    1.84   0
   1   6   0    0.35    1.84   0
   1   6   0    1.14    1.85   0
  -1   6   0   -1.12    1.74   0
  -1  -6   0    0.96    1.78   0
  -1   6   0    1.98    1.85   0
   2  -6   0    1.05    2.25   0
  -2   6   0   -0.23    1.79   0
  -2   6   0    1.46    2.21   0
   2   6   0    0.04    1.87   0
  -2  -6   0    0.03    1.84   0
   2   6   0    0.02    1.85   0
   3  -6   0   15.72    2.44   0
   3   6   0   13.22    2.35   0
  -3   6   0   14.43    1.94   0
  -3  -6   0   16.19    1.98   0
  -3   6   0   15.72    2.51   0
   3   6   0   17.40    2.35   0
  -4  -6   0    6.61    1.89   0
  -4   6   0    7.99    2.35   0
  -4   6   0    7.60    2.37   0
  -4   6   0    8.61    2.31   0
   4   6   0    5.58    1.87   0
  -5   6   0   15.06    2.78   0
  -5   6   0   13.99    1.94   0
   5   6   0   15.43    1.98   0
  -5  -6   0   15.25    1.89   0
  -5   6   0   14.87    2.42   0
   6   6   0    8.38    1.82   0
  -6   6   0    7.79    2.73   0
  -6   6   0    7.66    3.09   0
  -6  -6   0    4.56    2.00   0
  -6   6   0    6.37    2.34   0
  -7   6   0   20.43    3.33   0
  -7  -6   0   18.52    2.12   0
  -7   6   0   19.81    3.28   0
  -7   6   0   21.07    1.94   0
   7   6   0   18.79    1.98   0
   8   6   0    4.43    1.91   0
  -8   6   0    2.71    3.45   0
  -8  -6   0    4.70    1.83   0
  -8   6   0    4.65    1.75   0
  -8  -6   0    1.65    1.84   0
  -8   6   0    2.40    3.70   0
   9   6   0    3.38    1.99   0
  -9  -6   0    4.22    2.03   0
  -9   6   0    5.94    1.93   0
  -9  -6   0    5.82    1.85   0
 -10  -6   0   -1.16    1.95   0
  10   6   0    0.85    1.86   0
 -10   6   0    0.89    1.89   0
 -10  -6   0    0.68    1.94   0
 -11  -6   0    1.73    1.92   0
  11   6   0   -1.34    1.94   0
 -11  -6   0    0.71    2.01   0
 -12  -6   0    2.42    2.48   0
 -12  -6   0    1.60    1.95   0
  12   6   0    2.61    1.98   0
 -13  -6   0   -0.42    1.42   0
  13   6   0   -0.02    2.00   0
 -13  -6   0   -1.51    2.50   0
 -14  -6   0    0.05    2.53   0
  14   6   0    4.85    1.95   0
 -14  -6   0   -1.89    2.12   0
  15   6   0   -0.41    2.10   0
 -15  -6   0    3.23    2.09   0
 -15  -6   0    1.32    2.64   0
 -16  -6   0    1.06    2.10   0
 -16  -6   0    2.73    2.67   0
  16   6   0    0.96    2.02   0
  17   6   0    0.07    2.09   0
  -1  -7   0   10.54    2.58   0
  -1   7   0    9.14    2.62   0
   1  -7   0    8.16    2.58   0
  -1   7   0    8.77    2.12   0
   1   7   0    7.68    2.49   0
   1   7   0   10.51    2.12   0
   2   7   0    2.34    2.46   0
  -2  -7   0    3.70    2.09   0
  -2   7   0    4.12    1.97   0
  -2   7   0    4.53    2.52   0
   2  -7   0    4.76    2.60   0
   2   7   0    1.47    2.07   0
   3   7   0    3.47    2.08   0
  -3   7   0    7.35    2.53   0
  -3   7   0    3.11    2.55   0
  -3  -7   0    4.08    1.98   0
   3   7   0    3.93    2.00   0
   4   7   0    0.22    2.04   0
  -4   7   0    1.06    2.19   0
  -4   7   0    3.20    2.51   0
  -4   7   0    1.35    2.44   0
  -4  -7   0   -2.05    2.12   0
   5   7   0    0.86    2.01   0
  -5   7   0    0.62    2.47   0
  -5   7   0    0.28    2.88   0
  -5  -7   0    2.04    2.43   0
  -5   7   0   -1.82    1.96   0
  -6   7   0   19.10    2.19   0
  -6   7   0   19.94    3.20   0
   6   7   0   20.56    2.20   0
  -6   7   0   18.43    3.16   0
  -6  -7   0   16.21    2.66   0
   7   7   0    1.40    2.11   0
  -7   7   0    0.77    3.27   0
  -7   7   0    0.07    2.04   0
  -7  -7   0    0.54    2.07   0
  -7   7   0    0.43    3.39   0
   8   7   0    3.70    2.06   0
  -8   7   0    4.38    2.09   0
  -8  -7   0    1.57    2.15   0
  -9  -7   0    0.80    2.02   0
   9   7   0    0.25    2.10   0
  -9   7   0    0.71    2.04   0
  10   7   0    1.66    2.06   0
 -10  -7   0    4.34    2.09   0
 -10   7   0    3.59    2.16   0
 -11  -7   0   -1.43    2.14   0
  11   7   0   -0.68    2.18   0
 -11   7   0    0.28    2.16   0
 -12   7   0    2.04    2.14   0
  12   7   0    1.08    2.20   0
 -12  -7   0    0.36    2.15   0
   0  -8   0    0.97    2.29   0
   0   8   0    1.36    2.29   0
   0   8   0   -1.04    2.77   0
  -1  -8   0    1.37    2.30   0
  -1   8   0   -1.85    2.83   0
   1  -8   0   -0.59    2.34   0
   1   8   0    0.55    2.26   0
   1   8   0    0.11    2.77   0
  -1   8   0   -0.13    2.76   0
   2   8   0   -0.71    2.76   0
  -2  -8   0    1.85    2.33   0
   2   8   0    1.64    2.81   0
  -2   8   0   -0.90    2.89   0
  -2   8   0    0.27    2.32   0
   3   8   0    1.00    2.84   0
  -3   8   0   -0.18    2.83   0
  -3  -8   0    2.35    2.29   0
  -3   8   0    2.38    2.25   0
  -3   8   0    0.56    2.80   0
  -4   8   0    1.14    3.27   0
 -25   1   1   -0.27    2.72   0
 -25  -1   1    0.68    2.27   0
  25   1  -1    3.11    2.25   0
  25  -1  -1   -1.12    2.27   0
  24   1  -1   -0.94    2.05   0
 -24   1   1   -0.06    2.20   0
 -24  -1   1   -1.64    2.04   0
  24  -1  -1    3.37    2.20   0
  23  -1  -1   -1.24    2.14   0
 -23  -1   1    2.27    1.98   0
 -23   1   1   -0.41    2.09   0
  23   1  -1   -2.24    1.92   0
 -22   1   1    3.41    2.06   0
  22  -1  -1    4.08    2.06   0
  22   1  -1    2.28    1.99   0
 -22  -1   1    6.56    1.96   0
 -21  -1   1    3.52    1.84   0
  21   1  -1    0.55    1.89   0
  21  -1  -1    3.45    1.90   0
 -21   1   1    5.32    2.46   0
 -20   1   1    1.31    1.91   0
  20  -1  -1    0.58    2.01   0
 -20  -1   1    1.71    1.85   0
  20   1  -1    0.30    1.83   0
 -19   1   1    0.14    1.83   0
  19  -1  -1   -0.41    1.87   0
 -19  -1   1   -0.81    1.78   0
  19   1  -1   -0.37    1.80   0
 -18   1   1    8.40    1.81   0
  18   1  -1    8.83    1.80   0
 -18  -1   1    8.81    1.80   0
  18  -1  -1    6.40    2.39   0
 -17  -1   1   37.75    1.94   0
  17   1  -1   40.45    2.04   0
  17  -1  -1   43.88    2.03   0
 -17   1   1   39.46    2.03   0
  16  -1  -1   49.49    2.14   0
 -16   1   1   46.15    2.02   0
 -16  -1   1   46.70    1.90   0
  16   1  -1   45.03    1.97   0
  15  -1  -1    3.42    1.72   0
 -15  -1   1    2.73    1.62   0
 -15   1   1    4.44    1.71   0
  15   1  -1    2.18    1.63   0
  14  -1  -1    2.20    2.16   0
 -14  -1   1    3.01    1.55   0
 -14   1   1    2.31    2.05   0
  14   1  -1    1.87    1.63   0
 -13   1   1   18.06    1.83   0
  13  -1  -1   19.06    2.31   0
 -13  -1   1   18.14    1.74   0
  13   1  -1   17.53    1.71   0
  12  -1  -1   26.46    2.01   0
 -12  -1   1   24.53    1.41   0
 -12   1   1   25.88    2.33   0
  12   1  -1   28.00    1.80   0
  11  -1  -1   31.01    1.98   0
 -11  -1   1   29.92    1.86   0
  11   1  -1   29.58    1.88   0
 -11   1   1   29.28    2.07   0
 -10   1   1  152.25    3.36   0
  10  -1  -1  160.50    3.05   0
  10   1  -1  156.94    2.34   0
 -10  -1   1  151.84    2.64   0
  -9   1   1  119.03    2.86   0
   9   1  -1  115.25    2.43   0
  -9  -1   1  119.06    2.61   0
   9  -1  -1  121.48    3.23   0
  -8  -1   1    2.59    1.73   0
  -8   1   1    2.58    2.15   0
   8   1  -1    1.44    1.76   0
   8  -1  -1    2.13    2.33   0
  -7  -1   1   24.53    2.01   0
   7  -1  -1   24.46    2.61   0
  -7   1   1   25.42    2.23   0
   7   1  -1   24.32    2.04   0
   6  -1  -1   90.53    3.08   0
   6   1  -1   89.14    2.66   0
  -6   1   1   93.84    3.48   0
  -6  -1   1   88.71    2.27   0
  -5  -1   1  328.32    4.26   0
  -5   1   1  336.32    5.43   0
   5   1  -1  334.54    4.19   0
   5  -1  -1  339.31    5.16   0
  -4  -1   1  403.67    4.98   0
  -4   1   1  405.54    6.02   0
   4   1  -1  396.52    4.90   0
   4  -1  -1  412.37    6.09   0
  -3   1   1 2362.45   14.83   0
   3  -1  -1 2342.43   14.73   0
   3   1  -1 2297.35   11.66   0
  -3  -1   1 2265.54   11.45   0
  -2   1   1   11.88    2.79   0
  -2  -1   1   11.16    2.90   0
   2   1  -1   12.00    2.84   0
  -2  -1   1   10.12    2.89   0
  -2   1   1   11.41    2.83   0
   2   1  -1   12.98    2.87   0
   1   1  -1  138.09    4.28   0
  -1   1   1  131.73    4.38   0
   1   1  -1  133.92    4.53   0
  -1  -1   1  136.27    4.52   0
  -1  -1   1  137.14    4.27   0
   1  -1  -1  137.91    4.41   0
   0  -1  -1  200.29    4.94   0
   0   1  -1  210.03    4.80   0
   0   1   1  201.72    4.81   0
   0  -1   1  207.38    6.26   0
   0  -1   1  206.19    4.69   0
   0   1  -1  208.73    6.36   0
  -1  -1  -1    0.34    2.71   0
   1   1   1    1.10    3.83   0
   1  -1   1    0.69    4.23   0
  -1  -1  -1    0.34    3.75   0
  -1   1  -1    1.27    4.23   0
   1   1   1    0.47    2.67   0
  -2  -1  -1  421.98    5.49   0
   2   1   1  439.89    5.51   0
  -3   1  -1 1333.34   19.69   0
  -3  -1  -1 1419.32    8.54   0
   3   1   1 1428.36    8.68   0
   3  -1   1 1378.08   19.75   0
   4   1   1  285.92    4.10   0
  -4  -1  -1  283.63    4.14   0
   4  -1   1  297.43    7.07   0
  -4   1  -1  287.29    6.95   0
  -5   1  -1  267.25    5.66   0
   5   1   1  270.97    3.74   0
  -5  -1  -1  269.61    3.70   0
   5  -1   1  283.86    5.71   0
  -6   1  -1   30.04    2.46   0
  -6  -1  -1   32.13    2.11   0
   6   1   1   30.27    2.12   0
   6  -1   1   31.94    2.90   0
  -7   1  -1 1063.40    8.58   0
  -7  -1  -1 1081.47    6.24   0
   7  -1   1 1122.48    8.50   0
   7   1   1 1137.55    6.18   0
   8  -1   1   34.64    2.27   0
  -8   1  -1   34.25    2.63   0
   8   1   1   35.19    1.89   0
  -8  -1  -1   32.69    1.91   0
  -9   1  -1 1182.14    7.98   0
   9  -1   1 1223.36    8.03   0
  -9  -1  -1 1149.95    6.04   0
   9   1   1 1219.02    5.98   0
  10   1   1   46.20    1.60   0
 -10  -1  -1   42.87    1.99   0
  10  -1   1   45.95    2.66   0
 -10   1  -1   48.40    2.65   0
 -11  -1  -1    1.42    1.64   0
  11  -1   1    0.48    1.81   0
 -11   1  -1    1.13    2.20   0
  11   1   1    1.77    1.67   0
 -12  -1  -1    3.12    1.71   0
  12  -1   1    4.58    1.81   0
 -12   1  -1    6.35    2.11   0
  12   1   1    3.92    1.66   0
  13  -1   1   21.19    1.91   0
 -13  -1  -1   18.37    1.72   0
 -13   1  -1   20.62    1.85   0
  13   1   1   20.53    1.73   0
  14  -1   1    7.24    2.05   0
  14   1   1    9.18    1.63   0
 -14   1  -1    7.89    1.78   0
 -14  -1  -1    4.94    1.57   0
 -15   1  -1   16.51    1.86   0
  15   1   1   17.09    1.78   0
  15  -1   1   18.83    2.22   0
 -15  -1  -1   15.12    1.37   0
  16   1   1    7.97    1.81   0
  16  -1   1    9.83    1.92   0
 -16   1  -1    9.73    2.29   0
 -16  -1  -1   11.41    1.78   0
  17  -1   1   94.75    2.54   0
 -17  -1  -1   85.88    2.30   0
 -17   1  -1   79.38    2.52   0
  17   1   1   91.59    2.21   0
 -18   1  -1    1.00    1.89   0
 -18  -1  -1    2.85    1.83   0
  18   1   1    0.48    1.88   0
  18  -1   1    0.78    1.85   0
  19   1   1    4.15    1.79   0
 -19  -1  -1    6.15    1.77   0
 -19   1  -1    5.18    2.32   0
  19  -1   1    3.86    2.32   0
  20   1   1    7.98    1.98   0
 -20  -1  -1    6.38    1.86   0
  20  -1   1    5.32    1.93   0
 -20   1  -1    6.74    1.93   0
  21   1   1   -0.75    1.86   0
 -21  -1  -1    1.64    1.87   0
  21  -1   1   -1.11    2.09   0
 -21   1  -1    1.78    1.95   0
  22   1   1    4.82    2.03   0
 -22  -1  -1    3.70    1.99   0
  22  -1   1    7.25    2.62   0
 -22   1  -1    7.13    2.47   0
 -23  -1  -1   -0.47    2.06   0
 -23   1  -1    1.52    2.12   0
  23   1   1    1.10    2.06   0
  23  -1   1    2.10    2.19   0
 -24   1  -1   -1.92    2.68   0
  24  -1   1    0.81    2.14   0
 -24  -1  -1    1.79    2.10   0
  24   1   1   -0.66    2.20   0
 -24   2   1    1.95    2.14   0
  24   2  -1    4.20    2.11   0
 -24  -2   1    0.60    2.08   0
  24  -2  -1   -0.02    2.16   0
  23   2  -1   -0.21    1.99   0
 -23  -2   1    0.29    2.04   0
  23  -2  -1    2.07    2.62   0
 -23   2   1    0.81    2.06   0
 -22  -2   1    5.17    1.40   0
 -22   2   1    3.28    2.05   0
  22   2  -1    3.83    1.48   0
  22  -2  -1    6.04    2.62   0
  21   2  -1    2.23    1.90   0
 -21   2   1    2.39    1.97   0
 -21  -2   1    2.74    1.90   0
  21  -2  -1    3.27    1.95   0
  20   2  -1   10.39    1.96   0
  20  -2  -1   11.59    2.46   0
 -20  -2   1    8.77    1.87   0
 -20   2   1    8.74    1.95   0
 -19   2   1    2.94    1.98   0
  19   2  -1    4.10    1.82   0
 -19  -2   1    2.97    1.86   0
  19  -2  -1    4.17    2.36   0
  18  -2  -1    2.63    1.94   0
 -18   2   1    2.49    2.22   0
 -18  -2   1    0.59    1.80   0
  18   2  -1    2.22    1.74   0
  17  -2  -1   29.47    2.10   0
 -17   2   1   23.25    1.95   0
 -17  -2   1   23.49    1.87   0
  17   2  -1   26.34    1.93   0
  16  -2  -1    2.38    2.29   0
 -16  -2   1    1.51    1.24   0
 -16   2   1    3.71    2.14   0
  16   2  -1    3.31    1.73   0
 -15  -2   1   35.89    1.98   0
  15   2  -1   35.15    1.95   0
  15  -2  -1   37.18    2.07   0
 -15   2   1   32.73    2.08   0
 -14   2   1   13.76    1.83   0
 -14  -2   1   10.90    1.78   0
  14   2  -1   16.82    1.84   0
  14  -2  -1   14.59    2.30   0
  13   2  -1   20.02    1.31   0
  13  -2  -1   21.47    1.85   0
 -13  -2   1   21.74    1.70   0
 -13   2   1   22.23    2.24   0
  12   2  -1    0.55    1.64   0
 -12   2   1    0.45    1.74   0
  12  -2  -1    1.23    2.13   0
 -12  -2   1    2.47    1.15   0
  11  -2  -1   39.99    2.24   0
 -11   2   1   39.06    2.53   0
  11   2  -1   39.75    1.94   0
 -11  -2   1   44.41    1.99   0
  10  -2  -1  107.04    2.77   0
  10   2  -1  105.66    2.34   0
 -10  -2   1  103.16    2.03   0
 -10   2   1  107.91    2.85   0
  -9   2   1   11.00    2.27   0
  -9  -2   1   11.16    1.76   0
   9  -2  -1   10.02    2.36   0
   9   2  -1   10.51    1.85   0
  -8  -2   1   91.24    2.26   0
   8   2  -1   96.03    2.36   0
   8  -2  -1   95.12    3.13   0
  -8   2   1   94.96    3.13   0
  -7  -2   1  129.22    2.45   0
   7   2  -1  129.98    2.51   0
  -7   2   1  133.27    3.56   0
   7  -2  -1  137.78    3.55   0
   6  -2  -1  208.81    3.96   0
  -6  -2   1  204.57    2.98   0
  -6   2   1  209.69    4.22   0
   6   2  -1  207.73    2.98   0
  -5   2   1   14.14    2.56   0
  -5  -2   1   13.30    1.85   0
  -5  -2   1   14.86    2.00   0
   5   2  -1   13.76    1.94   0
  -4  -2   1  117.02    2.80   0
  -4   2   1  125.30    3.73   0
   4   2  -1  120.61    2.85   0
  -4  -2   1  120.98    2.98   0
  -4   2   1  122.00    3.72   0
   3   2  -1   40.70    2.42   0
  -3  -2   1   38.50    2.31   0
  -3   2   1   37.89    2.90   0
  -3  -2   1   40.92    2.37   0
   3   2  -1   37.82    2.34   0
  -3   2   1   39.87    2.60   0
   2   2  -1  957.82    6.87   0
   2   2  -1  896.73    6.85   0
   2  -2  -1  942.21    8.08   0
  -2  -2   1  904.91    6.92   0
  -2  -2   1  934.36    6.71   0
  -2   2   1  909.56    7.85   0
   1   2  -1   21.30    2.28   0
   1   2  -1   19.85    2.36   0
  -1  -2   1   20.69    2.70   0
  -1  -2   1   20.01    2.30   0
  -1   2   1   21.18    2.24   0
   1  -2  -1   21.50    2.67   0
   0   2  -1  116.44    3.81   0
   0  -2   1  124.09    3.52   0
   0   2  -1  121.89    3.11   0
   0  -2  -1  118.04    3.15   0
   0   2   1  120.91    3.78   0
   0   2   1  115.76    3.08   0
  -1   2  -1   69.76    3.51   0
   1  -2   1   67.82    3.49   0
  -1   2  -1   70.97    2.58   0
  -1  -2  -1   68.96    2.64   0
   1   2   1   68.01    2.65   0
   1   2   1   68.84    3.37   0
   2  -2   1   26.16    3.33   0
   2   2   1   25.74    2.92   0
   2   2   1   25.19    2.15   0
  -2  -2  -1   22.55    1.66   0
  -2   2  -1   25.56    3.27   0
  -2  -2  -1   27.29    2.83   0
  -3  -2  -1  153.11    4.05   0
  -3   2  -1  148.45    6.09   0
  -3  -2  -1  142.76    2.95   0
   3   2   1  142.78    2.62   0
  -3   2  -1  158.84    6.26   0
  -4   2  -1   11.43    4.17   0
   4   2   1   14.21    1.94   0
  -4  -2  -1   11.38    1.91   0
  -4  -2  -1   11.99    2.51   0
  -4   2  -1   12.76    4.32   0
  -5   2  -1   61.70    4.95   0
   5   2   1   51.70    1.73   0
  -5   2  -1   55.92    4.95   0
  -5  -2  -1   55.36    2.09   0
  -6   2  -1  768.32   10.83   0
  -6  -2  -1  747.88    4.87   0
   6  -2   1  788.74   10.78   0
   6   2   1  733.38    4.71   0
   7   2   1   29.02    2.13   0
  -7   2  -1   28.54    3.02   0
   7  -2   1   31.31    3.41   0
  -7  -2  -1   26.95    1.96   0
  -8  -2  -1  456.26    3.80   0
  -8   2  -1  441.44    6.51   0
   8   2   1  444.72    3.84   0
   8  -2   1  474.28    6.42   0
  -9   2  -1   12.34    2.49   0
  -9  -2  -1   13.77    1.78   0
   9   2   1   12.59    1.73   0
   9  -2   1   14.04    2.51   0
 -10   2  -1   32.36    2.70   0
  10   2   1   35.64    1.97   0
  10  -2   1   35.04    2.45   0
 -10  -2  -1   31.46    1.91   0
  11  -2   1   -0.50    1.98   0
 -11   2  -1    0.81    2.00   0
 -11  -2  -1   -0.96    1.64   0
  11   2   1    0.21    1.65   0
  12  -2   1   26.30    2.43   0
 -12  -2  -1   24.29    1.85   0
  12   2   1   25.14    1.84   0
 -12   2  -1   23.41    2.32   0
 -13   2  -1    2.54    2.20   0
  13   2   1    2.39    1.76   0
 -13  -2  -1    3.00    1.62   0
  13  -2   1    2.69    2.28   0
  14   2   1   69.33    2.13   0
 -14  -2  -1   62.27    2.10   0
  14  -2   1   69.44    2.80   0
 -14   2  -1   64.00    2.76   0
 -15   2  -1    1.07    2.17   0
  15  -2   1    1.63    1.83   0
 -15  -2  -1   -0.37    1.71   0
  15   2   1    2.86    1.81   0
  16  -2   1   59.73    2.55   0
 -16   2  -1   53.25    2.32   0
 -16  -2  -1   50.92    2.02   0
  16   2   1   55.42    2.07   0
 -17  -2  -1   -0.46    1.70   0
  17   2   1    1.27    1.72   0
  17  -2   1    1.57    2.21   0
 -17   2  -1    1.56    2.30   0
 -18  -2  -1    3.37    1.28   0
 -18   2  -1    1.52    1.82   0
  18  -2   1    0.27    2.34   0
  18   2   1    2.72    1.79   0
 -19  -2  -1    3.31    1.80   0
  19   2   1    1.94    1.85   0
  19  -2   1    3.57    2.04   0
 -19   2  -1    3.01    2.43   0
 -20   2  -1    1.13    1.96   0
 -20  -2  -1    0.74    1.86   0
  20  -2   1   -0.31    2.44   0
  20   2   1    2.06    1.93   0
 -21  -2  -1    0.61    1.90   0
  21  -2   1    1.36    2.50   0
 -21   2  -1   -0.10    2.42   0
  21   2   1   -1.70    1.95   0
  22   2   1    0.99    2.02   0
  22  -2   1    2.05    2.66   0
 -22   2  -1    1.05    2.10   0
 -22  -2  -1    2.04    1.99   0
 -23  -2  -1    0.04    2.09   0
  23  -2   1    1.29    2.23   0
 -23   2  -1   -1.46    2.68   0
  23   2   1    0.28    2.12   0
  24  -2   1    0.34    2.28   0
 -24   2  -1    1.94    2.82   0
 -24  -2  -1    1.61    2.22   0
  24   2   1    2.66    2.19   0
 -23   3   1    3.67    2.80   0
 -23  -3   1    1.22    2.10   0
  23  -3  -1    0.93    2.87   0
  23   3  -1    0.98    1.49   0
  22   3  -1    0.83    2.05   0
 -22   3   1   -0.28    2.20   0
 -22  -3   1    0.70    2.07   0
  22  -3  -1    0.31    2.71   0
  21  -3  -1    3.28    2.60   0
  21   3  -1    0.74    2.03   0
 -21   3   1   -0.14    2.55   0
 -21  -3   1    0.19    2.04   0
 -20  -3   1    3.26    1.94   0
  20  -3  -1    2.57    2.53   0
 -20   3   1    3.10    1.99   0
  20   3  -1    2.39    1.93   0
 -19  -3   1    0.34    1.84   0
 -19   3   1    1.66    2.34   0
  19   3  -1    0.07    1.91   0
  19  -3  -1    2.81    2.44   0
 -18   3   1    0.61    2.29   0
 -18  -3   1   -1.20    1.28   0
  18  -3  -1    0.91    2.27   0
  18   3  -1    3.86    1.85   0
  17   3  -1    1.09    1.86   0
 -17  -3   1    1.42    1.92   0
 -17   3   1    0.17    2.26   0
  17  -3  -1    0.84    2.33   0
  16   3  -1    2.60    1.74   0
  16  -3  -1    1.82    2.24   0
 -16   3   1    4.06    2.20   0
 -16  -3   1    1.79    1.75   0
 -15  -3   1   19.74    1.86   0
  15  -3  -1   25.12    2.36   0
  15   3  -1   23.61    1.88   0
 -15   3   1   22.00    2.33   0
  14   3  -1   27.27    1.42   0
 -14   3   1   23.74    2.42   0
  14  -3  -1   27.97    2.53   0
 -14  -3   1   24.47    1.89   0
 -13  -3   1   13.03    1.82   0
  13  -3  -1   12.41    2.35   0
  13   3  -1   11.97    1.81   0
 -13   3   1   12.63    2.71   0
 -12  -3   1   19.48    1.36   0
 -12   3   1   21.22    2.70   0
  12  -3  -1   22.53    2.37   0
  12   3  -1   22.95    1.85   0
 -11   3   1    0.99    2.10   0
  11   3  -1    1.51    1.17   0
 -11  -3   1    3.41    1.59   0
  11  -3  -1    2.61    2.18   0
 -10  -3   1   34.55    1.85   0
  10   3  -1   35.02    1.83   0
 -10   3   1   36.04    2.52   0
 -10  -3   1   38.64    2.04   0
  10  -3  -1   39.62    2.52   0
  -9  -3   1   10.60    1.83   0
  -9   3   1    9.15    2.18   0
  -9  -3   1    8.80    1.72   0
   9   3  -1    7.24    1.73   0
  -9   3   1    9.56    2.16   0
  -8   3   1   15.15    2.69   0
  -8  -3   1   16.70    1.76   0
   8   3  -1   20.43    1.37   0
  -8  -3   1   17.35    1.81   0
  -8   3   1   18.70    2.21   0
  -7   3   1   21.71    2.61   0
  -7   3   1   21.61    2.35   0
  -7  -3   1   18.97    1.75   0
   7   3  -1   19.14    1.77   0
  -7  -3   1   18.70    2.34   0
  -6   3   1   22.12    2.41   0
  -6   3   1   23.53    2.39   0
  -6  -3   1   23.42    1.88   0
   6   3  -1   22.90    1.78   0
  -6  -3   1   23.61    1.76   0
  -5  -3   1   70.59    2.35   0
  -5   3   1   71.21    2.92   0
   5   3  -1   68.57    2.12   0
  -5  -3   1   65.80    2.05   0
  -5   3   1   67.09    2.82   0
   4   3  -1    6.50    1.85   0
  -4   3   1    3.70    2.18   0
   4   3  -1    4.15    1.58   0
  -4  -3   1    4.08    1.87   0
  -4  -3   1    3.21    1.58   0
  -4   3   1    3.64    1.80   0
  -3   3   1   37.93    2.46   0
  -3  -3   1   40.78    2.12   0
   3   3  -1   40.91    1.95   0
   3   3  -1   43.02    2.54   0
   3  -3  -1   42.60    2.58   0
  -3  -3   1   37.09    1.97   0
  -2  -3   1    1.27    2.07   0
   2   3  -1    0.53    1.66   0
   2   3  -1   -0.03    1.73   0
  -2   3   1    1.88    2.19   0
   2  -3  -1    1.34    1.75   0
  -2  -3   1    2.28    1.57   0
   1  -3  -1  501.36    4.87   0
  -1  -3   1  501.41    4.95   0
   1   3  -1  484.02    5.23   0
  -1   3   1  522.27    4.94   0
  -1   3   1  503.49    4.87   0
   1   3  -1  505.77    4.53   0
   0  -3  -1    0.99    1.73   0
   0   3   1    0.32    1.71   0
   0   3  -1    0.09    1.87   0
   0   3  -1    1.41    1.66   0
   0  -3   1    2.11    2.27   0
   0   3   1    0.02    1.89   0
  -1   3  -1   19.22    1.81   0
  -1  -3  -1   19.69    2.13   0
   1   3   1   20.51    1.88   0
  -1   3  -1   19.51    2.38   0
   1  -3   1   18.84    2.43   0
   1   3   1   20.31    2.43   0
  -2   3  -1   73.87    3.04   0
   2  -3   1   77.50    3.10   0
   2   3   1   72.58    2.16   0
  -2  -3  -1   72.11    2.21   0
  -2   3  -1   78.03    2.16   0
   2   3   1   74.05    2.97   0
   3  -3   1   73.00    3.46   0
   3   3   1   71.93    2.11   0
   3   3   1   71.03    2.89   0
  -3  -3  -1   73.31    2.86   0
  -3   3  -1   68.76    3.39   0
  -3   3  -1   70.78    2.06   0
  -3  -3  -1   64.37    2.09   0
  -4  -3  -1   62.01    2.81   0
  -4  -3  -1   56.67    2.06   0
  -4   3  -1   64.56    3.70   0
  -4   3  -1   60.84    3.64   0
   4   3   1   60.64    2.04   0
  -5  -3  -1   88.59    2.25   0
  -5   3  -1  101.99    4.92   0
  -5   3  -1   97.98    4.78   0
  -5  -3  -1  101.67    3.07   0
   5   3   1   94.57    1.92   0
  -6  -3  -1   -0.27    1.60   0
  -6   3  -1   -0.05    3.48   0
   6   3   1    0.98    1.62   0
  -6   3  -1    0.61    3.53   0
  -6  -3  -1    1.31    2.15   0
  -7  -3  -1    9.77    2.25   0
  -7   3  -1    8.00    4.04   0
  -7   3  -1    7.43    3.82   0
   7   3   1    6.52    1.68   0
  -7  -3  -1    7.17    1.66   0
  -8   3  -1   12.95    3.63   0
   8   3   1   15.85    1.76   0
  -8   3  -1   13.09    3.78   0
  -8  -3  -1   13.74    1.71   0
  -8  -3  -1   13.70    1.87   0
  -9   3  -1   20.31    3.37   0
   9   3   1   19.28    1.78   0
  -9  -3  -1   20.10    2.31   0
  -9   3  -1   24.66    3.62   0
  -9  -3  -1   20.54    1.77   0
  10   3   1    3.36    1.66   0
 -10  -3  -1    3.03    1.64   0
 -10   3  -1    4.40    3.02   0
  11   3   1   -2.38    1.59   0
 -11   3  -1    1.01    2.69   0
 -11  -3  -1    1.05    1.15   0
  11  -3   1    0.47    2.76   0
 -12  -3  -1   -0.42    1.71   0
 -12   3  -1    0.47    2.69   0
  12  -3   1   -0.87    2.45   0
  12   3   1   -1.16    1.73   0
  13   3   1   37.84    1.98   0
 -13   3  -1   32.92    2.85   0
 -13  -3  -1   35.27    1.96   0
  13  -3   1   36.72    2.60   0
 -14  -3  -1    9.71    1.78   0
 -14   3  -1    7.17    2.61   0
  14   3   1    8.39    1.24   0
  14  -3   1    7.66    2.67   0
  15   3   1   -0.64    1.73   0
  15  -3   1    2.28    2.72   0
 -15   3  -1    0.98    2.64   0
 -15  -3  -1   -0.54    1.22   0
  16   3   1    3.22    1.87   0
  16  -3   1    5.87    2.80   0
 -16   3  -1    3.83    2.37   0
 -16  -3  -1    4.15    1.83   0
 -17   3  -1    9.28    2.28   0
  17   3   1    9.79    1.41   0
 -17  -3  -1    9.51    1.88   0
  17  -3   1    7.92    2.50   0
  18   3   1    0.64    1.90   0
 -18  -3  -1    0.05    1.87   0
  18  -3   1   -0.29    2.76   0
 -18   3  -1    0.13    2.68   0
  19   3   1    4.61    1.95   0
 -19  -3  -1    2.53    1.94   0
  19  -3   1    4.67    2.57   0
 -19   3  -1    3.35    2.47   0
  20   3   1   -0.45    1.95   0
 -20  -3  -1    0.55    2.01   0
  20  -3   1   -1.30    2.52   0
 -20   3  -1    1.57    2.45   0
 -21  -3  -1    1.63    1.52   0
 -21   3  -1    1.24    2.60   0
  21   3   1   -0.06    2.06   0
  21  -3   1    1.57    2.69   0
 -22   3  -1   -0.98    2.77   0
  22  -3   1    1.43    3.19   0
 -22  -3  -1    0.75    2.01   0
  22   3   1   -0.69    2.12   0
 -23   3  -1    0.58    2.73   0
  23  -3   1   -0.59    2.92   0
 -23  -3  -1    4.19    2.25   0
  23   3   1   -0.76    2.25   0
  22  -4  -1    0.76    2.81   0
  22   4  -1    1.67    2.20   0
 -22   4   1    1.15    2.83   0
 -22  -4   1   -0.33    2.23   0
 -21   4   1    1.26    2.74   0
 -21  -4   1    4.62    2.16   0
  21   4  -1    1.06    2.18   0
  21  -4  -1    2.10    3.18   0
  20   4  -1    2.62    2.08   0
 -20   4   1    4.57    2.60   0
 -20  -4   1    5.02    2.00   0
  20  -4  -1    4.55    3.06   0
  19   4  -1   -1.18    1.99   0
  19  -4  -1   -0.26    2.88   0
 -19   4   1    1.12    2.49   0
 -19  -4   1    1.75    1.42   0
 -19  -4   1    1.68    2.13   0
 -18  -4   1    3.15    2.05   0
 -18  -4   1    4.56    1.96   0
  18   4  -1    4.64    1.99   0
 -18   4   1    4.38    2.92   0
 -17  -4   1   21.16    1.99   0
 -17  -4   1   25.65    2.18   0
 -17   4   1   20.92    2.75   0
  17   4  -1   26.41    1.54   0
 -16   4   1    8.50    2.81   0
 -16  -4   1    6.78    1.93   0
 -16  -4   1   12.73    1.98   0
  16   4  -1   13.58    1.94   0
  15   4  -1    5.33    1.91   0
 -15  -4   1    6.94    1.88   0
 -15   4   1    6.81    2.67   0
 -15   4   1    6.26    2.36   0
 -15  -4   1    7.94    1.83   0
 -14  -4   1   26.91    1.51   0
 -14   4   1   31.43    2.94   0
  14   4  -1   29.54    2.02   0
 -14   4   1   29.07    2.88   0
 -14  -4   1   32.58    2.53   0
  13   4  -1   10.81    1.80   0
 -13   4   1   12.74    2.73   0
 -13  -4   1   12.35    1.79   0
 -13  -4   1   15.71    2.43   0
 -13   4   1   11.81    2.77   0
 -12   4   1    0.57    2.61   0
 -12  -4   1    1.64    1.85   0
 -12   4   1    1.52    2.51   0
  12   4  -1    0.35    1.76   0
 -12  -4   1    1.22    1.73   0
 -11   4   1   75.34    3.23   0
  11   4  -1   68.23    2.11   0
 -11  -4   1   67.75    1.67   0
 -11   4   1   75.08    3.26   0
 -11  -4   1   74.06    2.31   0
  10   4  -1    3.95    1.77   0
 -10  -4   1    4.60    1.74   0
 -10   4   1    3.91    2.47   0
 -10  -4   1    3.40    1.68   0
 -10   4   1    3.54    2.49   0
   9   4  -1   13.44    1.61   0
  -9   4   1   15.22    2.60   0
  -9   4   1   13.04    2.69   0
  -9  -4   1   16.10    1.61   0
  -9  -4   1   14.85    2.25   0
  -8  -4   1    2.40    2.15   0
   8   4  -1    3.58    1.59   0
  -8   4   1    1.97    2.47   0
  -8   4   1    2.35    2.23   0
  -8  -4   1    0.07    1.50   0
  -7   4   1   50.84    2.69   0
  -7   4   1   52.40    2.81   0
  -7  -4   1   51.58    2.02   0
   7   4  -1   48.61    1.95   0
  -7  -4   1   53.23    2.10   0
   6   4  -1   74.83    2.24   0
  -6  -4   1   81.84    2.26   0
  -6  -4   1   76.69    2.56   0
  -6   4   1   80.38    2.96   0
  -6   4   1   79.10    3.13   0
  -5  -4   1    1.29    1.68   0
  -5   4   1    0.46    2.08   0
  -5   4   1    0.58    2.02   0
  -5  -4   1    1.17    1.73   0
   5   4  -1   -1.19    1.82   0
  -4  -4   1  220.32    3.05   0
   4   4  -1  221.12    3.09   0
  -4  -4   1  230.79    3.09   0
   4   4  -1  230.32    3.15   0
  -4   4   1  227.86    3.73   0
   3   4  -1   10.36    2.16   0
   3  -4  -1   11.21    2.16   0
  -3   4   1    8.44    1.73   0
   3   4  -1    7.87    1.75   0
  -3  -4   1    8.28    2.04   0
  -3  -4   1    9.73    1.73   0
  -3   4   1    9.08    2.19   0
  -2   4   1   23.99    1.93   0
   2   4  -1   26.28    1.91   0
   2   4  -1   23.55    2.22   0
  -2   4   1   26.27    2.15   0
  -2  -4   1   23.26    1.82   0
   2  -4  -1   25.96    1.93   0
   1   4  -1    6.57    1.77   0
  -1   4   1    7.11    2.16   0
   1  -4  -1    5.85    1.74   0
  -1  -4   1    5.79    1.78   0
   1   4  -1    6.50    2.18   0
  -1   4   1    7.61    2.16   0
   0   4   1  161.11    3.22   0
   0  -4  -1  152.28    3.04   0
   0  -4   1  151.90    3.26   0
   0   4   1  149.67    2.73   0
   0   4  -1  148.97    3.34   0
   0   4  -1  157.41    2.72   0
  -1   4  -1   19.75    1.78   0
   1   4   1   15.25    2.16   0
  -1  -4  -1   19.20    1.79   0
   1  -4   1   19.55    2.24   0
   1   4   1   20.36    1.85   0
  -1   4  -1   15.99    2.25   0
  -2  -4  -1    0.83    1.69   0
  -2   4  -1    0.93    1.54   0
   2   4   1    2.15    1.64   0
   2  -4   1    0.68    2.02   0
   2   4   1    0.54    2.06   0
  -2   4  -1    0.00    1.97   0
   3  -4   1    2.66    2.06   0
   3   4   1    3.31    1.73   0
  -3   4  -1    3.48    1.65   0
   3   4   1    2.56    1.64   0
  -3   4  -1    3.54    2.01   0
  -3  -4  -1    2.80    1.71   0
   4   4   1    4.96    1.67   0
  -4  -4  -1    4.67    1.72   0
  -4  -4  -1    5.22    2.05   0
  -4   4  -1    5.13    2.47   0
  -4   4  -1    7.75    1.73   0
  -5  -4  -1    2.99    1.59   0
   5   4   1    3.75    1.55   0
  -5   4  -1    2.72    1.69   0
  -5  -4  -1    3.71    2.04   0
  -5   4  -1    2.48    2.85   0
  -5   4  -1    3.49    2.74   0
  -6  -4  -1    1.23    1.65   0
  -6   4  -1    0.12    3.14   0
  -6   4  -1    0.76    3.25   0
  -6  -4  -1    0.84    1.59   0
   6   4   1    1.44    1.56   0
  -7  -4  -1   28.12    1.72   0
  -7  -4  -1   30.80    2.38   0
   7   4   1   28.08    1.68   0
   8   4   1   11.77    1.60   0
  -8  -4  -1   12.82    1.89   0
  -8  -4  -1    9.40    1.15   0
  -9  -4  -1    2.54    2.22   0
   9   4   1    3.22    1.67   0
  -9  -4  -1    4.11    1.69   0
 -10  -4  -1   19.08    1.99   0
 -10  -4  -1   20.44    1.86   0
  10   4   1   17.68    1.84   0
  11   4   1    2.39    1.20   0
 -11  -4  -1    4.08    1.71   0
 -11  -4  -1    1.76    2.21   0
 -12  -4  -1    9.11    2.34   0
 -12  -4  -1    4.47    1.77   0
  12   4   1    6.35    1.72   0
  13   4   1   -0.55    1.73   0
 -13  -4  -1    0.61    1.76   0
 -13  -4  -1    1.80    2.32   0
 -14  -4  -1    6.05    2.32   0
 -14  -4  -1    5.72    1.89   0
  14   4   1    3.00    1.85   0
  15   4   1    1.84    1.83   0
 -15   4  -1    1.13    4.51   0
 -15   4  -1    0.32    4.71   0
 -15  -4  -1    0.43    2.43   0
 -15  -4  -1    1.36    1.87   0
  16   4   1    8.71    1.39   0
 -16  -4  -1   11.23    1.90   0
 -16  -4  -1   12.56    2.02   0
 -16   4  -1   10.51    4.33   0
 -16   4  -1   12.46    4.10   0
 -17   4  -1    0.64    3.70   0
 -17   4  -1   -0.11    3.73   0
  17   4   1    0.74    1.91   0
 -17  -4  -1    3.15    1.90   0
 -18   4  -1    1.91    3.79   0
 -18  -4  -1    0.78    1.98   0
  18   4   1    0.27    1.42   0
 -19  -4  -1   -2.03    2.03   0
 -19   4  -1    0.39    3.63   0
  19   4   1   -1.78    1.99   0
  20   4   1    2.19    2.12   0
 -20  -4  -1    1.92    2.11   0
 -20   4  -1    0.95    3.80   0
 -21  -4  -1   -0.60    2.12   0
  21   4   1    0.38    2.12   0
 -21   4  -1    0.46    3.62   0
  20   5  -1    1.21    2.17   0
 -20  -5   1   -1.66    2.19   0
 -20  -5   1    1.21    2.85   0
 -19  -5   1    1.63    2.17   0
  19   5  -1    0.59    2.16   0
 -19  -5   1    0.97    2.78   0
 -18   5   1    1.17    5.06   0
  18   5  -1    3.76    2.07   0
 -18  -5   1    0.72    1.49   0
 -18   5   1    1.28    5.01   0
 -18  -5   1    0.92    2.63   0
  17   5  -1    0.73    1.38   0
 -17  -5   1    4.52    2.01   0
 -17   5   1    0.28    4.63   0
 -17  -5   1    2.06    2.14   0
 -17   5   1    0.43    4.43   0
 -16   5   1    0.29    3.98   0
 -16  -5   1    0.16    1.97   0
 -16   5   1    0.74    4.25   0
 -16  -5   1    0.52    2.52   0
  16   5  -1    1.31    1.93   0
 -15   5   1    4.52    4.01   0
 -15  -5   1    3.95    1.89   0
 -15  -5   1    5.85    2.02   0
  15   5  -1    4.49    1.94   0
 -15   5   1    4.40    4.06   0
 -14  -5   1    0.76    1.84   0
 -14  -5   1    1.44    1.95   0
 -14   5   1    0.41    3.89   0
 -14   5   1   -0.13    3.72   0
  14   5  -1   -0.09    1.87   0
 -13  -5   1   50.46    2.77   0
  13   5  -1   47.84    2.15   0
 -13  -5   1   44.73    2.14   0
 -13   5   1   41.21    4.12   0
 -13   5   1   44.29    4.05   0
 -12   5   1    0.43    2.94   0
  12   5  -1    0.85    1.80   0
 -12   5   1    0.46    2.90   0
 -12  -5   1    2.26    1.80   0
 -12  -5   1    1.67    1.90   0
 -11   5   1   10.37    3.06   0
 -11  -5   1   10.03    1.84   0
 -11  -5   1   11.75    2.32   0
  11   5  -1   11.08    1.83   0
 -11   5   1   11.22    3.09   0
 -10   5   1   12.44    3.14   0
 -10  -5   1   12.60    2.45   0
  10   5  -1   11.82    1.86   0
 -10  -5   1   10.31    1.76   0
 -10   5   1   12.46    2.74   0
  -9   5   1    1.57    2.58   0
   9   5  -1   -1.20    1.77   0
  -9   5   1    0.41    2.66   0
  -9  -5   1   -0.21    1.69   0
  -9  -5   1    2.41    1.90   0
  -8   5   1   41.44    3.08   0
  -8   5   1   40.01    2.99   0
   8   5  -1   35.90    2.03   0
  -8  -5   1   42.40    2.01   0
  -8  -5   1   43.07    2.54   0
   7   5  -1   54.43    2.14   0
  -7   5   1   51.50    2.80   0
  -7   5   1   55.31    3.14   0
  -7  -5   1   54.54    2.18   0
  -7  -5   1   58.72    2.11   0
  -6  -5   1   67.70    2.19   0
  -6   5   1   74.80    2.99   0
  -6   5   1   71.96    2.91   0
   6   5  -1   70.60    2.22   0
  -6  -5   1   76.54    2.28   0
  -6   5   1   74.95    2.21   0
   5   5  -1   61.96    2.16   0
  -5  -5   1   68.60    2.16   0
  -5   5   1   70.26    2.53   0
  -5   5   1   68.65    2.44   0
  -5  -5   1   68.64    2.32   0
  -5   5   1   68.89    2.89   0
   4   5  -1   19.33    1.85   0
  -4  -5   1   18.94    1.84   0
   4   5  -1   17.59    2.32   0
  -4   5   1   17.37    2.38   0
  -4   5   1   16.80    1.86   0
  -3   5   1    0.93    1.76   0
  -3  -5   1    1.22    1.78   0
   3   5  -1    0.80    1.72   0
  -3   5   1    0.73    2.17   0
   3   5  -1    0.75    1.79   0
   3  -5  -1   -0.07    1.86   0
   2   5  -1    3.98    1.80   0
   2  -5  -1    3.36    2.21   0
  -2  -5   1    3.59    1.78   0
  -2   5   1    5.26    1.68   0
  -2   5   1    3.67    1.81   0
   2   5  -1    3.99    2.05   0
   1  -5  -1    0.04    1.65   0
   1   5  -1    1.25    1.66   0
   1   5  -1   -0.83    1.76   0
  -1   5   1    0.77    1.71   0
  -1   5   1    0.21    1.64   0
  -1  -5   1    1.05    2.04   0
   0   5  -1    1.95    2.03   0
   0   5   1    1.20    2.04   0
   0  -5  -1    2.10    2.14   0
   0  -5   1    1.34    2.11   0
   0   5  -1    0.32    1.72   0
   0   5   1    0.76    1.73   0
   1   5   1    1.49    1.77   0
   1  -5   1    0.93    2.17   0
   1   5   1    0.78    1.68   0
  -1   5  -1    0.95    2.21   0
  -1  -5  -1    0.82    2.14   0
  -1   5  -1    1.57    2.16   0
   2   5   1    1.49    1.64   0
  -2  -5  -1    1.20    1.71   0
   2  -5   1    0.61    2.19   0
   2   5   1    1.70    2.27   0
  -2   5  -1    0.46    1.79   0
  -2   5  -1    1.92    2.11   0
  -3   5  -1    2.16    1.72   0
  -3   5  -1    0.10    2.17   0
   3  -5   1    0.70    2.43   0
   3   5   1    0.63    2.22   0
   3   5   1   -0.06    1.74   0
  -3  -5  -1    0.48    1.71   0
  -4  -5  -1   19.54    1.91   0
  -4   5  -1   20.60    2.63   0
   4   5   1   20.24    1.91   0
  -4   5  -1   21.48    1.81   0
  -5  -5  -1   12.93    1.76   0
  -5   5  -1    8.94    1.79   0
  -5   5  -1   10.48    2.55   0
   5   5   1   11.82    1.78   0
  -5   5  -1    9.50    2.58   0
   6   5   1    1.82    1.74   0
  -6   5  -1    1.81    2.84   0
  -6  -5  -1    2.98    1.68   0
  -6  -5  -1    2.29    1.71   0
  -6   5  -1    2.38    3.06   0
  -6   5  -1    3.62    1.70   0
  -7  -5  -1    4.03    1.72   0
  -7   5  -1    4.42    1.70   0
  -7  -5  -1    4.70    2.11   0
   7   5   1    3.92    1.79   0
  -7   5  -1    3.16    4.77   0
   8   5   1    0.43    1.69   0
  -8  -5  -1    2.23    1.75   0
  -8  -5  -1    0.23    1.70   0
  -9  -5  -1   21.94    1.86   0
  -9  -5  -1   24.25    2.37   0
   9   5   1   21.54    1.85   0
 -10  -5  -1   14.96    1.80   0
 -10  -5  -1   14.21    1.96   0
  10   5   1   14.39    1.31   0
  11   5   1    9.17    1.86   0
 -11  -5  -1    9.27    2.41   0
 -11  -5  -1   11.33    1.85   0
 -12  -5  -1   33.22    2.27   0
  12   5   1   32.68    2.05   0
 -12  -5  -1   32.03    2.04   0
 -13  -5  -1    3.54    2.43   0
 -13  -5  -1    2.40    1.85   0
  13   5   1    1.21    1.92   0
 -14  -5  -1    7.87    2.43   0
 -14  -5  -1   10.67    1.93   0
  14   5   1    7.33    1.89   0
 -15  -5  -1    3.95    2.01   0
  15   5   1    2.88    1.98   0
 -15  -5  -1    1.07    2.44   0
  16   5   1    0.08    2.00   0
 -16  -5  -1   -0.08    2.01   0
 -16  -5  -1    0.02    2.57   0
 -17  -5  -1    1.12    2.72   0
 -17  -5  -1    5.56    2.00   0
  17   5   1    2.48    1.44   0
 -18  -5  -1    2.43    2.66   0
 -18  -5  -1    1.46    2.12   0
  18   5   1    5.15    2.13   0
 -19  -5  -1    1.58    2.25   0
  19   5   1    1.70    2.15   0
 -19  -5  -1   -1.67    2.16   0
 -17  -6   1    0.61    2.78   0
 -17  -6   1    2.80    2.19   0
  17   6  -1    0.51    1.54   0
 -16  -6   1    1.33    2.18   0
  16   6  -1   -0.25    1.55   0
 -16  -6   1    1.42    2.68   0
  15   6  -1    0.86    2.01   0
 -15  -6   1    1.43    2.10   0
 -15  -6   1   -0.43    2.17   0
 -14  -6   1    0.95    2.11   0
  14   6  -1   -0.31    2.06   0
 -14  -6   1    3.45    1.45   0
 -13  -6   1    2.19    2.49   0
  13   6  -1    3.25    2.01   0
 -13  -6   1    4.49    2.00   0
 -12  -6   1   -0.77    1.89   0
 -12  -6   1    1.96    2.48   0
  12   6  -1    3.21    1.92   0
 -11   6   1    2.62    4.22   0
 -11  -6   1    4.06    2.38   0
 -11  -6   1    0.70    1.95   0
 -11   6   1    2.77    4.46   0
  11   6  -1    1.77    1.32   0
 -10  -6   1    1.28    1.94   0
 -10  -6   1   -0.30    1.99   0
  10   6  -1   -0.23    1.96   0
 -10   6   1    0.78    3.44   0
 -10   6   1   -0.19    3.52   0
  -9  -6   1   -2.39    1.81   0
  -9  -6   1    0.01    1.95   0
  -9   6   1   -0.31    2.77   0
   9   6  -1    0.94    1.83   0
  -9   6   1    0.78    3.13   0
  -9   6   1   -0.71    1.84   0
  -8  -6   1    0.31    1.97   0
  -8   6   1   -0.22    2.71   0
  -8   6   1    0.62    2.66   0
   8   6  -1    0.17    1.78   0
  -8  -6   1   -0.87    1.75   0
  -8   6   1    1.05    1.96   0
  -7  -6   1    7.71    2.01   0
  -7   6   1    8.15    2.05   0
  -7   6   1    8.60    2.76   0
  -7   6   1    8.76    2.44   0
   7   6  -1    9.59    1.99   0
  -6   6   1    6.30    2.42   0
   6   6  -1    7.94    2.39   0
  -6  -6   1    4.54    1.98   0
  -6   6   1    5.24    2.45   0
  -6   6   1    5.55    2.34   0
  -5   6   1    0.42    2.29   0
  -5   6   1    2.06    2.24   0
  -5  -6   1    1.48    1.88   0
  -5   6   1    0.02    2.34   0
   5   6  -1    0.12    1.86   0
  -4   6   1   51.82    2.78   0
  -4   6   1   53.49    2.75   0
  -4  -6   1   51.51    2.24   0
   4   6  -1   54.20    2.28   0
  -4   6   1   56.48    2.23   0
   4   6  -1   52.42    2.24   0
  -3   6   1   14.37    1.95   0
  -3  -6   1   15.58    1.92   0
   3  -6  -1   14.42    2.02   0
  -3   6   1   14.47    1.98   0
   3   6  -1   17.65    2.36   0
   3   6  -1   13.78    1.98   0
  -2   6   1    1.88    1.83   0
   2  -6  -1    4.27    2.20   0
  -2  -6   1    3.25    1.86   0
   2   6  -1    3.34    1.87   0
   2   6  -1    3.07    2.23   0
  -2   6   1    4.98    1.84   0
  -1  -6   1    6.95    2.25   0
  -1   6   1    6.85    1.91   0
   1  -6  -1    5.02    2.26   0
  -1   6   1    8.03    2.28   0
   1   6  -1    5.42    2.26   0
   1   6  -1    8.21    1.88   0
   0   6  -1   12.40    1.95   0
   0   6   1   12.53    1.91   0
   0  -6   1   16.98    1.93   0
   0   6  -1   12.73    2.29   0
   0   6   1   15.69    1.87   0
   0  -6  -1   13.63    2.32   0
   1   6   1    1.26    1.86   0
  -1  -6  -1   -0.12    1.85   0
   1  -6   1    2.60    1.89   0
  -1   6  -1   -0.46    2.19   0
  -1   6  -1    2.92    1.84   0
   1   6   1    0.37    2.25   0
   2  -6   1    9.64    2.47   0
  -2  -6  -1    9.26    2.35   0
  -2   6  -1    9.68    1.83   0
   2   6   1    7.25    1.92   0
  -2   6  -1    9.81    2.34   0
   2   6   1   11.52    1.96   0
  -3   6  -1   50.31    2.57   0
   3   6   1   54.59    2.35   0
   3   6   1   50.58    2.16   0
   3  -6   1   54.19    2.89   0
  -3   6  -1   49.62    3.18   0
  -3  -6  -1   44.49    2.20   0
  -4  -6  -1    6.37    1.79   0
   4   6   1    6.05    1.85   0
  -4   6  -1    6.15    2.34   0
  -4   6  -1    6.71    1.88   0
  -4   6  -1    6.58    2.39   0
  -5  -6  -1    0.48    1.85   0
  -5   6  -1    1.41    2.67   0
  -5   6  -1    0.93    2.64   0
  -5   6  -1    0.11    1.88   0
   5   6   1    3.73    1.93   0
  -6   6  -1   12.58    1.86   0
   6   6   1   13.02    1.89   0
  -6  -6  -1   14.27    1.91   0
  -6   6  -1   13.73    3.45   0
  -6   6  -1   12.25    3.43   0
  -7   6  -1    1.14    1.87   0
   7   6   1    0.86    1.87   0
  -7  -6  -1    0.82    1.87   0
  -8  -6  -1   14.39    1.92   0
  -8   6  -1   17.79    1.93   0
   8   6   1   15.87    1.93   0
  -9  -6  -1    0.31    2.36   0
  -9  -6  -1    4.33    1.84   0
  -9   6  -1    2.53    1.72   0
   9   6   1   -0.12    1.86   0
 -10  -6  -1    5.14    1.88   0
 -10   6  -1    1.86    1.42   0
  10   6   1    3.07    2.02   0
 -10  -6  -1    3.22    2.44   0
 -11  -6  -1    5.74    1.95   0
 -11  -6  -1    5.43    2.52   0
  11   6   1    5.95    1.94   0
 -11   6  -1    7.07    1.96   0
  12   6   1   -0.99    1.96   0
 -12  -6  -1    1.87    1.93   0
 -12   6  -1    2.13    1.93   0
 -12  -6  -1   -0.34    2.55   0
 -13  -6  -1    5.81    2.06   0
 -13  -6  -1    3.32    2.62   0
  13   6   1    3.92    2.00   0
 -14  -6  -1    4.68    2.02   0
 -14  -6  -1    1.54    2.52   0
  14   6   1    2.91    2.07   0
 -15  -6  -1    1.96    2.68   0
  15   6   1    1.63    2.15   0
 -15  -6  -1    3.67    2.07   0
 -16  -6  -1    2.53    2.78   0
 -16  -6  -1    0.17    2.20   0
  16   6   1    0.92    1.66   0
 -12  -7   1   -0.52    2.77   0
 -12  -7   1    1.14    2.25   0
  12   7  -1    0.91    2.22   0
 -12   7   1    0.51    2.20   0
  11   7  -1    0.51    2.08   0
 -11   7   1    0.07    2.14   0
 -11  -7   1    0.78    2.12   0
 -10  -7   1    1.22    2.14   0
 -10   7   1    2.81    2.17   0
  10   7  -1    1.47    2.12   0
  -9  -7   1    4.38    2.14   0
  -9   7   1    3.50    2.05   0
   9   7  -1    0.77    2.13   0
  -9   7   1    1.21    3.72   0
  -9   7   1    0.57    3.78   0
  -8   7   1    1.66    3.03   0
   8   7  -1    1.81    2.07   0
  -8   7   1    0.27    3.39   0
  -8   7   1    1.54    2.07   0
  -8  -7   1    1.39    2.08   0
  -7   7   1    8.34    3.04   0
  -7  -7   1    6.81    2.19   0
  -7   7   1   10.83    3.08   0
  -7   7   1    9.35    2.07   0
   7   7  -1    7.39    2.63   0
  -6   7   1    6.96    2.60   0
  -6   7   1    3.98    2.62   0
  -6  -7   1    6.87    2.17   0
  -6   7   1    7.04    2.17   0
   6   7  -1    4.78    2.04   0
   5   7  -1   11.29    2.22   0
  -5   7   1   10.76    2.62   0
  -5   7   1   14.91    2.56   0
  -5  -7   1   11.19    2.21   0
  -5   7   1   10.37    2.16   0
  -4  -7   1    5.71    2.71   0
  -4   7   1    4.98    2.50   0
  -4   7   1    4.77    2.09   0
  -4   7   1    3.66    2.58   0
   4   7  -1    4.55    2.10   0
   3   7  -1    5.98    2.10   0
  -3   7   1    5.25    2.65   0
  -3  -7   1    5.36    2.02   0
  -3   7   1    5.52    2.58   0
   3   7  -1    5.29    2.08   0
  -2  -7   1    2.83    2.09   0
   2   7  -1    4.10    2.08   0
   2   7  -1    1.67    2.07   0
  -2   7   1    2.45    2.52   0
   2  -7  -1    2.95    2.48   0
  -2   7   1    1.46    2.46   0
   1   7  -1    1.95    2.43   0
   1  -7  -1    1.80    2.04   0
  -1   7   1    2.50    2.48   0
   1   7  -1    2.37    1.98   0
  -1   7   1    0.41    2.46   0
  -1  -7   1    3.50    2.46   0
   0  -7  -1   11.55    2.19   0
   0   7   1   10.08    2.09   0
   0   7  -1    9.79    2.14   0
   0   7  -1   11.19    2.55   0
   0  -7   1   12.60    2.06   0
   0   7   1   10.92    2.12   0
  -1  -7  -1    5.27    2.07   0
  -1   7  -1    6.14    2.08   0
   1   7   1    8.02    2.57   0
   1   7   1    6.39    2.54   0
  -1   7  -1    6.00    2.55   0
   1  -7   1    7.69    2.49   0
   2   7   1    8.94    2.01   0
  -2  -7  -1    7.94    2.15   0
   2  -7   1    8.86    2.59   0
  -2   7  -1    6.42    2.56   0
  -2   7  -1    7.74    2.10   0
   2   7   1    6.69    2.53   0
  -3  -7  -1    0.71    2.07   0
  -3   7  -1   -0.42    2.82   0
  -3   7  -1    2.88    2.54   0
   3   7   1    1.29    2.03   0
  -4   7  -1    5.63    2.94   0
  -4   7  -1    4.71    2.94   0
  -4  -7  -1    6.78    2.22   0
   4   7   1    5.88    2.25   0
  -4   7  -1    3.28    1.96   0
   5   7   1    0.20    1.98   0
  -5   7  -1    1.23    2.89   0
  -5   7  -1    1.05    3.25   0
  -5  -7  -1   -0.89    2.10   0
  -5   7  -1    0.96    2.06   0
  -6   7  -1    3.48    4.26   0
  -6   7  -1    4.40    2.05   0
   6   7   1    3.22    2.02   0
  -6   7  -1    4.42    3.77   0
  -6  -7  -1    5.45    2.07   0
  -7   7  -1    1.19    2.02   0
  -7  -7  -1   -0.22    2.05   0
   7   7   1    0.43    2.08   0
  -8   7  -1    0.67    2.10   0
  -8  -7  -1   -1.59    2.10   0
   8   7   1    1.36    2.06   0
   9   7   1    0.08    2.08   0
  -9   7  -1   -0.16    2.09   0
  -9  -7  -1   -1.46    2.08   0
 -10  -7  -1    2.93    2.21   0
 -10   7  -1    4.59    2.11   0
  10   7   1    2.65    2.17   0
 -11  -7  -1    0.76    2.16   0
 -11   7  -1    1.09    2.17   0
  11   7   1    0.91    2.17   0
 -12  -7  -1    0.24    2.20   0
 -12   7  -1   -1.08    2.23   0
  12   7   1    0.92    2.20   0
   4   8  -1    1.73    2.38   0
  -3   8   1    0.14    2.79   0
  -3   8   1    0.07    2.82   0
  -3   8   1   -1.29    2.87   0
   3   8  -1    0.13    2.24   0
  -2  -8   1    2.50    2.76   0
  -2   8   1    0.86    2.29   0
   2   8  -1    3.66    2.81   0
   2   8  -1    1.51    2.81   0
  -2   8   1    0.47    2.26   0
  -1  -8   1    2.55    2.31   0
   1   8  -1    3.33    2.39   0
   1  -8  -1    2.73    2.85   0
   1   8  -1    0.97    2.30   0
  -1   8   1    4.21    2.84   0
  -1   8   1    3.03    2.26   0
   0   8   1    0.17    2.28   0
   0   8  -1   -1.04    2.34   0
   0  -8  -1    0.84    2.82   0
   0  -8   1    0.35    2.87   0
   0   8   1    0.34    2.81   0
   0   8  -1   -0.40    2.27   0
  -1   8  -1    1.88    2.72   0
   1   8   1    1.54    2.80   0
  -1  -8  -1    0.55    2.84   0
   1   8   1   -1.13    2.28   0
  -1   8  -1   -0.86    2.42   0
   1  -8   1    2.51    2.27   0
  -2   8  -1    0.50    2.33   0
  -2   8  -1   -1.42    2.89   0
  -2  -8  -1   -0.00    2.34   0
   2   8   1    1.24    2.34   0
  -3   8  -1    0.88    3.28   0
  -3   8  -1    0.81    3.18   0
   3   8   1    0.19    2.84   0
 -25   0   2   -0.73    2.12   0
  25   0  -2    3.71    2.17   0
  24   0  -2    7.71    2.16   0
 -24   0   2    3.03    2.08   0
  23   0  -2    4.12    2.11   0
 -23   0   2    2.24    1.99   0
  22   0  -2    1.32    2.01   0
 -22   0   2   -2.25    1.86   0
 -21   0   2   42.18    2.19   0
  21   0  -2   45.06    2.28   0
 -20   0   2   31.78    2.06   0
  20   0  -2   36.18    2.11   0
  19   0  -2  223.46    2.99   0
 -19   0   2  204.30    2.96   0
  18   0  -2  118.70    2.47   0
 -18   0   2  104.17    2.47   0
  17   0  -2  104.89    2.35   0
 -17   0   2   92.01    2.29   0
 -16   0   2    1.65    1.64   0
  16   0  -2    1.60    1.75   0
 -15   0   2   58.80    2.09   0
  15   0  -2   68.16    2.11   0
  14   0  -2    4.44    1.72   0
 -14   0   2    2.78    1.67   0
 -13   0   2   83.03    2.18   0
  13   0  -2   88.87    2.24   0
 -12   0   2   95.70    2.34   0
  12   0  -2  111.17    2.38   0
  11   0  -2   17.43    1.74   0
 -11   0   2   17.25    1.70   0
  10   0  -2   23.54    1.83   0
 -10   0   2   21.62    1.83   0
   9   0  -2 1291.19    6.61   0
  -9   0   2 1236.62    6.66   0
  -8   0   2  629.77    5.17   0
   8   0  -2  628.85    5.05   0
   7   0  -2  194.79    3.43   0
  -7   0   2  190.40    3.39   0
  -6   0   2  422.18    4.83   0
   6   0  -2  417.42    4.77   0
   5   0  -2 2437.26   10.87   0
  -5   0   2 2451.23   11.11   0
   4   0  -2  295.64    4.87   0
  -4   0   2  292.34    4.81   0
   3   0  -2  160.43    3.73   0
  -3   0   2  162.39    4.32   0
  -2   0   2  213.26    4.57   0
   2   0  -2  218.68    5.10   0
  -1   0   2 1568.60   12.27   0
  -1   0   2 1525.33   13.24   0
   1   0  -2 1571.45   12.47   0
   0   0   2  186.46    4.77   0
   0   0  -2  183.03    5.97   0
   0   0   2  184.37    4.82   0
   0   0   2  181.19    5.58   0
  -1   0  -2 2351.46   15.17   0
   1   0   2 2300.79   14.83   0
  -1   0  -2 2413.75   16.19   0
   2   0   2 1805.14   12.33   0
  -2   0  -2 1829.35   12.56   0
  -3   0  -2 1932.91   11.96   0
   3   0   2 1919.76   11.79   0
  -4   0  -2  154.60    4.06   0
   4   0   2  156.26    3.70   0
  -5   0  -2   51.05    2.62   0
   5   0   2   48.57    2.62   0
  -6   0  -2  129.99    3.04   0
   6   0   2  129.47    3.03   0
   7   0   2   28.37    2.05   0
  -7   0  -2   29.55    2.04   0
  -8   0  -2   70.82    2.30   0
   8   0   2   73.97    2.37   0
   9   0   2   42.04    1.97   0
  -9   0  -2   43.60    2.03   0
  10   0   2    3.51    1.62   0
 -10   0  -2    3.25    1.70   0
 -11   0  -2   55.00    2.07   0
  11   0   2   61.48    2.10   0
  12   0   2  322.08    3.45   0
 -12   0  -2  294.17    3.48   0
  13   0   2    5.53    1.74   0
 -13   0  -2    2.41    1.76   0
 -14   0  -2    1.20    2.13   0
  14   0   2    1.05    2.17   0
  15   0   2    0.52    2.21   0
 -15   0  -2    2.12    1.67   0
 -16   0  -2  169.97    2.82   0
  16   0   2  186.22    2.76   0
  17   0   2   17.22    1.88   0
 -17   0  -2   12.36    1.83   0
 -18   0  -2   26.78    2.05   0
  18   0   2   29.62    2.03   0
 -19   0  -2   24.45    2.06   0
  19   0   2   27.62    2.06   0
 -20   0  -2    4.42    1.89   0
  20   0   2    6.67    1.93   0
  21   0   2   -1.02    2.51   0
 -21   0  -2    4.64    2.05   0
 -22   0  -2    2.58    2.06   0
  22   0   2    2.64    2.10   0
  23   0   2    2.78    2.09   0
 -23   0  -2   -0.66    2.20   0
 -24   0  -2   -0.52    2.28   0
  24   0   2    1.05    2.20   0
 -25  -1   2    0.06    2.13   0
 -25   1   2    2.19    2.26   0
  25   1  -2    1.33    2.15   0
  25  -1  -2    1.39    2.28   0
 -24   1   2    1.65    2.13   0
 -24  -1   2   -0.87    2.03   0
  24  -1  -2    1.53    2.23   0
  24   1  -2    1.04    1.47   0
 -23   1   2    2.82    1.94   0
  23   1  -2    1.07    2.01   0
  23  -1  -2    0.60    2.47   0
 -23  -1   2    0.76    1.91   0
 -22  -1   2   -0.89    1.99   0
 -22   1   2    3.18    1.98   0
  22   1  -2    2.76    2.00   0
  22  -1  -2    2.83    2.05   0
 -21  -1   2   14.80    1.97   0
  21  -1  -2   17.66    2.16   0
  21   1  -2   20.22    2.07   0
 -21   1   2   15.05    2.00   0
  20  -1  -2   26.17    2.17   0
 -20   1   2   21.49    2.03   0
  20   1  -2   27.74    1.95   0
 -20  -1   2   23.08    1.95   0
 -19  -1   2   68.32    2.21   0
  19  -1  -2   78.59    2.73   0
 -19   1   2   67.28    2.34   0
  19   1  -2   80.05    2.15   0
  18  -1  -2    2.29    1.83   0
  18   1  -2    0.04    1.66   0
 -18   1   2    1.25    1.79   0
 -18  -1   2    0.82    1.59   0
 -17  -1   2    1.58    1.68   0
  17  -1  -2    0.94    1.81   0
 -17   1   2    0.55    1.70   0
  17   1  -2    0.97    1.74   0
 -16   1   2   38.14    2.36   0
  16  -1  -2   41.51    2.54   0
 -16  -1   2   36.94    1.95   0
  16   1  -2   41.63    1.85   0
 -15   1   2   12.19    1.83   0
 -15  -1   2   10.82    1.65   0
  15   1  -2   13.72    1.70   0
  15  -1  -2   11.22    1.88   0
 -14   1   2   61.62    2.18   0
  14  -1  -2   68.05    2.55   0
 -14  -1   2   63.83    1.64   0
  14   1  -2   68.17    2.01   0
 -13  -1   2   34.09    1.83   0
  13  -1  -2   35.10    2.02   0
 -13   1   2   31.44    2.29   0
  13   1  -2   36.71    1.88   0
  12  -1  -2   19.46    2.21   0
 -12  -1   2   15.94    1.79   0
 -12   1   2   16.90    2.23   0
  12   1  -2   16.61    1.77   0
  11   1  -2   14.28    1.78   0
 -11   1   2   12.05    1.84   0
  11  -1  -2   13.54    2.23   0
 -11  -1   2   12.32    1.71   0
  10   1  -2  127.53    2.50   0
 -10  -1   2  118.36    2.16   0
 -10   1   2  118.20    2.76   0
  10  -1  -2  126.40    2.76   0
  -9   1   2    1.55    1.84   0
   9  -1  -2    0.98    1.81   0
  -9  -1   2    2.59    1.63   0
   9   1  -2   -0.57    1.69   0
  -8  -1   2   24.64    1.90   0
   8  -1  -2   24.33    2.10   0
  -8   1   2   26.22    2.47   0
   8   1  -2   25.60    1.94   0
   7   1  -2  287.28    3.52   0
  -7  -1   2  272.27    3.26   0
  -7   1   2  275.66    4.00   0
   7  -1  -2  288.37    4.03   0
  -6  -1   2  129.10    2.88   0
   6  -1  -2  134.63    3.26   0
  -6   1   2  132.88    3.27   0
   6   1  -2  134.09    2.94   0
   5  -1  -2  998.52    7.60   0
   5   1  -2  966.50    6.65   0
  -5   1   2  987.51    7.64   0
  -5  -1   2  959.56    6.57   0
   4   1  -2 1285.57    8.04   0
  -4   1   2 1301.71    9.01   0
  -4  -1   2 1246.36    7.93   0
   4  -1  -2 1298.85    9.21   0
   3  -1  -2  456.00    5.93   0
   3   1  -2  442.70    5.58   0
  -3  -1   2  438.10    5.48   0
  -3   1   2  465.13    5.93   0
  -3  -1   2  469.03    5.53   0
   2   1  -2  380.00    5.29   0
   2   1  -2  377.92    5.70   0
  -2  -1   2  381.11    5.25   0
  -2   1   2  389.81    5.57   0
  -2  -1   2  375.48    5.67   0
  -2   1   2  386.78    5.63   0
  -1  -1   2  216.38    5.02   0
   1   1  -2  215.50    5.02   0
  -1  -1   2  216.98    4.39   0
   1  -1  -2  208.67    4.56   0
   1   1  -2  218.94    4.37   0
  -1   1   2  217.41    4.49   0
   0   1  -2   54.56    4.13   0
   0  -1   2   52.30    4.14   0
   0   1   2   53.48    3.13   0
   0  -1  -2   53.07    3.15   0
   0   1  -2   54.64    3.02   0
   0  -1   2   53.56    3.09   0
   1  -1   2  292.35    7.87   0
  -1   1  -2  279.40    7.90   0
   1   1   2  276.09    4.57   0
  -1  -1  -2  274.39    4.53   0
  -1   1  -2  281.73    4.56   0
   2   1   2  588.62    5.79   0
  -2  -1  -2  583.13    5.73   0
   2  -1   2  604.06   12.10   0
   2  -1   2  627.48   12.46   0
  -3  -1  -2   74.96    2.93   0
   3  -1   2   75.13    4.88   0
  -3   1  -2   77.76    4.90   0
   3   1   2   78.11    2.94   0
  -4  -1  -2  410.86    4.47   0
   4   1   2  424.74    4.44   0
   4  -1   2  423.91    7.54   0
  -4   1  -2  416.53    7.53   0
   5  -1   2  536.85    7.48   0
  -5   1  -2  518.76    7.33   0
  -5  -1  -2  522.51    4.83   0
   5   1   2  530.34    4.67   0
   6   1   2  280.44    3.56   0
   6  -1   2  285.31    5.03   0
  -6   1  -2  278.62    5.11   0
  -6  -1  -2  276.29    3.63   0
   7   1   2  264.87    3.19   0
  -7   1  -2  260.69    4.65   0
   7  -1   2  275.15    4.61   0
  -7  -1  -2  259.27    3.32   0
   8   1   2  220.85    3.02   0
   8  -1   2  230.41    3.88   0
  -8   1  -2  221.91    3.97   0
  -8  -1  -2  214.89    2.79   0
  -9   1  -2  158.99    3.33   0
   9  -1   2  165.24    3.36   0
  -9  -1  -2  160.39    2.68   0
   9   1   2  161.86    2.64   0
  10  -1   2  169.45    3.20   0
 -10  -1  -2  160.13    2.64   0
  10   1   2  160.24    2.58   0
 -10   1  -2  155.98    3.48   0
 -11   1  -2    2.80    2.12   0
 -11  -1  -2    2.64    1.54   0
  11   1   2    2.64    1.63   0
  11  -1   2    2.60    1.84   0
  12   1   2    0.81    1.66   0
 -12   1  -2    1.23    1.65   0
  12  -1   2    1.60    1.70   0
 -12  -1  -2    0.27    1.58   0
  13   1   2   25.90    1.33   0
  13  -1   2   28.46    2.34   0
 -13  -1  -2   25.52    1.73   0
 -13   1  -2   30.49    2.15   0
  14  -1   2    1.37    1.71   0
 -14   1  -2    1.93    1.74   0
 -14  -1  -2    2.49    1.60   0
  14   1   2    0.06    1.72   0
  15   1   2  283.17    3.00   0
  15  -1   2  288.98    3.54   0
 -15   1  -2  262.33    3.83   0
 -15  -1  -2  257.52    3.03   0
 -16  -1  -2   11.56    1.81   0
  16  -1   2   10.32    2.44   0
  16   1   2   14.00    1.85   0
 -16   1  -2   12.06    2.36   0
  17  -1   2  129.76    2.73   0
 -17   1  -2  110.37    3.09   0
 -17  -1  -2  117.07    2.48   0
  17   1   2  127.44    2.39   0
  18   1   2   27.16    1.97   0
 -18   1  -2   22.24    2.05   0
  18  -1   2   25.25    2.02   0
 -18  -1  -2   21.60    1.51   0
 -19   1  -2    3.03    1.90   0
 -19  -1  -2   -1.07    1.81   0
  19   1   2    1.87    1.78   0
  19  -1   2    2.04    2.05   0
 -20   1  -2    4.17    2.37   0
  20   1   2    3.21    1.89   0
  20  -1   2    1.76    1.96   0
 -20  -1  -2    3.02    1.95   0
  21  -1   2    2.40    2.68   0
  21   1   2    1.65    1.88   0
 -21  -1  -2    4.45    2.03   0
 -21   1  -2    5.68    2.50   0
  22  -1   2    0.10    2.06   0
 -22   1  -2   -0.67    2.06   0
 -22  -1  -2    1.57    2.01   0
  22   1   2    2.31    2.01   0
 -23   1  -2    0.51    2.23   0
  23   1   2    3.03    2.12   0
  23  -1   2    3.14    2.76   0
 -23  -1  -2    0.53    2.13   0
 -24   1  -2    1.21    2.25   0
  24  -1   2    0.88    2.26   0
  24   1   2    0.89    2.22   0
 -24  -1  -2   -0.19    2.24   0
 -25   2   2    2.52    2.29   0
  25  -2  -2    2.66    2.40   0
 -25  -2   2   -0.36    2.17   0
  25   2  -2   -1.50    2.30   0
  24   2  -2    3.23    2.09   0
 -24  -2   2    1.96    2.13   0
 -24   2   2    0.55    2.24   0
  24  -2  -2    0.42    2.24   0
 -23   2   2    0.28    2.13   0
  23   2  -2   -1.93    2.20   0
 -23  -2   2   -0.94    2.10   0
  23  -2  -2   -0.34    2.63   0
  22   2  -2    3.03    1.99   0
 -22  -2   2   -0.73    1.96   0
  22  -2  -2    2.91    1.98   0
 -22   2   2    0.27    2.49   0
  21   2  -2    3.11    1.77   0
 -21  -2   2    1.91    1.90   0
  21  -2  -2    0.03    2.03   0
 -21   2   2    1.66    1.98   0
 -20   2   2    0.32    1.91   0
  20  -2  -2    1.93    2.28   0
  20   2  -2    1.75    1.91   0
 -20  -2   2    1.08    1.78   0
 -19   2   2    7.59    2.34   0
  19  -2  -2   12.43    2.42   0
  19   2  -2    9.93    1.43   0
 -19  -2   2    9.29    1.38   0
  18  -2  -2   85.33    2.87   0
 -18   2   2   75.49    2.46   0
 -18  -2   2   76.81    2.26   0
  18   2  -2   83.01    2.31   0
  17   2  -2   17.30    1.85   0
 -17   2   2   16.09    1.96   0
  17  -2  -2   21.53    2.39   0
 -17  -2   2   16.43    1.80   0
 -16  -2   2    4.34    1.75   0
  16  -2  -2    5.80    1.82   0
  16   2  -2    4.81    1.78   0
 -16   2   2    4.90    1.75   0
  15   2  -2    3.39    1.73   0
  15  -2  -2    1.38    1.80   0
 -15   2   2    1.52    1.68   0
 -15  -2   2   -1.59    1.75   0
 -14   2   2   22.81    2.36   0
 -14  -2   2   20.97    1.81   0
  14  -2  -2   23.72    1.94   0
  14   2  -2   22.18    1.86   0
 -13   2   2   15.44    1.81   0
  13   2  -2   17.43    1.66   0
  13  -2  -2   16.60    2.17   0
 -13  -2   2   15.18    1.67   0
 -12  -2   2   11.69    1.68   0
  12  -2  -2   11.00    2.22   0
 -12   2   2    9.04    2.24   0
  12   2  -2   12.89    1.75   0
  11   2  -2   93.56    2.23   0
 -11   2   2   96.79    2.69   0
  11  -2  -2   97.93    2.65   0
 -11  -2   2   92.24    1.87   0
 -10   2   2   -0.50    2.15   0
  10  -2  -2    0.01    1.82   0
 -10  -2   2    0.38    1.69   0
  10   2  -2   -1.67    1.75   0
  -9   2   2  109.16    3.18   0
  -9  -2   2  103.49    2.29   0
   9  -2  -2  109.93    2.85   0
   9   2  -2  104.29    2.27   0
   8   2  -2  420.75    3.81   0
  -8  -2   2  406.97    3.55   0
  -8   2   2  431.48    4.84   0
   8  -2  -2  437.84    4.76   0
  -7  -2   2   97.18    2.29   0
   7  -2  -2  105.22    2.89   0
  -7   2   2  103.33    3.21   0
   7   2  -2   99.88    2.36   0
   6   2  -2   88.19    2.36   0
   6  -2  -2   90.83    2.77   0
  -6  -2   2   82.80    2.25   0
  -6  -2   2   85.58    2.43   0
  -6   2   2   89.48    2.86   0
  -5  -2   2   76.66    2.41   0
  -5   2   2   81.89    3.09   0
  -5  -2   2   82.46    2.48   0
   5   2  -2   82.48    2.43   0
   4   2  -2   18.03    2.10   0
  -4  -2   2   15.86    2.07   0
  -4  -2   2   18.41    2.10   0
  -4   2   2   18.08    2.51   0
  -4   2   2   16.87    2.03   0
  -3   2   2   44.89    2.65   0
  -3  -2   2   45.53    2.34   0
   3   2  -2   46.92    2.41   0
  -3  -2   2   46.60    2.35   0
   3   2  -2   43.18    2.36   0
  -3   2   2   46.07    2.38   0
   2   2  -2  152.87    3.20   0
  -2  -2   2  158.83    3.15   0
   2   2  -2  157.18    3.37   0
  -2  -2   2  154.86    3.40   0
  -2   2   2  157.85    3.31   0
   2  -2  -2  161.64    3.35   0
  -1  -2   2   63.10    2.47   0
   1   2  -2   63.54    2.85   0
   1  -2  -2   63.10    2.59   0
  -1   2   2   64.25    2.55   0
  -1  -2   2   61.65    3.18   0
   1   2  -2   62.86    2.54   0
   0  -2   2    1.43    1.94   0
   0  -2   2    0.82    2.45   0
   0  -2  -2    0.89    1.93   0
   0   2  -2   -0.13    1.92   0
   0   2   2   -0.35    1.93   0
   0   2  -2    1.05    2.50   0
   0   2   2    0.39    2.47   0
   1   2   2    6.16    1.98   0
   1  -2   2    6.57    2.93   0
   1   2   2    7.68    2.62   0
  -1  -2  -2    8.00    1.99   0
  -1   2  -2    7.77    1.46   0
  -1   2  -2    8.81    3.01   0
  -2  -2  -2  567.44    8.41   0
   2  -2   2  545.61   10.45   0
  -2   2  -2  556.41   10.78   0
   2   2   2  517.84    4.71   0
  -2   2  -2  553.27    4.74   0
  -2  -2  -2  520.51    4.78   0
  -3  -2  -2  157.83    2.90   0
   3   2   2  154.93    2.87   0
  -3  -2  -2  162.77    4.84   0
   4   2   2    2.08    1.26   0
  -4  -2  -2    5.33    1.76   0
  -4  -2  -2    5.23    2.40   0
   5   2   2    1.66    1.64   0
  -5  -2  -2   -0.64    1.65   0
   6   2   2   87.75    2.33   0
  -6  -2  -2   93.09    2.29   0
   6  -2   2   97.41    6.69   0
  -7  -2  -2   40.34    2.06   0
  -7   2  -2   39.74    3.45   0
   7  -2   2   42.49    3.59   0
   7   2   2   43.81    2.09   0
  -8   2  -2    2.69    2.32   0
   8   2   2    4.48    1.63   0
  -8  -2  -2    3.02    1.71   0
   8  -2   2    3.51    2.36   0
  -9  -2  -2   26.78    1.89   0
   9  -2   2   27.54    2.70   0
  -9   2  -2   25.88    2.43   0
   9   2   2   27.62    1.91   0
 -10   2  -2    0.60    1.95   0
  10  -2   2   -0.07    2.34   0
  10   2   2    1.11    1.64   0
 -10  -2  -2    0.74    1.67   0
  11  -2   2    5.43    2.46   0
 -11  -2  -2    4.16    1.65   0
  11   2   2    5.49    1.64   0
 -11   2  -2    4.08    2.36   0
  12  -2   2   19.13    2.40   0
  12   2   2   20.68    1.79   0
 -12   2  -2   19.95    2.61   0
 -12  -2  -2   18.98    1.76   0
  13   2   2   43.39    1.52   0
 -13  -2  -2   42.93    1.94   0
 -13   2  -2   39.65    2.59   0
  13  -2   2   43.39    2.61   0
 -14   2  -2   -0.33    2.23   0
  14   2   2    0.47    1.75   0
  14  -2   2    0.66    2.26   0
 -14  -2  -2    1.79    1.65   0
 -15  -2  -2    6.97    1.75   0
  15   2   2    6.43    1.74   0
 -15   2  -2    5.40    2.18   0
  15  -2   2    7.93    2.28   0
 -16  -2  -2    6.20    1.72   0
  16   2   2    6.10    1.70   0
 -16   2  -2    6.19    2.29   0
  16  -2   2    8.59    1.89   0
  17   2   2    3.14    1.19   0
 -17  -2  -2    3.62    1.70   0
  17  -2   2    5.16    1.85   0
 -17   2  -2    3.78    2.21   0
 -18  -2  -2   -0.53    1.83   0
  18  -2   2    0.73    2.37   0
  18   2   2    2.99    1.85   0
 -18   2  -2    1.21    2.32   0
 -19  -2  -2   -0.51    1.84   0
 -19   2  -2    0.30    2.31   0
  19  -2   2   -0.61    2.41   0
  19   2   2    1.58    1.85   0
 -20   2  -2   -0.67    2.42   0
  20   2   2    0.01    1.92   0
 -20  -2  -2    1.83    1.92   0
  20  -2   2    0.79    2.02   0
 -21   2  -2   -0.35    2.09   0
 -21  -2  -2    2.08    1.98   0
  21  -2   2   -0.96    2.11   0
  21   2   2    0.82    1.99   0
 -22  -2  -2    3.29    2.09   0
  22  -2   2    0.80    2.64   0
 -22   2  -2    0.05    2.59   0
  22   2   2    1.26    1.49   0
  23   2   2    2.09    2.12   0
  23  -2   2   -0.11    2.73   0
 -23  -2  -2    0.32    2.12   0
 -23   2  -2   -0.31    2.71   0
 -24   3   2    0.33    2.82   0
  24   3  -2    1.79    2.17   0
 -24  -3   2    0.92    2.14   0
  23  -3  -2    1.91    2.23   0
 -23   3   2    2.65    2.18   0
  23   3  -2    3.01    2.17   0
 -23  -3   2    1.96    2.16   0
  22  -3  -2    1.16    2.15   0
 -22   3   2    0.39    2.60   0
 -22  -3   2    0.54    2.05   0
  22   3  -2   -0.19    2.00   0
 -21   3   2    1.96    2.52   0
  21   3  -2    3.20    2.02   0
  21  -3  -2    0.67    2.17   0
 -21  -3   2    3.57    2.02   0
  20  -3  -2    0.47    2.44   0
 -20  -3   2    3.04    1.96   0
  20   3  -2    0.47    1.95   0
 -20   3   2   -0.60    1.97   0
 -19  -3   2    4.28    1.86   0
  19  -3  -2    1.74    2.45   0
 -19   3   2    0.26    1.93   0
  19   3  -2    1.06    1.87   0
 -18   3   2    1.60    2.30   0
 -18  -3   2    4.33    1.80   0
  18  -3  -2    1.43    2.27   0
  18   3  -2    2.32    1.84   0
  17   3  -2   29.34    1.98   0
 -17  -3   2   28.26    1.98   0
 -17   3   2   21.55    2.47   0
  17  -3  -2   27.77    2.52   0
 -16  -3   2    8.09    1.73   0
 -16   3   2    3.32    1.77   0
  16   3  -2    3.61    1.26   0
  16  -3  -2    3.55    1.84   0
 -15  -3   2    4.87    1.76   0
  15   3  -2    6.28    1.75   0
 -15   3   2    5.94    1.79   0
  15  -3  -2    7.56    2.21   0
 -14  -3   2    8.38    1.82   0
  14  -3  -2    8.90    1.94   0
 -14   3   2    8.45    2.29   0
  14   3  -2    7.60    1.83   0
 -13  -3   2    8.82    1.27   0
  13   3  -2   13.51    1.81   0
  13  -3  -2   11.15    2.33   0
 -13   3   2    9.16    1.95   0
  12   3  -2    3.05    1.67   0
 -12   3   2    2.41    2.20   0
  12  -3  -2    2.33    2.23   0
 -12  -3   2    1.49    1.72   0
 -11  -3   2   43.47    1.90   0
  11   3  -2   39.50    1.85   0
 -11   3   2   42.14    2.54   0
  11  -3  -2   46.89    2.51   0
 -11  -3   2   46.09    2.06   0
 -10  -3   2   42.44    2.40   0
  10   3  -2   36.64    1.82   0
  10  -3  -2   40.48    2.43   0
 -10   3   2   41.41    2.50   0
 -10  -3   2   34.88    1.41   0
  -9  -3   2   22.39    1.88   0
   9   3  -2   20.47    1.78   0
  -9   3   2   24.06    1.97   0
  -9  -3   2   24.39    1.79   0
  -8   3   2    1.64    2.17   0
   8   3  -2   -0.52    1.66   0
  -8   3   2    2.56    2.11   0
  -8  -3   2    2.68    1.61   0
  -8  -3   2    1.84    1.63   0
  -7  -3   2    7.41    1.81   0
  -7   3   2   10.47    2.24   0
  -7  -3   2    6.35    1.65   0
   7   3  -2    8.30    1.65   0
  -7   3   2    6.98    2.25   0
  -6   3   2  110.62    3.15   0
  -6  -3   2  107.13    2.36   0
   6   3  -2  109.68    2.39   0
  -6   3   2  113.25    2.85   0
  -6  -3   2  115.80    2.45   0
  -5   3   2   18.28    2.36   0
   5   3  -2   17.28    1.74   0
  -5  -3   2   18.34    1.86   0
  -5   3   2   18.43    1.98   0
  -5  -3   2   18.28    1.80   0
  -4  -3   2  189.42    2.85   0
  -4   3   2  193.54    3.68   0
  -4   3   2  177.81    3.59   0
   4   3  -2  181.47    2.87   0
  -4  -3   2  181.97    2.93   0
   4   3  -2  194.19    2.94   0
  -3  -3   2   69.70    2.35   0
   3  -3  -2   72.00    2.48   0
   3   3  -2   68.95    2.30   0
   3   3  -2   74.46    2.20   0
  -3   3   2   72.20    2.44   0
  -3  -3   2   73.60    2.21   0
   2  -3  -2   31.14    2.10   0
   2   3  -2   35.10    1.94   0
   2   3  -2   31.83    2.11   0
  -2  -3   2   32.79    2.45   0
  -2  -3   2   31.38    1.82   0
  -2   3   2   29.91    2.29   0
   1   3  -2    9.63    1.70   0
   1  -3  -2   10.81    1.75   0
  -1   3   2   10.37    2.25   0
  -1  -3   2    8.38    1.63   0
  -1   3   2    9.19    1.77   0
   1   3  -2   10.27    1.91   0
  -1  -3   2   11.40    2.27   0
   0   3  -2   41.74    1.90   0
   0   3   2   38.24    2.26   0
   0   3   2   37.77    2.53   0
   0  -3   2   39.34    2.58   0
   0   3  -2   37.10    2.57   0
   0  -3  -2   38.77    2.01   0
  -1   3  -2   55.94    2.06   0
   1   3   2   54.71    2.06   0
   1  -3   2   54.10    2.83   0
   1   3   2   56.35    2.82   0
  -1  -3  -2   52.24    2.01   0
  -1   3  -2   53.32    2.82   0
  -2   3  -2  472.27    3.80   0
  -2   3  -2  477.51    6.83   0
  -2  -3  -2  469.86    3.99   0
   2   3   2  467.29    3.90   0
   2  -3   2  471.84    6.67   0
   2   3   2  488.83    6.06   0
  -3   3  -2   23.52    3.13   0
  -3  -3  -2   24.44    2.68   0
   3   3   2   26.13    1.79   0
  -3  -3  -2   24.96    1.76   0
  -3   3  -2   23.60    1.79   0
   3  -3   2   26.50    3.32   0
  -4  -3  -2    1.41    1.62   0
  -4  -3  -2   -0.23    2.07   0
   4   3   2    1.88    1.11   0
   5   3   2   68.88    2.10   0
  -5  -3  -2   69.52    2.10   0
  -5  -3  -2   74.44    3.15   0
  -6  -3  -2   97.39    2.20   0
   6   3   2   95.93    2.24   0
  -6  -3  -2   97.33    3.06   0
   7   3   2   55.03    1.59   0
  -7  -3  -2   55.86    2.59   0
  -7  -3  -2   54.15    1.98   0
  -8  -3  -2    0.74    2.11   0
   8   3   2    0.70    1.70   0
  -8  -3  -2    0.74    1.72   0
   9   3   2   -0.23    1.60   0
  -9  -3  -2   -0.34    1.66   0
 -10  -3  -2    0.79    1.18   0
  10   3   2    2.78    1.66   0
  11   3   2   29.80    1.43   0
  11  -3   2   34.27    4.01   0
 -11   3  -2   30.82    3.70   0
 -11  -3  -2   31.69    1.90   0
  12  -3   2    7.26    3.08   0
  12   3   2    7.00    1.30   0
 -12  -3  -2    5.92    1.77   0
 -12   3  -2    7.05    3.01   0
 -13  -3  -2    0.14    1.21   0
 -13   3  -2    1.09    2.68   0
  13  -3   2    1.03    2.82   0
  13   3   2    0.66    1.23   0
  14  -3   2   11.07    3.09   0
 -14  -3  -2    9.32    1.33   0
  14   3   2   10.27    1.82   0
 -14   3  -2    9.61    2.65   0
  15  -3   2   65.67    3.42   0
 -15   3  -2   57.23    3.33   0
  15   3   2   57.77    2.08   0
 -15  -3  -2   57.30    1.70   0
  16  -3   2   80.45    3.49   0
 -16  -3  -2   66.93    2.23   0
  16   3   2   78.41    2.26   0
 -16   3  -2   65.13    3.21   0
 -17  -3  -2   18.16    1.94   0
  17  -3   2   15.30    2.90   0
  17   3   2   16.12    1.91   0
 -17   3  -2   13.43    2.82   0
 -18  -3  -2    1.86    1.92   0
  18  -3   2    3.26    2.57   0
  18   3   2    4.29    1.95   0
 -18   3  -2    3.10    2.73   0
 -19   3  -2    2.69    2.89   0
  19  -3   2    3.77    2.60   0
 -19  -3  -2    0.02    1.98   0
  19   3   2    3.01    2.00   0
 -20   3  -2    0.16    2.89   0
  20  -3   2    0.26    2.53   0
  20   3   2    0.21    1.99   0
 -20  -3  -2   -0.43    1.99   0
 -21   3  -2   -0.63    2.54   0
  21  -3   2   -0.12    3.06   0
 -21  -3  -2   -0.04    1.94   0
  21   3   2   -0.21    2.03   0
 -22   3  -2    2.19    2.82   0
  22  -3   2    3.23    2.84   0
 -22  -3  -2    4.86    2.25   0
  22   3   2    4.61    1.57   0
  22   4  -2    0.84    2.22   0
 -22   4   2   -0.67    2.78   0
  22  -4  -2    2.43    2.90   0
 -22  -4   2    1.65    1.51   0
 -21  -4   2    2.85    2.12   0
  21  -4  -2    0.08    2.68   0
 -21  -4   2   -1.16    2.32   0
  21   4  -2    1.87    2.12   0
 -21   4   2    1.00    2.68   0
 -20   4   2    0.90    2.58   0
  20  -4  -2    1.94    2.64   0
  20   4  -2    2.21    2.06   0
 -20  -4   2   -1.84    2.06   0
 -20  -4   2    3.00    2.67   0
  19   4  -2   -1.76    1.96   0
 -19   4   2    1.81    2.53   0
 -19  -4   2   -0.48    1.96   0
 -19  -4   2    0.52    2.14   0
  19  -4  -2    2.29    2.49   0
  18  -4  -2   12.62    2.64   0
 -18  -4   2   15.64    2.17   0
  18   4  -2   12.60    1.44   0
 -18  -4   2   11.55    2.04   0
 -18   4   2   10.65    2.97   0
 -17   4   2    1.11    2.75   0
  17   4  -2    2.09    1.90   0
 -17  -4   2    0.19    1.87   0
 -17  -4   2    0.61    1.95   0
 -16   4   2    4.86    2.38   0
  16   4  -2    7.60    1.86   0
 -16  -4   2    6.19    2.50   0
 -16  -4   2    7.23    1.90   0
 -15   4   2    0.69    2.32   0
 -15  -4   2    0.15    1.89   0
 -15  -4   2   -1.02    1.81   0
  15   4  -2    0.23    1.87   0
 -15   4   2    1.83    2.34   0
 -14   4   2    4.98    2.30   0
 -14  -4   2    5.38    1.78   0
  14   4  -2    2.47    1.83   0
 -14   4   2    3.95    2.33   0
 -14  -4   2    3.15    1.79   0
 -13   4   2   -0.13    2.17   0
  13   4  -2    1.65    1.78   0
 -13  -4   2    0.44    1.80   0
 -13  -4   2   -0.35    1.74   0
 -13   4   2    0.18    2.55   0
 -12   4   2   43.94    2.62   0
 -12  -4   2   37.95    1.97   0
  12   4  -2   46.43    1.97   0
 -12   4   2   42.27    2.95   0
 -12  -4   2   41.91    2.13   0
 -11  -4   2   10.22    1.89   0
 -11   4   2    8.26    2.33   0
  11   4  -2    9.00    1.73   0
 -11  -4   2   11.20    1.63   0
 -11   4   2    9.42    2.25   0
 -10  -4   2   62.22    2.01   0
 -10  -4   2   64.82    2.13   0
 -10   4   2   65.43    2.99   0
 -10   4   2   68.49    2.74   0
  10   4  -2   64.33    2.04   0
  -9   4   2    1.52    2.42   0
  -9   4   2    0.41    2.18   0
  -9  -4   2    1.87    1.79   0
  -9  -4   2    1.68    1.62   0
   9   4  -2   -1.19    1.54   0
  -8   4   2   11.73    2.25   0
  -8  -4   2   11.47    1.82   0
  -8  -4   2   11.24    1.69   0
   8   4  -2   11.34    1.69   0
  -8   4   2   12.59    2.32   0
  -7  -4   2    2.10    1.64   0
   7   4  -2    0.74    1.72   0
  -7   4   2    0.94    1.82   0
  -7   4   2    0.09    2.09   0
  -7  -4   2    1.05    1.71   0
  -6  -4   2  144.53    2.53   0
  -6   4   2  147.14    3.32   0
  -6   4   2  157.66    3.32   0
   6   4  -2  147.53    2.56   0
  -6  -4   2  151.35    2.63   0
  -5   4   2    1.07    2.07   0
  -5   4   2    3.10    2.09   0
  -5  -4   2    0.42    1.72   0
  -5  -4   2    0.44    2.09   0
   5   4  -2    1.21    1.77   0
   5   4  -2    2.87    1.71   0
   4   4  -2   37.90    1.98   0
   4   4  -2   43.31    1.99   0
  -4  -4   2   40.30    2.29   0
  -4   4   2   43.70    2.41   0
  -4  -4   2   39.57    1.98   0
   3   4  -2    7.34    1.72   0
   3   4  -2    8.00    1.78   0
  -3   4   2    7.67    1.71   0
  -3   4   2    6.37    1.75   0
  -3  -4   2    6.84    1.70   0
   3  -4  -2    7.33    1.81   0
  -3  -4   2    9.17    1.69   0
   2   4  -2   -1.05    1.62   0
  -2  -4   2    0.34    1.69   0
   2   4  -2    1.14    1.75   0
  -2   4   2    1.12    1.67   0
   2  -4  -2    0.57    1.70   0
  -2   4   2    0.41    1.69   0
   1   4  -2    7.75    1.79   0
  -1  -4   2    6.87    2.13   0
   1  -4  -2    9.47    1.74   0
  -1   4   2    8.66    1.74   0
   1   4  -2    6.04    1.68   0
  -1   4   2    6.95    1.68   0
   0   4   2   51.99    2.05   0
   0  -4   2   55.95    2.54   0
   0   4  -2   52.52    2.02   0
   0  -4  -2   53.08    2.04   0
   0   4  -2   51.29    2.60   0
   0   4   2   52.59    2.23   0
  -1   4  -2  148.17    2.57   0
  -1   4  -2  143.84    3.36   0
   1   4   2  148.60    2.60   0
   1  -4   2  145.81    3.38   0
   1   4   2  152.98    3.00   0
  -1  -4  -2  147.77    2.66   0
  -2   4  -2   24.26    1.88   0
   2   4   2   23.48    1.77   0
  -2  -4  -2   21.97    1.95   0
   2  -4   2   24.79    2.39   0
  -2   4  -2   22.12    2.37   0
   2   4   2   25.56    2.34   0
  -3  -4  -2    2.26    1.60   0
  -3   4  -2    0.24    2.67   0
   3   4   2    1.16    1.61   0
   3  -4   2    1.51    2.40   0
  -3   4  -2    2.16    1.65   0
   4   4   2   12.87    1.70   0
  -4   4  -2   13.90    3.17   0
  -4   4  -2   12.91    3.18   0
  -4  -4  -2   13.59    1.71   0
  -4   4  -2   14.85    1.70   0
  -5  -4  -2    2.47    1.58   0
   5   4   2    1.12    1.59   0
  -5  -4  -2    0.30    2.04   0
  -5   4  -2   -0.70    1.54   0
  -6  -4  -2   17.03    1.66   0
   6   4   2   15.70    1.65   0
  -6  -4  -2   17.86    2.56   0
  -7  -4  -2    1.71    1.54   0
  -7  -4  -2    2.48    2.15   0
   7   4   2    1.74    1.63   0
  -8  -4  -2  151.13    3.39   0
  -8  -4  -2  138.79    2.37   0
   8   4   2  138.24    2.46   0
   9   4   2    0.58    1.23   0
  -9  -4  -2    1.72    1.75   0
  -9  -4  -2    0.13    2.19   0
  10   4   2   41.52    2.03   0
 -10  -4  -2   45.76    2.59   0
 -10  -4  -2   39.69    2.02   0
  11   4   2   56.69    2.08   0
 -11  -4  -2   56.66    2.03   0
 -11  -4  -2   60.62    2.66   0
  12   4   2   16.55    1.78   0
 -12  -4  -2   13.89    2.37   0
 -12  -4  -2    9.89    1.83   0
  13   4   2    1.13    1.80   0
 -13  -4  -2   -0.50    1.82   0
 -13  -4  -2    0.51    1.94   0
 -14  -4  -2   14.02    2.41   0
  14   4   2   13.15    1.34   0
 -14  -4  -2   11.37    1.91   0
 -15  -4  -2    0.91    1.84   0
  15   4   2    0.22    1.88   0
 -15  -4  -2    0.76    2.29   0
 -16  -4  -2    0.44    1.95   0
 -16  -4  -2   -0.82    1.85   0
  16   4   2   -0.30    1.90   0
  17   4   2    0.20    1.38   0
 -17  -4  -2    0.92    1.97   0
  18   4   2    3.57    1.94   0
 -18  -4  -2    4.22    1.93   0
  19   4   2    3.06    2.01   0
 -19  -4  -2    3.21    2.08   0
  20   4   2   -0.54    1.51   0
 -20  -4  -2    1.98    2.11   0
 -21  -4  -2    1.64    2.15   0
  21   4   2   -0.18    2.15   0
 -21   4  -2    0.57    5.91   0
 -20  -5   2    1.03    2.40   0
 -20   5   2    0.55    3.66   0
 -20   5   2    0.91    3.24   0
 -20  -5   2    0.80    2.23   0
  20   5  -2    1.05    2.26   0
 -19   5   2    0.18    3.49   0
 -19   5   2   -0.22    3.57   0
  19   5  -2   -0.58    1.52   0
 -19  -5   2    1.85    2.10   0
 -19  -5   2   -0.69    2.14   0
 -18   5   2    1.49    3.07   0
 -18   5   2    1.52    3.42   0
 -18  -5   2    3.68    2.02   0
  18   5  -2    2.25    1.97   0
 -18  -5   2    2.61    2.20   0
 -17   5   2    2.65    3.27   0
 -17   5   2    2.25    2.92   0
  17   5  -2    2.64    2.01   0
 -17  -5   2    2.25    2.03   0
 -17  -5   2    2.94    2.05   0
 -16  -5   2   -0.23    1.96   0
 -16   5   2    0.36    3.21   0
  16   5  -2   -1.59    1.94   0
 -16  -5   2    0.16    2.08   0
 -16   5   2    0.52    2.87   0
 -15   5   2    1.25    3.19   0
 -15   5   2    1.14    2.83   0
 -15  -5   2    1.84    1.88   0
  15   5  -2    0.69    1.86   0
 -15  -5   2   -0.64    2.49   0
 -14  -5   2    4.24    2.33   0
 -14  -5   2    3.32    1.84   0
 -14   5   2    3.10    2.77   0
  14   5  -2    5.88    1.88   0
 -14   5   2    3.54    2.82   0
 -13  -5   2   -1.42    1.71   0
 -13  -5   2    1.69    2.37   0
 -13   5   2   -0.49    2.99   0
  13   5  -2    1.62    1.83   0
 -13   5   2    0.05    2.67   0
 -12  -5   2    9.01    1.78   0
 -12   5   2    6.30    2.74   0
 -12   5   2    5.94    2.67   0
  12   5  -2    6.33    1.82   0
 -12  -5   2    8.63    1.94   0
 -11  -5   2   41.34    2.55   0
 -11   5   2   39.54    2.73   0
  11   5  -2   38.18    1.96   0
 -11   5   2   38.72    2.78   0
 -11  -5   2   40.84    2.06   0
 -10  -5   2    8.16    2.30   0
 -10  -5   2    9.04    1.85   0
 -10   5   2    8.23    2.81   0
  10   5  -2    6.65    1.91   0
 -10   5   2    8.21    2.70   0
  -9   5   2   12.95    2.44   0
  -9  -5   2   15.76    1.87   0
   9   5  -2   11.23    1.83   0
  -9   5   2   12.46    2.39   0
  -9  -5   2   12.08    2.41   0
   8   5  -2   48.16    2.05   0
  -8   5   2   50.88    3.04   0
  -8  -5   2   50.00    2.09   0
  -8   5   2   44.46    2.57   0
  -8  -5   2   48.17    2.17   0
  -7   5   2    9.86    2.29   0
  -7  -5   2   13.86    1.87   0
  -7  -5   2    9.78    1.78   0
   7   5  -2   16.16    2.17   0
  -7   5   2   10.24    2.26   0
   6   5  -2   63.79    2.13   0
  -6  -5   2   58.76    2.45   0
  -6  -5   2   55.05    2.15   0
  -6   5   2   60.86    2.75   0
  -6   5   2   59.94    2.74   0
  -5  -5   2   56.57    2.08   0
  -5   5   2   58.81    2.18   0
   5   5  -2   56.48    2.56   0
  -5   5   2   58.78    2.68   0
  -5  -5   2   57.81    2.06   0
  -5   5   2   57.56    2.66   0
   5   5  -2   55.96    2.24   0
   4   5  -2    0.40    1.73   0
  -4   5   2    0.05    1.67   0
   4   5  -2    0.23    2.15   0
  -4  -5   2    0.42    1.71   0
  -4   5   2    0.94    1.75   0
  -4  -5   2    0.49    1.74   0
   3  -5  -2    1.65    1.81   0
   3   5  -2    1.30    1.72   0
  -3   5   2    0.95    1.74   0
  -3   5   2    2.87    2.09   0
   3   5  -2    3.20    2.15   0
  -3  -5   2    0.26    1.67   0
  -2  -5   2   12.97    1.91   0
   2  -5  -2   17.06    2.24   0
   2   5  -2   13.48    1.92   0
  -2   5   2   14.50    2.22   0
  -2   5   2   13.14    1.75   0
   2   5  -2   12.88    2.32   0
  -1   5   2   30.49    1.89   0
  -1   5   2   30.45    2.44   0
   1  -5  -2   28.15    1.88   0
  -1  -5   2   30.01    2.03   0
   1   5  -2   27.48    2.07   0
   1   5  -2   29.98    1.94   0
   0   5  -2    1.76    2.24   0
   0  -5  -2    1.01    2.26   0
   0   5   2    0.97    1.72   0
   0   5  -2   -0.59    1.80   0
   0   5   2    0.79    1.78   0
   0  -5   2    1.21    2.21   0
  -1  -5  -2    3.09    1.75   0
   1  -5   2    2.44    2.20   0
  -1   5  -2    3.35    1.82   0
   1   5   2    2.70    1.71   0
  -1   5  -2    2.47    2.27   0
   1   5   2    3.05    1.84   0
  -2   5  -2    1.99    2.11   0
   2   5   2    1.21    2.31   0
   2  -5   2    1.05    2.16   0
   2   5   2    1.33    1.77   0
  -2  -5  -2    1.57    1.72   0
  -2   5  -2    0.12    1.69   0
   3   5   2  116.45    2.46   0
  -3  -5  -2  119.03    2.46   0
   3  -5   2  124.27    3.44   0
   3   5   2  124.00    3.28   0
  -3   5  -2  121.68    2.40   0
  -3   5  -2  120.77    3.70   0
  -4  -5  -2    8.39    1.72   0
  -4   5  -2    8.46    2.81   0
  -4   5  -2    8.30    1.75   0
   4   5   2    8.37    1.75   0
  -4   5  -2    9.80    2.55   0
  -5   5  -2   25.50    1.84   0
  -5   5  -2   26.89    4.05   0
  -5  -5  -2   28.06    1.85   0
  -5   5  -2   29.21    4.09   0
   5   5   2   30.55    1.91   0
  -6  -5  -2    5.85    1.71   0
  -6   5  -2    5.91    1.78   0
   6   5   2    4.16    1.76   0
   7   5   2   44.86    2.08   0
  -7  -5  -2   47.67    2.10   0
  -7   5  -2   47.32    2.03   0
  -7  -5  -2   47.98    2.75   0
  -8   5  -2   16.43    1.83   0
  -8  -5  -2   17.31    2.32   0
   8   5   2   16.77    1.81   0
  -8  -5  -2   15.18    1.80   0
   9   5   2    7.93    1.76   0
  -9  -5  -2    6.19    1.71   0
  -9  -5  -2    7.47    2.25   0
  10   5   2   -0.10    1.83   0
 -10  -5  -2    2.26    2.35   0
 -10  -5  -2    1.49    1.78   0
 -11  -5  -2    1.32    1.80   0
 -11  -5  -2    1.30    2.66   0
  11   5   2    0.80    1.81   0
  12   5   2   14.64    1.39   0
 -12  -5  -2   14.49    2.40   0
 -12  -5  -2   14.83    1.93   0
 -13  -5  -2    5.32    2.47   0
 -13  -5  -2    3.24    1.92   0
  13   5   2    3.69    1.80   0
 -14  -5  -2    1.88    1.96   0
  14   5   2    1.17    1.95   0
 -14  -5  -2    1.86    2.49   0
  15   5   2    0.54    1.99   0
 -15  -5  -2   -0.53    2.07   0
 -15  -5  -2    1.40    2.00   0
 -16  -5  -2    4.99    2.12   0
  16   5   2    3.30    2.03   0
 -16  -5  -2    2.27    2.07   0
  17   5   2    0.35    2.09   0
 -17  -5  -2    0.40    2.68   0
 -17  -5  -2   -1.53    2.10   0
 -18  -5  -2    1.77    2.11   0
  18   5   2    1.73    2.15   0
 -18  -5  -2   -0.03    2.77   0
 -19  -5  -2    2.96    2.92   0
 -19  -5  -2    3.00    1.55   0
  19   5   2    2.51    2.23   0
 -17  -6   2   -0.12    2.22   0
 -17  -6   2    2.75    2.26   0
  17   6  -2    0.40    2.21   0
 -16  -6   2    0.62    2.14   0
 -16  -6   2    0.46    2.18   0
  16   6  -2    0.45    2.14   0
 -15  -6   2    2.61    2.67   0
 -15  -6   2    4.43    2.03   0
  15   6  -2    2.68    2.14   0
  14   6  -2    4.33    2.05   0
 -14  -6   2    3.20    2.66   0
 -14   6   2    2.55    4.01   0
 -14   6   2    3.50    4.30   0
 -14  -6   2    4.30    2.07   0
 -13  -6   2    2.30    2.49   0
 -13   6   2    0.38    3.56   0
  13   6  -2    2.61    1.93   0
 -13   6   2    0.16    3.53   0
 -13  -6   2   -0.71    2.04   0
 -12   6   2    1.80    3.15   0
 -12  -6   2    1.00    1.99   0
 -12   6   2    1.07    2.80   0
  12   6  -2   -1.34    2.03   0
 -12  -6   2    0.34    2.01   0
 -11   6   2    1.45    2.80   0
 -11  -6   2    2.07    1.99   0
  11   6  -2    2.90    1.91   0
 -11  -6   2    1.45    1.91   0
 -11   6   2    2.55    3.13   0
 -10   6   2    5.04    2.76   0
 -10  -6   2    6.51    1.91   0
  10   6  -2    6.43    1.94   0
 -10   6   2    5.37    2.81   0
 -10  -6   2    5.46    2.00   0
  -9   6   2    0.32    1.86   0
  -9  -6   2    1.70    1.89   0
  -9   6   2    1.94    2.36   0
  -9  -6   2    0.75    2.27   0
  -9   6   2    2.11    2.38   0
   9   6  -2   -0.18    1.87   0
  -8   6   2   18.62    2.48   0
   8   6  -2   25.34    2.11   0
  -8   6   2   20.87    2.03   0
  -8  -6   2   24.69    2.08   0
  -8   6   2   23.34    2.53   0
  -8  -6   2   20.54    2.13   0
  -7  -6   2    7.98    2.06   0
  -7   6   2    8.08    2.40   0
  -7   6   2    7.40    2.40   0
  -7  -6   2    8.89    1.97   0
  -7   6   2    7.99    2.46   0
   7   6  -2    8.98    1.85   0
   6   6  -2    6.20    1.90   0
  -6  -6   2    6.45    1.98   0
  -6   6   2    6.79    2.31   0
  -6   6   2    8.32    2.34   0
  -6   6   2    7.15    2.36   0
  -5   6   2   -0.25    1.83   0
   5   6  -2    1.22    1.84   0
  -5   6   2    0.89    2.25   0
  -5   6   2    0.20    2.21   0
  -5  -6   2   -0.76    1.84   0
  -4  -6   2   -0.64    1.85   0
  -4   6   2    1.06    2.27   0
  -4   6   2    1.21    2.28   0
   4   6  -2   -1.07    2.30   0
   4   6  -2    1.32    1.81   0
  -4   6   2    0.37    2.24   0
  -3  -6   2   10.39    1.90   0
  -3   6   2   10.51    1.90   0
   3  -6  -2    9.73    2.33   0
  -3   6   2    9.04    2.35   0
   3   6  -2   12.19    1.92   0
   3   6  -2   12.21    1.92   0
   2   6  -2    1.29    1.84   0
  -2   6   2    1.59    1.88   0
   2   6  -2    3.18    1.83   0
  -2   6   2    1.91    1.76   0
  -2  -6   2    3.35    1.90   0
   2  -6  -2    1.64    1.88   0
   1  -6  -2    3.62    2.24   0
   1   6  -2    2.40    2.24   0
  -1  -6   2    0.95    1.81   0
   1   6  -2    0.06    1.81   0
  -1   6   2    1.42    2.29   0
  -1   6   2   -0.45    1.79   0
   0   6   2    7.13    1.93   0
   0   6   2    8.16    2.28   0
   0  -6   2    9.23    2.40   0
   0   6  -2   10.06    1.94   0
   0  -6  -2    8.18    2.32   0
   0   6  -2    9.46    1.88   0
  -1   6  -2    9.49    2.41   0
  -1  -6  -2    8.26    1.90   0
   1   6   2   10.12    1.90   0
   1   6   2   11.45    2.37   0
  -1   6  -2    5.70    1.85   0
   1  -6   2   10.01    2.46   0
  -2   6  -2    3.60    2.22   0
   2   6   2    3.56    1.98   0
   2  -6   2    2.72    2.36   0
   2   6   2    2.92    1.81   0
  -2   6  -2    3.18    2.37   0
  -2  -6  -2    1.87    1.81   0
   3   6   2   17.91    1.96   0
   3  -6   2   19.96    2.92   0
  -3   6  -2   19.43    2.91   0
  -3   6  -2   22.06    2.01   0
  -3  -6  -2   18.24    1.91   0
  -4   6  -2   34.23    1.99   0
  -4   6  -2   29.52    3.36   0
  -4   6  -2   33.41    3.39   0
  -4  -6  -2   34.47    2.12   0
   4   6   2   33.64    2.13   0
   5   6   2   16.44    1.92   0
  -5   6  -2   20.40    2.26   0
  -5   6  -2   18.13    3.83   0
  -5   6  -2   18.66    3.82   0
  -5  -6  -2   18.24    1.92   0
  -6  -6  -2   16.27    1.93   0
  -6   6  -2   17.86    1.88   0
   6   6   2   17.63    2.00   0
   7   6   2    2.09    1.97   0
  -7  -6  -2    1.55    1.39   0
  -7   6  -2    3.51    1.83   0
  -8   6  -2   -0.79    1.89   0
  -8  -6  -2   -0.01    1.91   0
   8   6   2    1.37    1.89   0
  -9  -6  -2    9.51    1.93   0
   9   6   2    7.21    2.00   0
  -9   6  -2    8.49    2.06   0
 -10  -6  -2    0.74    1.92   0
 -10   6  -2    2.35    1.85   0
  10   6   2    2.02    1.84   0
  11   6   2   -0.98    1.90   0
 -11  -6  -2    1.11    1.95   0
 -11  -6  -2   -0.82    2.78   0
 -11   6  -2   -0.24    1.91   0
 -12  -6  -2   -0.17    2.45   0
  12   6   2    1.99    2.01   0
 -12  -6  -2    1.43    1.94   0
 -12   6  -2    1.98    1.35   0
 -13  -6  -2    2.82    2.03   0
  13   6   2    0.27    1.99   0
 -13  -6  -2    0.25    2.59   0
 -13   6  -2    0.03    2.07   0
  14   6   2    0.90    1.50   0
 -14  -6  -2    0.26    2.70   0
 -14  -6  -2    3.48    2.05   0
 -15  -6  -2    1.74    2.17   0
 -15  -6  -2    1.31    2.73   0
  15   6   2    3.22    2.05   0
 -16  -6  -2    0.60    2.20   0
 -16  -6  -2   -0.33    2.83   0
  16   6   2    4.47    2.22   0
 -13   7   2    2.48    2.20   0
  13   7  -2   -1.72    2.22   0
 -13  -7   2    1.38    2.30   0
 -12   7   2    4.19    2.22   0
 -12  -7   2    4.75    2.20   0
 -12  -7   2    7.90    2.22   0
  12   7  -2    5.67    2.20   0
 -11   7   2    1.14    3.80   0
 -11   7   2    0.31    3.81   0
 -11   7   2    1.21    2.14   0
 -11  -7   2    1.02    2.24   0
  11   7  -2    1.78    2.12   0
 -11  -7   2    1.36    2.13   0
 -10  -7   2    3.96    2.13   0
 -10   7   2    1.08    3.49   0
 -10   7   2    0.70    3.09   0
 -10   7   2    1.41    2.19   0
  10   7  -2    3.20    2.16   0
  -9   7   2    0.34    3.03   0
  -9   7   2    2.19    2.08   0
  -9  -7   2    2.35    2.08   0
  -9   7   2    0.76    3.03   0
   9   7  -2    0.78    2.13   0
  -8   7   2    1.39    2.55   0
  -8  -7   2    4.27    2.57   0
   8   7  -2   -0.51    2.13   0
  -8   7   2    0.67    2.99   0
  -8   7   2   -0.01    2.14   0
  -7  -7   2    0.12    2.06   0
  -7   7   2    0.91    2.54   0
   7   7  -2   -0.74    2.10   0
  -7   7   2   -0.14    2.52   0
  -7   7   2   -0.18    2.15   0
  -6   7   2    2.98    2.06   0
   6   7  -2    4.29    2.09   0
  -6   7   2    2.55    2.57   0
  -6  -7   2    1.54    2.14   0
  -6   7   2    4.09    3.01   0
  -5  -7   2    4.40    2.05   0
   5   7  -2    3.09    2.16   0
  -5   7   2    2.75    2.56   0
  -5   7   2    3.01    2.51   0
  -5   7   2    3.02    2.07   0
   4   7  -2    3.07    2.42   0
  -4   7   2    1.34    2.53   0
  -4  -7   2    2.88    2.00   0
   4   7  -2    0.32    2.65   0
  -4   7   2    4.04    2.44   0
  -4   7   2    1.19    2.04   0
   3   7  -2    8.91    2.66   0
  -3  -7   2   10.35    2.17   0
  -3   7   2   10.49    2.60   0
  -3   7   2    8.56    2.28   0
   3   7  -2    8.87    2.68   0
   2   7  -2    0.73    1.98   0
   2  -7  -2   -1.17    2.00   0
  -2   7   2    0.62    2.04   0
  -2  -7   2    0.34    1.97   0
  -2   7   2    0.20    2.01   0
   2   7  -2    1.93    2.49   0
  -1   7   2    2.22    2.43   0
  -1  -7   2    1.10    2.01   0
  -1   7   2    1.89    2.50   0
   1   7  -2    2.01    1.98   0
   1  -7  -2    0.76    2.05   0
   1   7  -2    1.61    2.44   0
   0   7  -2    4.09    2.58   0
   0   7   2    3.91    2.03   0
   0  -7   2    2.87    2.57   0
   0   7   2    4.21    2.47   0
   0   7  -2    3.71    2.08   0
   0  -7  -2    3.54    2.06   0
   1   7   2    5.56    2.13   0
   1  -7   2    7.12    2.89   0
  -1  -7  -2    4.89    2.14   0
   1   7   2    5.03    2.05   0
  -1   7  -2    5.91    2.02   0
  -1   7  -2    6.00    2.55   0
   2  -7   2   -0.03    2.49   0
   2   7   2    2.28    2.05   0
  -2  -7  -2    0.72    2.10   0
  -2   7  -2    1.05    2.51   0
  -2   7  -2    0.00    2.01   0
   2   7   2    0.49    2.59   0
  -3   7  -2    4.71    2.83   0
  -3   7  -2    3.31    2.06   0
   3   7   2    5.45    2.09   0
  -3   7  -2    3.25    2.51   0
  -3  -7  -2    3.11    2.49   0
  -4  -7  -2    0.34    2.05   0
   4   7   2    0.24    1.99   0
  -4   7  -2    0.84    3.23   0
  -4   7  -2   -1.11    2.12   0
  -4   7  -2    0.32    3.27   0
  -5   7  -2    1.07    4.59   0
  -5   7  -2    1.20    4.45   0
   5   7   2    3.17    2.04   0
  -5  -7  -2    2.57    2.06   0
  -5   7  -2   -1.92    2.09   0
   6   7   2    4.62    2.03   0
  -6  -7  -2    0.50    2.10   0
  -6   7  -2    5.21    2.13   0
   7   7   2   -1.10    2.09   0
  -7   7  -2   -2.05    2.03   0
  -7  -7  -2    0.76    2.10   0
  -8  -7  -2   -0.71    2.11   0
  -8   7  -2    2.71    2.04   0
   8   7   2    0.15    2.06   0
   9   7   2    0.75    2.09   0
  -9  -7  -2    0.47    2.12   0
  -9   7  -2    0.87    2.09   0
  10   7   2    3.49    2.15   0
 -10   7  -2    0.66    2.11   0
 -10  -7  -2    0.64    2.14   0
 -11   7  -2    3.25    2.13   0
 -11  -7  -2    2.20    2.26   0
  11   7   2    0.42    2.15   0
  -3   8   2    1.35    2.78   0
   3   8  -2   -0.82    2.31   0
   3   8  -2   -0.78    2.84   0
  -3   8   2    0.28    2.29   0
  -3   8   2    3.05    2.76   0
  -2  -8   2    1.64    2.84   0
  -2   8   2    0.27    2.83   0
  -2   8   2   -0.27    2.79   0
   2   8  -2    2.84    2.24   0
   2   8  -2    1.51    2.31   0
  -1   8   2    1.10    2.26   0
   1   8  -2    1.93    2.44   0
   1   8  -2   -0.24    2.87   0
   1  -8  -2   -0.63    2.29   0
  -1  -8   2   -0.63    2.86   0
  -1   8   2    0.41    2.81   0
   0   8   2   -0.08    2.35   0
   0   8  -2    4.21    2.77   0
   0   8  -2    0.63    2.86   0
   0  -8  -2    1.69    2.85   0
   0  -8   2    1.64    2.79   0
   0   8   2    1.89    2.32   0
  -1   8  -2    3.50    2.31   0
  -1  -8  -2    1.12    2.90   0
  -1   8  -2    1.09    2.82   0
   1   8   2    2.25    2.86   0
   1  -8   2    0.91    2.82   0
  -2   8  -2    0.86    3.22   0
  -2  -8  -2    0.06    2.85   0
   2   8   2   -0.10    2.29   0
  -2   8  -2    0.78    2.75   0
  -2   8  -2   -0.92    2.25   0
  25  -1  -3    1.90    2.24   0
 -25  -1   3   -0.23    2.12   0
  25   1  -3    2.91    2.08   0
 -25   1   3    2.23    2.07   0
 -24  -1   3    0.77    2.06   0
  24  -1  -3    1.48    2.09   0
 -24   1   3    3.42    2.13   0
  24   1  -3   -0.12    2.06   0
 -23   1   3    2.97    2.14   0
  23   1  -3    4.04    2.07   0
  23  -1  -3    5.37    2.10   0
 -23  -1   3    1.59    1.96   0
  22  -1  -3   -1.05    2.08   0
  22   1  -3    1.36    2.00   0
 -22   1   3    1.17    2.09   0
 -22  -1   3    1.34    1.88   0
 -21  -1   3    6.51    1.42   0
  21   1  -3    7.82    1.88   0
 -21   1   3    5.13    2.00   0
  21  -1  -3    7.87    1.96   0
 -20  -1   3    3.97    1.76   0
  20  -1  -3    2.78    1.99   0
 -20   1   3    3.07    1.85   0
  20   1  -3    2.75    1.83   0
 -19   1   3    5.89    1.86   0
  19   1  -3    4.88    1.81   0
 -19  -1   3    5.67    1.72   0
  19  -1  -3    6.97    1.78   0
 -18  -1   3    2.23    1.72   0
 -18   1   3    0.46    1.74   0
  18   1  -3    3.81    1.75   0
  18  -1  -3    3.74    1.82   0
 -17   1   3   21.96    1.86   0
  17  -1  -3   20.21    2.34   0
  17   1  -3   25.81    1.87   0
 -17  -1   3   22.41    1.78   0
  16  -1  -3    5.62    1.89   0
  16   1  -3    5.70    1.83   0
 -16  -1   3    4.27    1.65   0
 -16   1   3    4.97    1.82   0
 -15  -1   3  103.14    2.29   0
  15   1  -3  108.32    2.24   0
  15  -1  -3  110.87    2.55   0
 -15   1   3  107.01    2.52   0
  14   1  -3   45.24    2.00   0
 -14   1   3   43.19    2.04   0
  14  -1  -3   44.60    2.08   0
 -14  -1   3   40.63    1.94   0
 -13   1   3   52.43    2.08   0
  13   1  -3   56.73    2.04   0
  13  -1  -3   55.33    2.12   0
 -13  -1   3   52.92    2.03   0
 -12  -1   3  126.73    2.46   0
  12   1  -3  123.71    2.13   0
 -12   1   3  125.67    2.51   0
  12  -1  -3  128.64    2.54   0
 -11  -1   3  120.11    2.42   0
  11  -1  -3  124.85    2.88   0
 -11   1   3  120.99    2.61   0
  11   1  -3  125.53    2.50   0
 -10   1   3    1.31    1.69   0
  10   1  -3    2.02    1.70   0
 -10  -1   3    1.71    1.85   0
  10  -1  -3    2.26    1.68   0
   9   1  -3  132.05    2.54   0
  -9  -1   3  128.10    2.55   0
   9  -1  -3  136.87    2.73   0
  -9   1   3  129.88    2.73   0
  -8   1   3    4.50    1.82   0
   8   1  -3    3.31    1.80   0
   8  -1  -3    4.57    1.76   0
  -8  -1   3    3.60    1.74   0
  -7   1   3    2.04    2.33   0
   7  -1  -3    1.04    1.90   0
   7   1  -3    1.58    1.83   0
  -7  -1   3    0.80    1.81   0
  -6  -1   3 1031.06    6.37   0
   6  -1  -3 1096.67    6.96   0
  -6   1   3 1090.92    7.04   0
   6   1  -3 1095.56    6.46   0
   5  -1  -3   18.79    2.34   0
  -5   1   3   20.41    2.40   0
   5   1  -3   18.28    2.36   0
  -5  -1   3   17.04    2.29   0
   4  -1  -3 3628.00   12.99   0
  -4  -1   3 3411.06   12.25   0
  -4  -1   3 3533.21   12.02   0
  -4   1   3 3607.13   13.11   0
   4   1  -3 3490.49   12.38   0
   3  -1  -3 4033.80   14.09   0
   3   1  -3 4015.04   14.42   0
   3   1  -3 4049.14   13.36   0
  -3   1   3 4152.10   14.36   0
  -3  -1   3 4026.46   13.28   0
  -3  -1   3 4116.71   14.35   0
  -2   1   3 1100.13    7.71   0
  -2   1   3 1082.49    7.64   0
  -2  -1   3 1101.76    7.43   0
   2   1  -3 1055.65    7.26   0
  -2  -1   3 1084.17    8.34   0
   2   1  -3 1071.47    8.35   0
   1  -1  -3  852.19    6.64   0
  -1   1   3  853.67    6.82   0
  -1  -1   3  865.00    6.66   0
   1   1  -3  875.88    8.19   0
  -1  -1   3  883.92    8.14   0
   1   1  -3  851.65    6.66   0
   0  -1  -3  604.72    5.71   0
   0   1   3  609.41   12.11   0
   0   1  -3  603.87    7.56   0
   0  -1   3  608.54    5.67   0
   0  -1   3  620.67    7.57   0
   0   1   3  591.85    5.73   0
   0   1  -3  608.04    5.82   0
   1  -1   3  655.03    8.46   0
   1   1   3  632.51    5.67   0
  -1   1  -3  623.49    5.49   0
  -1  -1  -3  620.70    5.71   0
  -1   1  -3  632.04    8.41   0
   2   1   3   39.41    2.52   0
  -2   1  -3   36.14    2.45   0
   2  -1   3   38.30    3.26   0
   2  -1   3   40.44    3.38   0
  -2  -1  -3   37.06    2.52   0
   3   1   3    1.44    1.95   0
  -3  -1  -3    1.34    1.97   0
  -3   1  -3    2.12    2.51   0
   3  -1   3    1.84    2.80   0
  -4   1  -3   29.44    2.99   0
   4   1   3   28.33    2.09   0
  -4  -1  -3   28.21    2.10   0
   4  -1   3   29.18    2.87   0
  -5   1  -3  152.67    4.11   0
  -5  -1  -3  156.42    2.97   0
   5  -1   3  155.45    4.13   0
   5   1   3  150.51    2.84   0
  -6   1  -3    0.84    2.23   0
   6  -1   3    1.40    2.18   0
   6   1   3    1.87    1.71   0
  -6  -1  -3    0.61    1.21   0
  -7   1  -3  419.19    5.47   0
   7  -1   3  430.90    5.14   0
  -7  -1  -3  408.89    3.87   0
   7   1   3  430.62    3.84   0
   8   1   3  259.42    3.10   0
   8  -1   3  262.55    4.18   0
  -8  -1  -3  246.75    3.16   0
  -8   1  -3  243.94    3.99   0
  -9   1  -3   57.46    2.41   0
   9  -1   3   63.14    2.71   0
   9   1   3   58.65    2.05   0
  -9  -1  -3   59.97    2.08   0
 -10  -1  -3   27.70    1.76   0
  10   1   3   27.32    1.38   0
  10  -1   3   25.41    2.36   0
 -10   1  -3   24.03    2.30   0
 -11   1  -3   37.34    2.42   0
 -11  -1  -3   36.15    1.84   0
  11   1   3   38.02    1.88   0
  11  -1   3   40.02    2.40   0
  12   1   3   66.97    1.99   0
  12  -1   3   63.13    2.22   0
 -12   1  -3   60.69    2.23   0
 -12  -1  -3   63.76    2.07   0
  13   1   3   37.41    1.77   0
  13  -1   3   37.60    2.05   0
 -13   1  -3   37.37    2.40   0
 -13  -1  -3   36.07    1.76   0
  14   1   3   36.36    1.92   0
 -14   1  -3   32.92    2.11   0
 -14  -1  -3   36.93    1.96   0
  14  -1   3   36.98    2.34   0
  15  -1   3   27.65    2.41   0
  15   1   3   31.24    1.89   0
 -15  -1  -3   27.01    1.82   0
 -15   1  -3   25.23    1.97   0
 -16  -1  -3  118.71    2.51   0
  16  -1   3  126.67    3.02   0
  16   1   3  126.38    2.45   0
 -16   1  -3  117.82    3.08   0
  17  -1   3    2.99    2.29   0
 -17  -1  -3    2.76    1.79   0
  17   1   3   -0.25    1.82   0
 -17   1  -3   -0.07    1.88   0
 -18   1  -3    0.26    2.29   0
  18  -1   3    1.22    1.87   0
  18   1   3    4.02    1.74   0
 -18  -1  -3    0.06    1.79   0
 -19   1  -3    3.54    2.03   0
  19  -1   3    5.98    2.07   0
 -19  -1  -3    4.98    1.81   0
  19   1   3    3.35    1.89   0
  20   1   3    1.90    1.89   0
  20  -1   3    2.33    2.01   0
 -20  -1  -3    1.08    1.90   0
 -20   1  -3   -0.36    2.03   0
 -21   1  -3    0.12    2.13   0
 -21  -1  -3   -0.53    2.00   0
  21  -1   3    1.68    2.03   0
  21   1   3    1.58    1.99   0
 -22  -1  -3    3.91    2.14   0
  22  -1   3    5.04    2.63   0
  22   1   3    3.59    2.10   0
 -22   1  -3    3.68    2.15   0
  23  -1   3    0.50    2.30   0
  23   1   3    0.42    2.16   0
 -23  -1  -3    0.13    2.17   0
 -23   1  -3    0.26    2.27   0
 -25  -2   3    1.21    1.63   0
  25   2  -3    5.44    2.23   0
 -25   2   3    5.85    2.83   0
  25  -2  -3    2.37    2.35   0
  24  -2  -3    2.27    2.72   0
 -24   2   3    2.14    2.27   0
  24   2  -3    1.53    2.06   0
 -24  -2   3   -1.26    2.06   0
 -23  -2   3    1.53    1.99   0
 -23   2   3    0.93    2.17   0
  23  -2  -3   -1.24    2.12   0
  23   2  -3   -0.46    2.02   0
  22  -2  -3    8.96    2.71   0
 -22   2   3    6.38    2.27   0
 -22  -2   3    7.74    1.94   0
  22   2  -3    7.92    1.99   0
 -21   2   3    1.55    1.93   0
  21  -2  -3   -0.02    1.97   0
  21   2  -3    3.14    1.94   0
 -21  -2   3    1.71    1.87   0
 -20   2   3    0.23    1.84   0
  20  -2  -3    1.02    1.97   0
 -20  -2   3    3.23    1.80   0
  20   2  -3    3.65    1.79   0
 -19   2   3   21.68    2.42   0
  19  -2  -3   24.42    2.11   0
 -19  -2   3   26.48    1.98   0
  19   2  -3   24.48    2.01   0
  18  -2  -3    9.22    2.43   0
 -18  -2   3    8.84    1.35   0
  18   2  -3   11.45    1.91   0
 -18   2   3    8.82    1.95   0
 -17   2   3    4.51    1.86   0
  17   2  -3    5.13    1.77   0
  17  -2  -3    5.33    1.83   0
 -17  -2   3    5.84    1.75   0
 -16  -2   3    5.80    1.71   0
  16   2  -3    4.04    1.79   0
  16  -2  -3    3.94    1.85   0
 -16   2   3    4.22    2.22   0
  15  -2  -3    8.88    1.83   0
 -15  -2   3   11.19    1.77   0
  15   2  -3    8.25    1.79   0
 -15   2   3    9.61    1.75   0
  14   2  -3   11.03    1.84   0
 -14  -2   3    9.45    1.82   0
  14  -2  -3    7.67    1.93   0
 -14   2   3    9.83    1.74   0
  13  -2  -3   76.68    2.63   0
 -13  -2   3   67.02    2.01   0
 -13   2   3   71.07    2.23   0
  13   2  -3   72.07    1.65   0
 -12  -2   3  160.86    2.55   0
  12  -2  -3  177.61    2.99   0
  12   2  -3  173.57    2.54   0
 -12   2   3  166.87    2.93   0
 -11  -2   3  399.96    3.56   0
  11  -2  -3  417.65    4.25   0
 -11   2   3  408.38    4.24   0
  11   2  -3  400.55    3.52   0
  10  -2  -3   62.47    2.63   0
  10   2  -3   60.09    2.09   0
 -10   2   3   61.38    2.65   0
 -10  -2   3   59.61    2.11   0
   9  -2  -3    1.47    1.83   0
  -9   2   3    1.52    1.83   0
  -9  -2   3    1.43    1.63   0
   9   2  -3    1.20    1.20   0
  -8  -2   3   33.53    1.91   0
   8  -2  -3   39.67    2.55   0
   8   2  -3   34.96    1.97   0
  -8   2   3   41.54    2.65   0
  -7  -2   3   78.31    2.28   0
  -7   2   3   75.45    2.58   0
   7  -2  -3   78.77    2.53   0
  -7  -2   3   75.11    2.16   0
   7   2  -3   80.12    2.24   0
   6  -2  -3   67.30    2.43   0
  -6  -2   3   65.11    2.21   0
   6   2  -3   63.68    2.25   0
  -6  -2   3   64.94    2.29   0
  -6   2   3   67.18    2.76   0
  -5  -2   3  231.07    3.28   0
   5   2  -3  228.18    3.26   0
  -5   2   3  237.43    3.67   0
  -5  -2   3  233.99    3.31   0
  -5   2   3  238.17    3.65   0
   4   2  -3    1.57    1.96   0
  -4  -2   3    2.82    1.86   0
  -4  -2   3    1.56    1.94   0
  -4   2   3    1.42    1.85   0
   4   2  -3    3.77    1.87   0
  -4   2   3    3.58    1.80   0
   3   2  -3    0.65    1.95   0
  -3  -2   3    2.11    1.79   0
  -3   2   3    0.04    1.90   0
  -3  -2   3   -0.80    1.89   0
   3   2  -3    0.39    1.82   0
  -3   2   3    0.22    1.92   0
   2  -2  -3  149.86    3.12   0
  -2  -2   3  148.17    2.95   0
  -2   2   3  143.84    3.07   0
   2   2  -3  151.88    3.02   0
  -2  -2   3  145.77    3.27   0
   2   2  -3  145.16    3.59   0
   1  -2  -3  140.26    3.04   0
   1   2  -3  145.17    3.57   0
  -1   2   3  138.17    3.01   0
   1   2  -3  143.89    2.90   0
  -1  -2   3  136.39    3.43   0
  -1  -2   3  141.37    2.94   0
   0   2   3   19.68    3.32   0
   0  -2  -3   19.34    2.07   0
   0   2   3   21.41    2.10   0
   0  -2   3   21.60    2.01   0
   0   2  -3   20.05    1.58   0
   0   2  -3   19.89    2.85   0
   0  -2   3   19.86    2.70   0
  -1   2  -3   17.32    3.02   0
   1  -2   3   16.60    2.89   0
  -1   2  -3   16.40    1.92   0
  -1  -2  -3   15.43    1.96   0
   1   2   3   17.89    4.61   0
   1   2   3   14.81    1.99   0
   2  -2   3    4.98    3.03   0
  -2   2  -3    5.12    1.28   0
  -2   2  -3    4.99    3.33   0
  -2  -2  -3    6.86    1.76   0
   2   2   3    5.73    1.77   0
  -3  -2  -3    7.58    3.49   0
  -3  -2  -3    6.29    1.72   0
  -3   2  -3    7.65    1.71   0
   3   2   3    5.47    1.74   0
  -4  -2  -3   93.73    2.36   0
   4   2   3   90.36    2.31   0
   5   2   3   40.98    2.03   0
  -5  -2  -3   41.01    1.60   0
   6  -2   3   32.12    4.78   0
   6   2   3   31.68    2.02   0
  -6  -2  -3   30.68    1.92   0
  -7  -2  -3   60.37    2.09   0
  -7   2  -3   64.04    3.99   0
   7   2   3   65.94    2.15   0
   7  -2   3   67.70    4.05   0
   8  -2   3    0.04    2.24   0
   8   2   3    0.68    1.68   0
  -8  -2  -3    0.81    1.67   0
  -8   2  -3    0.00    2.19   0
  -9  -2  -3    0.03    1.65   0
   9   2   3    3.43    1.66   0
   9  -2   3    2.40    2.31   0
  -9   2  -3    1.05    2.21   0
 -10  -2  -3    1.00    1.59   0
 -10   2  -3   -0.43    2.35   0
  10  -2   3   -0.13    2.14   0
  10   2   3    1.99    1.69   0
  11   2   3   64.59    2.03   0
  11  -2   3   66.04    3.12   0
 -11   2  -3   58.79    2.84   0
 -11  -2  -3   58.26    2.07   0
 -12  -2  -3   -1.00    1.66   0
  12  -2   3    0.71    2.20   0
 -12   2  -3    1.19    2.10   0
  12   2   3    0.50    1.69   0
 -13  -2  -3   48.13    2.05   0
 -13   2  -3   49.89    2.72   0
  13   2   3   49.97    2.07   0
  13  -2   3   53.56    2.74   0
 -14  -2  -3    7.35    1.81   0
  14   2   3    7.53    1.26   0
  14  -2   3    6.79    2.29   0
 -14   2  -3    6.41    2.20   0
  15  -2   3    0.30    2.19   0
  15   2   3    0.19    1.74   0
 -15  -2  -3    0.75    1.69   0
 -15   2  -3    0.59    2.16   0
  16  -2   3    0.86    2.21   0
 -16  -2  -3   -0.31    1.61   0
  16   2   3   -0.12    1.65   0
 -16   2  -3    0.55    2.15   0
 -17  -2  -3    9.86    1.84   0
 -17   2  -3    8.73    2.32   0
  17  -2   3   10.95    2.04   0
  17   2   3   12.75    1.88   0
  18   2   3   16.57    1.92   0
 -18  -2  -3   14.71    1.90   0
  18  -2   3   14.27    2.47   0
 -18   2  -3   13.85    2.07   0
 -19   2  -3    1.51    2.33   0
  19   2   3    1.49    1.93   0
 -19  -2  -3    1.98    1.73   0
  19  -2   3    1.33    2.40   0
 -20  -2  -3    3.30    1.99   0
 -20   2  -3    5.25    2.49   0
  20  -2   3    5.01    2.08   0
  20   2   3    4.43    1.95   0
 -21  -2  -3    0.79    2.01   0
  21   2   3    3.22    2.15   0
  21  -2   3    0.73    2.60   0
 -21   2  -3    2.29    2.61   0
  22  -2   3    2.29    2.26   0
 -22  -2  -3    0.81    2.06   0
 -22   2  -3    1.15    2.60   0
  22   2   3    2.66    1.47   0
  23  -2   3    1.73    2.92   0
 -23   2  -3   -0.66    2.73   0
 -23  -2  -3    1.70    2.27   0
  23   2   3    2.89    2.22   0
 -24   3   3    0.38    2.70   0
  24  -3  -3    0.27    2.29   0
 -24  -3   3    3.13    2.17   0
  24   3  -3    1.80    1.52   0
 -23   3   3    0.93    2.27   0
  23   3  -3    1.63    2.07   0
 -23  -3   3   -0.52    2.15   0
  23  -3  -3   -1.81    2.67   0
  22   3  -3    0.91    2.07   0
  22  -3  -3    1.18    2.64   0
 -22   3   3   -0.02    2.08   0
 -22  -3   3   -1.12    1.50   0
 -21   3   3   -0.85    2.42   0
  21   3  -3    2.36    2.00   0
  21  -3  -3   -0.15    2.02   0
 -21  -3   3    1.92    1.97   0
  20  -3  -3    2.68    1.99   0
  20   3  -3    1.94    1.96   0
 -20   3   3    0.74    2.40   0
 -20  -3   3    0.59    1.94   0
  19   3  -3   10.65    1.95   0
 -19  -3   3    7.05    1.90   0
  19  -3  -3   10.91    2.14   0
 -19   3   3    9.69    2.10   0
 -18   3   3    0.94    2.34   0
 -18  -3   3   -0.42    1.30   0
  18  -3  -3    0.88    2.26   0
  18   3  -3   -0.49    1.86   0
 -17   3   3   -0.01    1.80   0
  17  -3  -3   -0.06    2.25   0
 -17  -3   3   -0.67    1.28   0
  17   3  -3    0.23    1.82   0
  16  -3  -3    0.56    1.76   0
 -16  -3   3   -0.47    1.71   0
  16   3  -3    0.46    1.72   0
 -16   3   3    0.12    2.28   0
 -15  -3   3    8.61    1.74   0
  15   3  -3    6.15    1.77   0
 -15   3   3    5.35    1.91   0
  15  -3  -3    8.05    1.87   0
 -14   3   3    7.71    2.25   0
  14   3  -3    8.60    1.75   0
 -14  -3   3    7.65    1.80   0
  14  -3  -3    6.44    1.91   0
 -13   3   3   26.16    2.40   0
  13   3  -3   25.04    1.92   0
 -13  -3   3   27.19    1.90   0
  13  -3  -3   27.26    2.40   0
  12  -3  -3    1.90    2.18   0
 -12  -3   3    0.14    2.19   0
 -12  -3   3   -0.36    1.69   0
 -12   3   3   -1.31    2.34   0
  12   3  -3    0.31    1.76   0
  11   3  -3    9.02    1.62   0
  11  -3  -3    7.36    2.14   0
 -11  -3   3    7.67    1.68   0
 -11  -3   3    6.38    1.81   0
 -11   3   3    7.24    2.13   0
 -10   3   3    1.12    1.71   0
  10  -3  -3    1.11    2.04   0
 -10  -3   3    1.56    1.73   0
  10   3  -3    0.72    1.78   0
 -10  -3   3   -0.38    1.65   0
  -9  -3   3   31.76    1.89   0
  -9  -3   3   30.04    1.82   0
  -9   3   3   32.81    2.05   0
   9   3  -3   34.63    1.87   0
  -8  -3   3    7.17    1.66   0
  -8  -3   3    7.27    1.64   0
  -8   3   3    7.95    2.26   0
  -8   3   3    4.96    1.85   0
   8   3  -3    6.42    1.68   0
  -7   3   3    5.77    2.25   0
  -7  -3   3    5.47    1.68   0
   7   3  -3    6.71    1.64   0
  -7  -3   3    2.80    1.63   0
  -7   3   3    5.79    1.81   0
  -6  -3   3   56.27    1.98   0
  -6  -3   3   58.15    1.97   0
   6   3  -3   59.38    2.01   0
  -6   3   3   58.49    2.35   0
  -6   3   3   56.32    2.66   0
  -5  -3   3   13.69    2.10   0
   5   3  -3   14.06    1.76   0
  -5  -3   3   12.23    1.71   0
  -5   3   3   12.60    2.25   0
  -5   3   3   13.39    2.30   0
   5   3  -3   12.70    1.77   0
  -4  -3   3   33.88    1.98   0
   4   3  -3   32.19    1.84   0
   4   3  -3   32.43    1.96   0
  -4   3   3   33.18    2.44   0
  -4   3   3   37.10    2.11   0
  -4  -3   3   32.07    1.83   0
   3  -3  -3  588.61    4.90   0
   3   3  -3  572.17    4.33   0
  -3  -3   3  579.91    4.24   0
   3   3  -3  581.40    4.94   0
  -3   3   3  545.96    4.69   0
  -3  -3   3  560.66    5.12   0
  -2  -3   3   14.50    1.89   0
  -2  -3   3   14.12    1.23   0
  -2   3   3   14.48    2.02   0
   2  -3  -3   15.27    1.67   0
   2   3  -3   15.57    1.99   0
   2   3  -3   14.35    1.69   0
   1   3  -3    8.83    1.68   0
   1   3  -3    6.78    1.88   0
  -1   3   3    9.05    1.73   0
  -1  -3   3    8.26    1.61   0
  -1  -3   3    7.69    1.90   0
  -1   3   3    8.57    2.22   0
   1  -3  -3    9.05    1.67   0
   0   3   3   60.45    3.12   0
   0   3   3   54.41    2.02   0
   0   3  -3   61.31    2.08   0
   0  -3  -3   55.89    2.01   0
   0   3  -3   59.01    2.79   0
   0  -3   3   60.11    2.78   0
  -1  -3  -3  239.91    3.05   0
   1   3   3  234.96    3.01   0
   1  -3   3  252.66    4.82   0
  -1   3  -3  253.29    4.79   0
  -1   3  -3  261.66    3.08   0
   1   3   3  256.68    5.11   0
   2  -3   3   19.51    2.70   0
   2   3   3   19.15    1.72   0
  -2  -3  -3   16.76    1.72   0
  -2   3  -3   18.54    1.74   0
  -2   3  -3   18.50    2.75   0
   3   3   3    2.63    1.62   0
  -3   3  -3    1.27    4.06   0
  -3  -3  -3    0.51    1.65   0
  -3   3  -3    1.53    1.64   0
  -4   3  -3  750.60    4.62   0
   4   3   3  746.34    4.56   0
  -4  -3  -3  779.34    8.64   0
  -4  -3  -3  703.91    4.55   0
  -5  -3  -3    3.48    1.72   0
   5   3   3    4.17    1.69   0
  -5  -3  -3    2.85    2.25   0
  -6  -3  -3   11.87    1.74   0
  -6  -3  -3   12.55    2.19   0
   6   3   3   11.92    1.73   0
   7   3   3    3.80    1.15   0
  -7  -3  -3    3.34    1.67   0
  -7  -3  -3    4.00    2.37   0
  -8  -3  -3    2.74    2.45   0
   8   3   3    3.31    1.59   0
  -8  -3  -3    2.31    1.68   0
  -9  -3  -3   49.60    1.99   0
   9   3   3   47.74    1.99   0
  10   3   3   13.22    1.78   0
 -10  -3  -3   13.70    1.80   0
  11   3   3   54.66    2.01   0
 -11  -3  -3   51.90    2.01   0
 -12  -3  -3   -1.42    1.67   0
 -12   3  -3    0.65    3.31   0
  12   3   3   -0.37    1.73   0
  12  -3   3    0.86    3.46   0
  13  -3   3    9.34    3.39   0
  13   3   3    7.66    1.29   0
 -13  -3  -3   10.75    1.82   0
 -13   3  -3    8.97    3.23   0
  14   3   3    4.98    1.78   0
  14  -3   3    8.23    3.08   0
 -14   3  -3    7.95    3.03   0
 -14  -3  -3    5.35    1.28   0
  15  -3   3   11.55    2.75   0
 -15   3  -3   10.93    3.10   0
  15   3   3   12.15    1.91   0
 -15  -3  -3    9.25    1.41   0
  16   3   3    2.26    1.32   0
 -16  -3  -3    1.94    1.31   0
  16  -3   3    0.36    3.02   0
 -16   3  -3    1.06    2.55   0
  17   3   3   14.33    1.39   0
  17  -3   3   14.53    2.95   0
 -17   3  -3   11.99    2.90   0
 -17  -3  -3   12.71    1.94   0
  18  -3   3    8.89    2.99   0
 -18   3  -3    6.14    2.87   0
  18   3   3    7.24    1.94   0
 -18  -3  -3    4.83    1.96   0
  19  -3   3   13.73    3.03   0
 -19   3  -3    9.29    2.61   0
 -19  -3  -3   13.66    2.08   0
  19   3   3   10.71    2.05   0
  20   3   3    2.61    2.03   0
  20  -3   3    0.90    3.11   0
 -20  -3  -3    2.33    1.93   0
 -20   3  -3    2.58    2.98   0
 -21   3  -3   -0.84    3.04   0
  21  -3   3    1.46    3.14   0
  21   3   3    0.58    2.10   0
 -21  -3  -3   -0.80    2.13   0
  22  -3   3    1.36    3.33   0
 -22  -3  -3    2.35    2.21   0
  22   3   3   -3.23    2.30   0
 -22   3  -3    2.72    3.26   0
 -22  -4   3    2.25    2.24   0
 -22   4   3    1.83    2.25   0
 -22  -4   3    1.03    2.16   0
  22   4  -3    0.39    2.22   0
  22  -4  -3   -0.16    2.81   0
 -21   4   3    0.37    2.70   0
 -21  -4   3    0.05    2.12   0
  21   4  -3    0.81    2.17   0
  21  -4  -3    1.56    2.70   0
 -21  -4   3    1.58    2.07   0
 -20  -4   3    0.92    2.13   0
 -20   4   3    1.81    2.52   0
  20   4  -3   -0.31    1.48   0
 -20  -4   3   -0.22    2.10   0
  20  -4  -3   -0.15    2.59   0
  19   4  -3    6.19    1.49   0
 -19  -4   3   10.71    2.59   0
 -19  -4   3    6.66    2.03   0
  19  -4  -3    7.24    2.64   0
 -19   4   3    7.54    2.49   0
 -18  -4   3    1.51    2.04   0
  18   4  -3    1.59    1.40   0
 -18   4   3    2.37    2.45   0
 -18  -4   3    3.89    2.00   0
  18  -4  -3    1.71    2.33   0
 -17  -4   3    0.95    2.50   0
 -17  -4   3    3.06    1.93   0
  17   4  -3    0.95    1.32   0
 -17   4   3    1.03    2.30   0
  16   4  -3   13.78    1.91   0
 -16   4   3    9.18    2.41   0
 -16  -4   3    8.98    1.89   0
 -16  -4   3   11.39    1.99   0
 -15  -4   3   -0.19    1.87   0
  15   4  -3   -0.44    1.91   0
 -15   4   3    0.81    2.31   0
 -15  -4   3   -0.97    1.93   0
 -15   4   3    0.61    2.31   0
 -14   4   3   -0.08    2.35   0
 -14  -4   3    1.31    1.79   0
 -14   4   3    0.38    2.27   0
  14   4  -3    1.70    1.79   0
 -14  -4   3    2.51    1.83   0
  13   4  -3   12.40    1.82   0
 -13   4   3   10.80    2.31   0
 -13  -4   3   12.05    1.79   0
 -13   4   3   11.89    2.30   0
 -13  -4   3   11.65    1.87   0
 -12  -4   3   10.76    1.75   0
 -12   4   3   12.53    2.22   0
 -12   4   3    9.64    2.28   0
  12   4  -3    9.94    1.78   0
 -12  -4   3   11.84    1.84   0
 -11  -4   3   23.74    1.85   0
 -11  -4   3   23.21    1.79   0
  11   4  -3   21.64    1.34   0
 -11   4   3   24.10    2.44   0
 -11   4   3   22.87    2.02   0
 -10  -4   3    0.05    1.90   0
  10   4  -3    1.70    1.77   0
 -10   4   3    1.26    1.85   0
 -10  -4   3    0.01    1.59   0
 -10   4   3    0.32    2.19   0
  -9  -4   3    4.32    1.62   0
  -9   4   3    3.63    2.14   0
  -9  -4   3    3.11    1.89   0
  -9   4   3    4.47    2.26   0
   9   4  -3    4.27    1.69   0
  -8   4   3    0.13    2.15   0
   8   4  -3    0.45    1.59   0
  -8   4   3   -1.29    2.22   0
  -8  -4   3   -0.32    1.78   0
  -8  -4   3    2.11    1.65   0
   7   4  -3    4.37    1.76   0
  -7   4   3    5.68    1.70   0
  -7   4   3    4.57    2.15   0
  -7  -4   3    5.32    1.64   0
  -7  -4   3    4.87    1.79   0
  -6   4   3    1.92    2.03   0
  -6   4   3    0.94    1.68   0
  -6  -4   3    2.85    1.73   0
  -6  -4   3    0.35    1.69   0
   6   4  -3    3.39    1.73   0
  -5   4   3   71.09    2.32   0
   5   4  -3   69.63    2.18   0
  -5  -4   3   72.83    2.20   0
  -5  -4   3   68.65    2.50   0
   5   4  -3   70.90    2.25   0
  -5   4   3   64.67    2.55   0
   4   4  -3    3.03    1.72   0
   4   4  -3    1.84    1.69   0
  -4  -4   3    0.69    1.71   0
  -4  -4   3    3.26    1.66   0
  -4   4   3    1.51    1.70   0
  -3   4   3    5.04    1.75   0
   3   4  -3    6.81    1.80   0
   3   4  -3    5.34    2.09   0
  -3  -4   3    6.56    1.72   0
   3  -4  -3    6.11    1.79   0
  -3  -4   3    7.92    1.72   0
   2  -4  -3  150.57    2.72   0
  -2   4   3  151.85    2.95   0
  -2  -4   3  152.64    2.58   0
  -2   4   3  143.89    2.66   0
  -2  -4   3  144.95    2.80   0
   2   4  -3  150.13    3.12   0
   2   4  -3  151.07    2.54   0
   1   4  -3   44.53    2.47   0
   1  -4  -3   46.62    2.03   0
  -1   4   3   51.55    2.22   0
  -1   4   3   47.45    2.00   0
  -1  -4   3   45.50    2.42   0
   1   4  -3   49.86    1.95   0
   0   4  -3   11.97    2.19   0
   0  -4   3   11.58    2.17   0
   0   4  -3   10.33    1.70   0
   0  -4  -3   12.06    1.72   0
   0   4   3   10.85    1.74   0
   0   4   3   11.04    2.14   0
   1   4   3   -0.22    2.06   0
  -1  -4  -3   -1.27    1.71   0
  -1   4  -3   -0.01    1.53   0
   1  -4   3    0.04    2.01   0
  -1   4  -3    0.77    2.07   0
   1   4   3   -1.09    1.76   0
  -2  -4  -3    3.10    1.75   0
   2   4   3    2.38    2.49   0
  -2   4  -3    3.32    2.16   0
   2  -4   3    2.60    2.42   0
  -2   4  -3    3.06    1.62   0
   2   4   3    4.40    1.75   0
   3  -4   3   48.16    3.68   0
   3   4   3   44.45    1.85   0
  -3   4  -3   49.30    1.87   0
  -3   4  -3   47.24    3.50   0
  -3  -4  -3   43.85    1.84   0
   4   4   3    2.66    1.59   0
  -4  -4  -3    2.31    1.58   0
  -4   4  -3    2.45    1.57   0
   5   4   3    8.66    1.15   0
  -5  -4  -3    9.37    1.62   0
  -5   4  -3   12.20    1.63   0
  -6   4  -3    0.76    1.51   0
  -6  -4  -3   -0.02    1.11   0
   6   4   3    1.69    1.59   0
  -6  -4  -3    1.01    2.38   0
   7   4   3   12.36    1.75   0
  -7  -4  -3   11.35    2.54   0
  -7  -4  -3   11.40    1.74   0
  -8  -4  -3   49.24    2.01   0
   8   4   3   51.29    2.01   0
  -8  -4  -3   53.82    2.69   0
   9   4   3  131.30    2.43   0
  -9  -4  -3  126.32    2.04   0
  -9  -4  -3  132.40    3.47   0
  10   4   3   80.85    2.16   0
 -10  -4  -3   77.99    2.15   0
 -10  -4  -3   86.41    3.27   0
 -11  -4  -3   89.75    2.21   0
  11   4   3   91.04    2.29   0
 -11  -4  -3   96.31    3.13   0
 -12  -4  -3   11.71    1.82   0
 -12  -4  -3   11.94    2.40   0
  12   4   3   12.32    1.86   0
 -13  -4  -3    8.29    1.81   0
 -13  -4  -3    6.20    2.44   0
  13   4   3    6.51    1.83   0
 -14  -4  -3    1.55    1.83   0
 -14  -4  -3    1.29    2.34   0
  14   4   3    0.76    1.83   0
 -15  -4  -3   -0.73    1.87   0
  15   4   3    1.49    1.80   0
 -15  -4  -3    2.36    2.36   0
 -16  -4  -3    1.99    1.93   0
  16   4   3    1.94    1.37   0
 -17  -4  -3    3.66    1.97   0
  17   4   3    6.78    1.96   0
  18   4   3    0.21    2.05   0
 -18  -4  -3    2.24    2.02   0
 -19  -4  -3   -0.43    2.08   0
  19   4   3    0.21    2.06   0
 -20  -4  -3    1.63    1.49   0
  20   4   3    4.38    1.61   0
 -20  -5   3   -0.11    2.82   0
 -20   5   3   -0.50    3.16   0
 -20   5   3    1.37    3.23   0
  20   5  -3   -0.25    2.15   0
 -20  -5   3   -0.47    2.14   0
 -19   5   3    1.94    3.23   0
 -19  -5   3    3.21    2.75   0
 -19  -5   3    3.95    2.09   0
 -19   5   3    2.40    3.15   0
  19   5  -3    2.20    2.10   0
 -18   5   3    5.80    3.09   0
  18   5  -3    5.33    2.09   0
 -18  -5   3    6.11    2.65   0
 -18   5   3    4.05    3.07   0
 -18  -5   3    4.23    2.00   0
 -17   5   3   -0.05    2.51   0
 -17   5   3    1.18    2.91   0
 -17  -5   3    0.63    2.09   0
  17   5  -3   -1.04    2.05   0
 -17  -5   3    1.36    1.41   0
 -16  -5   3    0.61    1.94   0
  16   5  -3    1.15    1.94   0
 -16   5   3    1.14    2.84   0
 -16   5   3    1.20    2.88   0
 -16  -5   3    0.02    2.04   0
  15   5  -3    3.41    1.27   0
 -15  -5   3    4.33    1.98   0
 -15   5   3    3.38    2.40   0
 -15   5   3    2.54    2.81   0
 -15  -5   3    4.14    1.84   0
 -14  -5   3    6.37    1.91   0
 -14  -5   3    5.50    1.96   0
  14   5  -3    5.68    1.87   0
 -14   5   3    5.61    2.78   0
 -14   5   3    6.28    2.74   0
  13   5  -3   24.54    1.98   0
 -13   5   3   24.39    2.54   0
 -13  -5   3   19.87    1.94   0
 -13  -5   3   27.49    2.09   0
 -13   5   3   21.73    2.57   0
  12   5  -3    0.71    1.81   0
 -12   5   3    0.43    2.70   0
 -12  -5   3    2.28    1.90   0
 -12  -5   3    0.56    1.77   0
 -12   5   3    1.88    2.40   0
  11   5  -3    3.67    1.75   0
 -11   5   3    4.76    2.39   0
 -11  -5   3    1.73    1.76   0
 -11   5   3    5.68    2.27   0
 -11  -5   3    3.56    1.76   0
 -10   5   3    4.81    2.33   0
 -10  -5   3    4.82    1.81   0
 -10  -5   3    3.73    1.79   0
  10   5  -3    7.23    1.84   0
 -10   5   3    5.79    2.28   0
   9   5  -3    0.64    1.81   0
  -9   5   3    0.96    2.18   0
  -9  -5   3   -0.14    1.82   0
  -9   5   3    1.59    2.14   0
  -9  -5   3    1.99    1.78   0
  -8  -5   3    8.83    1.89   0
  -8  -5   3    7.72    1.79   0
  -8   5   3    6.11    2.16   0
   8   5  -3    8.57    1.83   0
  -8   5   3    9.53    1.85   0
  -7   5   3   25.93    2.44   0
  -7  -5   3   21.67    1.91   0
  -7   5   3   24.14    1.94   0
   7   5  -3   22.65    1.93   0
  -7  -5   3   23.55    2.28   0
  -6   5   3   -0.45    2.22   0
  -6  -5   3   -0.83    1.75   0
  -6  -5   3    0.18    1.76   0
  -6   5   3   -0.21    2.19   0
   6   5  -3   -0.02    2.17   0
  -5   5   3   22.42    1.96   0
   5   5  -3   18.89    2.28   0
  -5   5   3   23.09    2.30   0
  -5  -5   3   18.76    1.87   0
   5   5  -3   21.58    1.86   0
  -5  -5   3   20.15    1.83   0
  -5   5   3   21.20    1.96   0
  -4  -5   3   -0.90    1.78   0
   4   5  -3    0.47    1.79   0
  -4   5   3   -0.85    2.15   0
  -4   5   3    0.62    1.74   0
   4   5  -3    0.15    2.10   0
  -4  -5   3    1.38    1.77   0
   3   5  -3    4.75    1.81   0
  -3  -5   3    4.70    2.15   0
  -3   5   3    6.16    1.81   0
   3  -5  -3    4.75    1.76   0
   3   5  -3    4.73    1.81   0
  -3   5   3    5.29    1.80   0
  -2   5   3    6.48    1.79   0
  -2  -5   3    5.80    2.22   0
   2  -5  -3    5.29    2.13   0
  -2   5   3    6.29    2.26   0
   2   5  -3    7.01    1.87   0
   2   5  -3    6.24    2.28   0
  -1   5   3    0.60    2.18   0
   1   5  -3    0.79    2.30   0
   1   5  -3    4.22    1.75   0
   1  -5  -3    2.48    1.75   0
  -1   5   3    1.82    2.20   0
  -1  -5   3    1.90    2.19   0
   0  -5  -3    5.98    1.73   0
   0   5   3    5.63    2.28   0
   0  -5   3    5.83    2.15   0
   0   5  -3    6.72    2.25   0
   0   5   3    5.85    1.72   0
   0   5  -3    4.52    1.75   0
   1  -5   3   24.93    2.40   0
  -1  -5  -3   26.56    1.87   0
   1   5   3   26.14    1.91   0
  -1   5  -3   28.95    1.85   0
  -1   5  -3   27.71    2.48   0
   1   5   3   28.78    2.44   0
  -2   5  -3   13.41    2.63   0
   2   5   3   14.28    2.33   0
   2  -5   3   13.68    2.56   0
   2   5   3   12.14    1.76   0
  -2   5  -3   12.64    1.79   0
  -2  -5  -3   14.80    2.24   0
   3   5   3   26.08    1.90   0
  -3  -5  -3   22.38    1.90   0
  -3   5  -3   24.55    1.84   0
  -3   5  -3   25.29    3.13   0
   3  -5   3   26.78    3.12   0
  -4   5  -3   36.65    4.27   0
   4   5   3   33.01    1.93   0
  -4   5  -3   35.87    4.24   0
  -4  -5  -3   35.03    1.91   0
  -4   5  -3   36.30    1.89   0
  -5   5  -3   11.70    1.79   0
   5   5   3   10.23    1.72   0
  -5  -5  -3   10.46    1.77   0
  -6  -5  -3    7.91    1.35   0
   6   5   3    7.20    1.84   0
  -6   5  -3    7.91    1.66   0
   7   5   3    4.32    1.72   0
  -7  -5  -3    8.51    1.75   0
  -7   5  -3    6.65    1.72   0
  -8   5  -3   20.16    1.81   0
   8   5   3   19.31    1.84   0
  -8  -5  -3   17.17    1.75   0
  -8  -5  -3   16.63    2.39   0
   9   5   3    0.97    1.72   0
  -9  -5  -3   -0.15    2.58   0
  -9   5  -3    0.02    1.17   0
  -9  -5  -3    1.56    1.28   0
 -10  -5  -3    6.92    2.63   0
  10   5   3    5.91    1.28   0
 -10   5  -3    8.02    1.87   0
 -10  -5  -3    7.93    1.82   0
 -11  -5  -3    1.49    2.55   0
  11   5   3    1.64    1.81   0
 -11  -5  -3   -2.64    1.89   0
  12   5   3   -0.51    1.88   0
 -12  -5  -3   -1.16    2.30   0
 -12  -5  -3    1.95    1.87   0
 -13  -5  -3    4.59    1.97   0
  13   5   3    3.11    1.41   0
 -13  -5  -3    6.80    2.83   0
 -14  -5  -3    1.11    2.82   0
 -14  -5  -3    2.22    2.00   0
  14   5   3    0.79    1.96   0
  15   5   3    2.43    1.97   0
 -15  -5  -3    0.46    1.95   0
 -15  -5  -3    1.50    2.53   0
 -16  -5  -3    2.29    3.04   0
  16   5   3    2.34    1.51   0
 -16  -5  -3    0.36    2.10   0
 -17  -5  -3    0.32    2.13   0
  17   5   3    0.46    2.10   0
 -17  -5  -3    2.85    2.71   0
 -18  -5  -3    0.57    2.21   0
  18   5   3    0.67    2.23   0
 -18  -5  -3    0.13    2.84   0
 -17  -6   3    5.66    2.32   0
 -17  -6   3    3.43    2.13   0
 -17   6   3    3.02    3.97   0
  17   6  -3    3.36    2.15   0
 -17   6   3    2.75    3.65   0
 -16   6   3    0.18    3.45   0
 -16  -6   3    0.31    2.67   0
 -16  -6   3    1.61    2.13   0
  16   6  -3    3.18    2.12   0
 -16   6   3    0.62    3.93   0
  15   6  -3    3.25    2.08   0
 -15  -6   3    6.57    2.11   0
 -15   6   3    5.27    3.54   0
 -15  -6   3    5.97    2.18   0
 -15   6   3    6.26    3.53   0
 -14   6   3   -0.72    2.97   0
 -14  -6   3    0.66    2.11   0
  14   6  -3   -0.23    2.05   0
 -14   6   3    0.15    2.93   0
 -14  -6   3   -2.14    2.08   0
 -13   6   3    2.13    2.92   0
  13   6  -3    3.04    1.92   0
 -13  -6   3    0.63    2.00   0
 -13   6   3    0.76    2.92   0
 -13  -6   3    1.98    2.14   0
 -12  -6   3    2.39    2.11   0
 -12   6   3    0.65    2.50   0
  12   6  -3    1.69    1.93   0
 -12   6   3    0.25    2.86   0
 -12  -6   3    2.24    1.93   0
 -11   6   3    4.07    2.39   0
 -11  -6   3    3.62    2.43   0
  11   6  -3    4.24    1.86   0
 -11   6   3    3.59    2.92   0
 -11  -6   3    3.82    2.05   0
 -10  -6   3    0.66    1.92   0
 -10   6   3   -0.85    2.55   0
 -10   6   3    0.69    2.33   0
 -10  -6   3   -1.22    1.79   0
  10   6  -3   -0.98    1.81   0
  -9   6   3    9.16    2.51   0
  -9  -6   3   10.73    1.99   0
   9   6  -3    8.31    2.04   0
  -9  -6   3    5.27    2.43   0
  -9   6   3    8.64    2.78   0
  -8   6   3    3.58    2.30   0
   8   6  -3    3.24    1.88   0
  -8  -6   3    3.17    1.92   0
  -8   6   3    2.96    1.96   0
  -8   6   3    3.26    2.34   0
  -8  -6   3    2.77    2.00   0
  -7  -6   3    1.70    1.82   0
  -7   6   3   -1.09    2.18   0
   7   6  -3    2.73    1.84   0
  -7   6   3    1.32    2.38   0
  -7  -6   3    2.40    2.02   0
  -7   6   3    2.43    2.36   0
  -6   6   3   22.81    2.02   0
  -6  -6   3   22.39    2.05   0
  -6   6   3   25.96    2.50   0
  -6   6   3   17.70    2.45   0
   6   6  -3   21.60    2.10   0
  -5  -6   3   -1.04    1.85   0
   5   6  -3    3.98    2.29   0
  -5   6   3    0.90    1.94   0
  -5   6   3    1.92    1.86   0
  -5   6   3   -0.14    2.39   0
   5   6  -3    2.04    1.89   0
   4   6  -3   64.07    2.31   0
  -4   6   3   63.93    2.31   0
   4   6  -3   53.42    2.66   0
  -4  -6   3   58.99    2.29   0
  -4   6   3   58.78    2.67   0
  -4   6   3   59.60    2.29   0
  -3   6   3    1.95    1.84   0
  -3   6   3    0.93    1.84   0
  -3  -6   3    1.29    1.88   0
   3   6  -3    3.10    1.94   0
   3   6  -3    1.03    1.88   0
  -2   6   3   28.12    2.43   0
   2  -6  -3   33.03    2.11   0
   2   6  -3   33.00    2.18   0
  -2   6   3   35.73    2.18   0
  -2  -6   3   32.09    2.46   0
   2   6  -3   36.79    2.05   0
  -1   6   3    3.01    2.28   0
   1   6  -3    3.57    1.83   0
   1  -6  -3    3.46    1.87   0
  -1   6   3    2.95    1.84   0
  -1  -6   3    2.62    2.33   0
   1   6  -3    3.07    1.88   0
   0   6  -3    1.53    1.82   0
   0   6   3    1.39    2.32   0
   0  -6  -3    0.93    2.23   0
   0  -6   3    1.76    2.31   0
   0   6   3   -1.20    2.26   0
   0   6  -3    0.03    2.33   0
   1   6   3    3.71    2.41   0
   1   6   3    4.62    1.83   0
   1  -6   3    2.20    2.34   0
  -1   6  -3    3.40    1.88   0
  -1  -6  -3    3.68    1.94   0
  -1   6  -3    2.22    2.70   0
   2   6   3  125.76    3.00   0
   2  -6   3  139.45    3.70   0
  -2  -6  -3  133.41    3.05   0
   2   6   3  144.59    3.49   0
  -2   6  -3  136.78    4.02   0
  -2   6  -3  143.21    2.57   0
  -3  -6  -3   12.56    1.99   0
   3   6   3   11.40    2.06   0
  -3   6  -3   11.72    3.15   0
  -3   6  -3   13.04    1.93   0
  -4  -6  -3   39.46    2.16   0
  -4   6  -3   39.24    4.26   0
  -4   6  -3   40.71    2.06   0
   4   6   3   35.54    2.13   0
  -4   6  -3   39.80    4.41   0
   5   6   3    0.51    1.76   0
  -5   6  -3    1.50    1.78   0
  -5  -6  -3    1.38    1.88   0
   6   6   3    1.26    1.82   0
  -6  -6  -3    0.29    1.80   0
  -6   6  -3    0.81    1.83   0
  -7  -6  -3    1.87    1.82   0
  -7   6  -3    3.66    1.85   0
   7   6   3    4.44    1.84   0
  -8   6  -3    7.19    1.98   0
   8   6   3    6.03    1.99   0
  -8  -6  -3    6.24    1.97   0
   9   6   3    5.29    1.91   0
  -9  -6  -3    3.24    1.90   0
  -9   6  -3    5.33    1.42   0
 -10  -6  -3   15.76    2.00   0
 -10   6  -3   14.13    2.02   0
  10   6   3   15.22    2.02   0
 -11  -6  -3    2.30    2.03   0
 -11   6  -3    1.66    1.47   0
  11   6   3    2.88    2.04   0
  12   6   3    6.17    2.05   0
 -12  -6  -3    7.67    3.08   0
 -12   6  -3    8.09    2.06   0
 -12  -6  -3    9.92    2.08   0
 -13  -6  -3    3.49    2.14   0
  13   6   3    3.23    2.07   0
 -13   6  -3    2.32    2.03   0
 -13  -6  -3    0.08    3.03   0
 -14   6  -3    1.24    2.10   0
  14   6   3    2.82    2.12   0
 -14  -6  -3    3.46    3.16   0
 -14  -6  -3    1.63    1.51   0
 -15   6  -3   -0.91    1.53   0
 -15  -6  -3   -3.02    2.30   0
 -15  -6  -3    1.43    3.25   0
  15   6   3   -0.83    2.27   0
 -13   7   3    3.77    3.72   0
  13   7  -3    3.79    2.28   0
 -13   7   3    4.29    3.78   0
 -13   7   3    2.07    2.31   0
 -13  -7   3    3.19    2.32   0
 -13  -7   3    2.41    2.31   0
 -12  -7   3    1.38    2.14   0
 -12   7   3    0.15    3.18   0
 -12  -7   3   -0.86    2.76   0
  12   7  -3    1.47    2.17   0
 -12   7   3    1.33    2.74   0
 -12   7   3   -0.40    3.17   0
 -11   7   3   -0.31    2.24   0
 -11  -7   3   -0.32    2.17   0
 -11   7   3    2.28    3.09   0
 -11   7   3    0.56    2.74   0
 -11  -7   3    2.75    2.75   0
  11   7  -3    0.85    2.12   0
 -10   7   3    1.58    3.09   0
 -10  -7   3    1.44    2.15   0
 -10   7   3    2.70    2.77   0
  10   7  -3    2.23    2.10   0
 -10   7   3    0.77    2.17   0
 -10  -7   3    2.99    2.09   0
  -9   7   3   -0.49    2.09   0
  -9   7   3    1.40    2.58   0
  -9   7   3    1.70    2.95   0
  -9  -7   3    0.06    2.10   0
   9   7  -3    1.75    2.13   0
  -8   7   3    1.71    2.61   0
  -8   7   3   -0.42    2.57   0
   8   7  -3    0.85    2.12   0
  -8  -7   3    0.64    2.13   0
  -8   7   3    2.66    2.14   0
   7   7  -3    0.39    2.15   0
  -7   7   3   -1.61    2.54   0
  -7   7   3    0.12    2.65   0
  -7  -7   3    2.61    2.59   0
  -7   7   3   -0.27    2.62   0
  -6   7   3    1.76    2.49   0
  -6   7   3    2.71    2.57   0
  -6   7   3    2.98    2.05   0
   6   7  -3    1.93    2.02   0
  -6  -7   3    2.31    2.09   0
   5   7  -3    4.67    2.62   0
  -5   7   3    2.78    2.08   0
  -5  -7   3    3.37    2.14   0
  -5   7   3    5.57    2.50   0
  -5   7   3    5.66    2.00   0
   4   7  -3    1.83    2.08   0
  -4   7   3    0.89    2.04   0
  -4   7   3    2.96    2.46   0
  -4  -7   3    1.99    2.09   0
  -4   7   3   -0.18    2.37   0
   4   7  -3    2.30    2.02   0
  -3   7   3    0.13    2.06   0
   3   7  -3   -0.36    2.49   0
  -3   7   3    0.84    2.43   0
   3   7  -3    1.75    2.60   0
  -3  -7   3    1.82    2.49   0
   2   7  -3   -0.04    2.51   0
  -2   7   3    2.65    2.05   0
   2   7  -3    1.72    2.04   0
   2  -7  -3    0.28    2.05   0
  -2  -7   3    0.85    2.03   0
  -2   7   3    0.81    2.50   0
   1   7  -3   -1.60    1.98   0
  -1  -7   3   -1.27    2.54   0
   1  -7  -3   -0.54    2.12   0
  -1   7   3    1.96    2.46   0
  -1   7   3   -1.30    2.05   0
   1   7  -3    1.67    2.49   0
   0   7   3   10.21    2.50   0
   0  -7   3   11.14    2.62   0
   0  -7  -3   12.66    2.04   0
   0   7   3   11.16    2.23   0
   0   7  -3    8.44    2.62   0
   0   7  -3    9.44    2.10   0
  -1   7  -3    6.77    2.89   0
   1  -7   3    5.97    2.58   0
  -1  -7  -3    4.91    2.09   0
   1   7   3    7.56    2.60   0
   1   7   3    5.54    2.10   0
  -1   7  -3    7.14    1.96   0
   2   7   3    7.09    2.30   0
  -2   7  -3    6.37    1.99   0
   2  -7   3    7.60    3.01   0
  -2   7  -3    5.28    2.99   0
  -2  -7  -3    6.19    2.15   0
  -3  -7  -3   -0.26    2.51   0
  -3   7  -3    0.32    3.23   0
   3   7   3    1.15    2.45   0
  -3   7  -3    0.95    3.25   0
  -3   7  -3   -2.08    2.09   0
   4   7   3    4.37    2.01   0
  -4   7  -3    1.16    4.79   0
  -4   7  -3   -0.07    2.02   0
  -4   7  -3    0.94    5.13   0
  -4  -7  -3   -2.53    2.09   0
  -5  -7  -3   -0.33    2.09   0
  -5   7  -3    2.08    1.97   0
   5   7   3    1.67    2.09   0
   6   7   3    1.37    2.08   0
  -6  -7  -3    0.54    2.13   0
  -6   7  -3   -1.54    1.98   0
  -7  -7  -3    0.91    2.07   0
   7   7   3    0.41    2.07   0
  -7   7  -3    3.21    2.04   0
  -8   7  -3    0.60    2.11   0
   8   7   3    0.70    2.08   0
  -8  -7  -3    0.83    2.11   0
   9   7   3    1.72    2.10   0
  -9  -7  -3    0.73    2.17   0
  -9   7  -3    2.22    2.09   0
  10   7   3    2.76    2.25   0
 -10  -7  -3    3.59    1.47   0
 -10   7  -3    0.90    2.06   0
  11   7   3    6.21    2.28   0
 -11   7  -3    4.65    1.62   0
  -2   8   3    0.07    2.33   0
   2   8  -3    0.48    2.88   0
  -1   8   3    2.11    2.86   0
  -1   8   3   -0.12    2.82   0
   1   8  -3   -0.57    2.86   0
   0   8  -3    1.40    2.87   0
   0   8   3    3.23    2.32   0
 -26   0   4    3.83    2.32   0
  26   0  -4    3.14    2.26   0
 -25   0   4    2.49    2.12   0
  25   0  -4   -0.31    2.22   0
 -24   0   4    2.29    2.08   0
  24   0  -4    3.61    2.06   0
 -23   0   4   -0.09    1.88   0
  23   0  -4    0.65    1.90   0
 -22   0   4    6.40    1.99   0
  22   0  -4   10.19    1.51   0
  21   0  -4    6.24    1.88   0
 -21   0   4    6.63    1.88   0
 -20   0   4   80.54    2.34   0
  20   0  -4   94.92    2.40   0
 -19   0   4    1.44    1.79   0
  19   0  -4   -0.23    1.88   0
 -18   0   4   45.73    2.00   0
  18   0  -4   56.40    2.08   0
  17   0  -4   -0.29    1.71   0
 -17   0   4   -0.10    1.63   0
 -16   0   4    0.06    1.56   0
  16   0  -4    2.61    1.69   0
 -15   0   4   21.71    1.70   0
  15   0  -4   25.58    1.78   0
  14   0  -4   36.98    1.89   0
 -14   0   4   37.84    1.86   0
  13   0  -4  147.05    2.53   0
 -13   0   4  139.43    2.48   0
  12   0  -4    2.92    1.70   0
 -12   0   4    2.62    1.66   0
  11   0  -4   34.67    1.92   0
 -11   0   4   30.41    1.90   0
  10   0  -4  158.86    2.66   0
 -10   0   4  157.85    2.73   0
   9   0  -4    3.89    1.23   0
  -9   0   4    2.31    1.66   0
   8   0  -4   36.66    2.07   0
  -8   0   4   36.28    2.04   0
  -7   0   4    2.06    1.88   0
   7   0  -4    2.11    1.88   0
   6   0  -4 3066.01   10.42   0
  -6   0   4 3122.30   10.59   0
   5   0  -4 2128.81    9.03   0
  -5   0   4 2169.16    9.27   0
  -4   0   4 3074.72   11.40   0
   4   0  -4 3115.57   11.44   0
  -3   0   4   83.55    3.09   0
   3   0  -4   80.94    3.10   0
   2   0  -4 4373.20   14.41   0
  -2   0   4 4139.14   15.36   0
  -2   0   4 4406.92   14.38   0
   1   0  -4 2086.42   10.36   0
  -1   0   4 2126.65   10.38   0
   1   0  -4 2072.91   11.33   0
  -1   0   4 2010.49   11.27   0
   0   0   4 1635.06    9.35   0
   0   0   4 1692.53    9.39   0
   0   0   4 1610.83   10.26   0
   0   0  -4 1666.41   10.38   0
   1   0   4  484.78    5.85   0
   1   0   4  487.09    5.45   0
  -1   0  -4  485.18    5.40   0
  -1   0  -4  490.30    5.84   0
  -2   0  -4   34.59    2.48   0
  -2   0  -4   34.19    2.54   0
   2   0   4   32.81    2.46   0
  -3   0  -4  361.35    4.63   0
   3   0   4  354.54    4.80   0
   4   0   4  760.93    5.97   0
  -4   0  -4  743.20    6.00   0
  -5   0  -4 1166.79    7.10   0
   5   0   4 1167.71    7.10   0
   6   0   4  609.27    5.15   0
  -6   0  -4  618.78    5.20   0
   7   0   4    8.33    1.81   0
  -7   0  -4   11.13    1.77   0
  -8   0  -4   14.39    1.63   0
   8   0   4   16.41    1.84   0
   9   0   4    3.52    1.67   0
  -9   0  -4    2.41    1.66   0
  10   0   4    5.02    1.73   0
 -10   0  -4    6.99    2.09   0
 -11   0  -4    2.95    1.70   0
  11   0   4    1.62    2.06   0
  12   0   4    1.90    1.75   0
 -12   0  -4    1.51    1.71   0
 -13   0  -4   41.34    2.01   0
  13   0   4   44.06    1.97   0
 -14   0  -4   93.29    2.38   0
  14   0   4  105.02    2.46   0
 -15   0  -4   35.34    1.98   0
  15   0   4   34.19    1.95   0
 -16   0  -4   25.95    1.93   0
  16   0   4   28.15    2.35   0
 -17   0  -4    2.78    2.19   0
  17   0   4   -1.06    1.81   0
  18   0   4   17.51    2.06   0
 -18   0  -4   16.39    1.97   0
 -19   0  -4   10.29    2.04   0
  19   0   4   14.62    2.06   0
  20   0   4    3.70    2.45   0
 -20   0  -4    2.57    2.00   0
 -21   0  -4    7.31    2.12   0
  21   0   4    7.52    2.17   0
  22   0   4   13.62    2.35   0
 -22   0  -4   12.39    2.80   0
  23   0   4   11.73    2.42   0
 -23   0  -4   10.54    2.39   0
  26   1  -4    1.66    2.29   0
 -26  -1   4   -0.31    2.20   0
  26  -1  -4   -0.38    2.34   0
 -26   1   4    0.85    2.29   0
 -25   1   4   -0.62    2.27   0
  25  -1  -4   -1.17    2.26   0
 -25  -1   4   -1.38    2.10   0
  25   1  -4    0.46    2.13   0
 -24  -1   4    3.09    2.08   0
  24  -1  -4    2.78    2.18   0
  24   1  -4    3.10    2.15   0
 -24   1   4    1.39    2.12   0
  23  -1  -4    6.30    2.09   0
 -23  -1   4    4.36    2.01   0
  23   1  -4    5.25    2.03   0
 -23   1   4    5.28    2.07   0
  22  -1  -4   -0.42    2.06   0
 -22  -1   4    1.57    1.94   0
  22   1  -4    0.13    1.96   0
 -22   1   4    1.90    1.92   0
 -21   1   4   24.78    2.18   0
  21  -1  -4   21.44    2.19   0
  21   1  -4   22.17    1.98   0
 -21  -1   4   23.75    2.02   0
 -20   1   4    0.44    1.87   0
 -20  -1   4    0.80    1.75   0
  20  -1  -4    2.85    2.28   0
  20   1  -4    1.17    1.77   0
 -19  -1   4    1.82    1.17   0
  19  -1  -4   -2.43    1.80   0
 -19   1   4   -0.14    1.75   0
  19   1  -4    1.85    1.70   0
 -18   1   4    1.47    1.75   0
 -18  -1   4    3.27    1.65   0
  18   1  -4    2.58    1.75   0
  18  -1  -4    0.64    1.81   0
 -17   1   4    8.29    1.86   0
 -17  -1   4    8.98    1.71   0
  17   1  -4   10.51    1.84   0
  17  -1  -4    9.98    1.84   0
 -16  -1   4   12.79    1.84   0
  16  -1  -4   12.57    2.06   0
  16   1  -4   11.32    1.89   0
 -16   1   4   11.40    1.84   0
  15  -1  -4    6.32    1.73   0
  15   1  -4    4.56    1.75   0
 -15  -1   4    3.75    1.64   0
 -15   1   4    5.48    1.70   0
 -14  -1   4    0.83    1.26   0
  14  -1  -4    1.58    1.76   0
  14   1  -4    0.88    1.67   0
 -14   1   4    2.26    1.69   0
  13  -1  -4    0.71    1.84   0
 -13  -1   4    0.89    1.16   0
 -13   1   4    2.01    1.72   0
  13   1  -4    1.94    1.68   0
 -12  -1   4    0.93    1.21   0
 -12   1   4    2.07    1.60   0
  12  -1  -4    1.88    1.68   0
  12   1  -4   -1.51    1.79   0
 -11   1   4  651.23    4.60   0
  11  -1  -4  665.80    4.62   0
 -11  -1   4  637.13    4.43   0
  11   1  -4  666.84    4.32   0
  10  -1  -4   10.56    1.79   0
 -10  -1   4   12.65    1.84   0
  10   1  -4    9.63    1.85   0
 -10   1   4   13.40    1.75   0
   9  -1  -4  247.60    3.20   0
  -9   1   4  238.41    3.15   0
   9   1  -4  249.81    3.24   0
  -9  -1   4  236.39    2.93   0
  -8  -1   4   44.86    1.97   0
   8  -1  -4   43.85    2.09   0
  -8   1   4   45.33    2.11   0
   8   1  -4   43.47    2.15   0
  -7  -1   4    1.49    1.76   0
  -7   1   4    1.28    1.91   0
   7  -1  -4    0.24    1.88   0
   7   1  -4   -0.03    1.78   0
   6  -1  -4   34.30    2.29   0
  -6   1   4   38.13    2.34   0
   6   1  -4   36.09    2.19   0
  -6  -1   4   34.77    2.23   0
   5  -1  -4    2.24    2.03   0
  -5  -1   4    0.94    2.06   0
  -5  -1   4    2.93    2.04   0
  -5   1   4   -1.21    2.12   0
   5   1  -4    0.41    2.08   0
  -4   1   4 1863.24    8.74   0
   4   1  -4 1800.13    8.80   0
  -4  -1   4 1835.18    8.75   0
  -4  -1   4 1824.93    8.29   0
   4  -1  -4 1852.22    8.58   0
   3  -1  -4 9643.34   19.86   0
  -3  -1   4 9717.97   19.61   0
  -3   1   4 9966.29   20.22   0
  -3  -1   4 9999.99   21.34   0
   3   1  -4 9963.38   19.73   0
   3   1  -4 9683.62   21.22   0
  -2   1   4 3441.39   11.86   0
  -2  -1   4 3382.31   11.66   0
  -2  -1   4 3372.25   13.11   0
  -2   1   4 3274.98   11.73   0
   2   1  -4 3342.14   13.14   0
   2   1  -4 3296.93   11.38   0
  -1   1   4  491.07    4.91   0
   1   1  -4  504.95    5.85   0
  -1  -1   4  526.74    6.19   0
   1   1  -4  513.26    4.96   0
  -1  -1   4  500.31    4.70   0
   0   1  -4  276.38    4.71   0
   0  -1   4  276.02    3.91   0
   0  -1   4  288.91    5.12   0
   0  -1  -4  275.22    3.61   0
   0   1   4  270.47    3.83   0
   0   1   4  281.65    6.66   0
   0   1  -4  273.63    3.82   0
   1   1   4   41.01    1.88   0
  -1   1  -4   41.82    2.36   0
  -1  -1  -4   42.76    3.81   0
   1  -1   4   41.94    3.19   0
   1  -1   4   43.09    2.43   0
  -1  -1  -4   37.94    2.35   0
  -2  -1  -4    9.21    1.53   0
   2  -1   4    7.97    2.62   0
   2  -1   4   11.73    2.76   0
  -2  -1  -4    9.15    3.00   0
  -2   1  -4   10.64    2.02   0
   2   1   4    7.92    1.46   0
   3   1   4   37.85    2.13   0
  -3   1  -4   39.72    2.19   0
   3  -1   4   39.25    2.88   0
  -3  -1  -4   38.39    2.20   0
   4  -1   4  305.76    5.10   0
  -4   1  -4  315.23    5.19   0
   4   1   4  311.18    3.55   0
  -4  -1  -4  318.01    3.66   0
   5   1   4    9.79    1.82   0
  -5   1  -4   10.53    2.37   0
  -5  -1  -4    9.39    1.75   0
   5  -1   4   10.38    2.37   0
  -6   1  -4  280.04    4.61   0
   6  -1   4  280.45    4.41   0
  -6  -1  -4  277.88    3.32   0
   6   1   4  290.03    3.26   0
  -7  -1  -4  175.29    2.79   0
   7   1   4  170.12    2.71   0
   7  -1   4  178.86    3.51   0
  -7   1  -4  178.03    3.74   0
   8  -1   4   14.59    2.26   0
  -8  -1  -4   11.97    1.25   0
   8   1   4   16.30    1.69   0
  -8   1  -4   13.02    2.25   0
   9  -1   4   27.96    2.38   0
  -9  -1  -4   28.20    1.80   0
   9   1   4   28.97    1.80   0
  -9   1  -4   26.98    2.40   0
  10   1   4    5.79    1.69   0
  10  -1   4    5.68    2.16   0
 -10   1  -4    5.07    1.75   0
 -10  -1  -4    3.74    1.60   0
  11   1   4   18.39    1.29   0
 -11   1  -4   15.09    2.20   0
 -11  -1  -4   17.84    1.75   0
  11  -1   4   16.76    1.82   0
  12  -1   4   20.03    2.32   0
  12   1   4   19.56    1.79   0
 -12  -1  -4   18.99    1.68   0
 -12   1  -4   19.00    2.19   0
  13   1   4   10.47    1.69   0
 -13  -1  -4    8.68    1.67   0
 -13   1  -4   10.10    2.17   0
  13  -1   4   11.03    1.78   0
 -14   1  -4    3.15    1.77   0
 -14  -1  -4    2.68    1.75   0
  14  -1   4    2.25    1.80   0
  14   1   4    2.58    1.73   0
 -15  -1  -4    2.06    1.71   0
 -15   1  -4    1.46    1.79   0
  15  -1   4   -0.63    2.39   0
  15   1   4    0.27    1.77   0
 -16  -1  -4   23.09    1.90   0
 -16   1  -4   21.93    2.03   0
  16  -1   4   26.19    2.44   0
  16   1   4   26.49    1.97   0
  17   1   4    0.30    1.79   0
 -17  -1  -4   -1.18    1.79   0
 -17   1  -4    2.03    2.26   0
  17  -1   4    0.46    1.87   0
 -18   1  -4    0.46    1.84   0
  18   1   4   -0.03    1.78   0
  18  -1   4    0.23    1.85   0
 -18  -1  -4   -1.07    1.86   0
 -19   1  -4    2.21    1.98   0
  19   1   4    3.23    1.97   0
  19  -1   4    0.80    1.98   0
 -19  -1  -4    3.28    1.94   0
 -20  -1  -4    2.28    1.98   0
  20  -1   4    0.42    2.01   0
  20   1   4    1.76    2.02   0
 -20   1  -4    0.23    2.01   0
  21   1   4    3.45    2.11   0
  21  -1   4    3.70    2.11   0
 -21  -1  -4    1.62    2.07   0
 -21   1  -4    0.70    2.61   0
 -22  -1  -4    2.37    2.13   0
  22  -1   4    0.09    2.22   0
 -22   1  -4    0.05    2.75   0
  22   1   4    0.64    2.07   0
  23   1   4    2.09    2.28   0
 -23  -1  -4    0.59    2.26   0
 -23   1  -4    0.84    2.77   0
  23  -1   4    0.81    2.23   0
 -25   2   4   -1.43    2.40   0
 -25  -2   4   -0.10    2.23   0
  25   2  -4    1.68    2.15   0
  25  -2  -4    1.64    2.26   0
 -24   2   4    2.06    2.75   0
  24  -2  -4    1.24    2.59   0
 -24  -2   4   -0.02    2.08   0
  24   2  -4    3.24    2.08   0
  23  -2  -4    0.57    2.11   0
 -23   2   4    2.29    2.09   0
  23   2  -4   -1.52    2.00   0
 -23  -2   4    0.14    1.93   0
  22   2  -4    1.90    1.91   0
  22  -2  -4    1.82    2.07   0
 -22  -2   4    0.82    1.94   0
 -22   2   4    1.08    2.48   0
  21  -2  -4    2.25    2.02   0
  21   2  -4    2.76    1.90   0
 -21   2   4    1.31    1.88   0
 -21  -2   4   -1.51    1.86   0
  20   2  -4   13.26    1.94   0
  20  -2  -4   14.72    2.06   0
 -20   2   4   11.64    2.04   0
 -20  -2   4   11.16    1.39   0
  19  -2  -4    2.13    1.96   0
 -19   2   4    1.33    1.85   0
 -19  -2   4    1.19    1.90   0
  19   2  -4   -0.25    1.86   0
 -18   2   4   16.48    1.88   0
 -18  -2   4   16.70    1.87   0
  18  -2  -4   17.52    1.85   0
  18   2  -4   18.36    1.88   0
  17   2  -4    4.07    1.23   0
 -17  -2   4    4.53    1.22   0
 -17   2   4    2.67    1.88   0
  17  -2  -4    3.64    1.91   0
 -16  -2   4   82.54    2.18   0
  16  -2  -4   85.64    2.43   0
  16   2  -4   82.95    2.17   0
 -16   2   4   77.27    2.40   0
  15   2  -4   45.16    2.06   0
 -15  -2   4   43.80    1.99   0
 -15   2   4   42.56    1.98   0
  15  -2  -4   48.93    2.07   0
 -14   2   4   17.77    1.78   0
  14   2  -4   19.95    1.87   0
  14  -2  -4   17.24    2.24   0
 -14  -2   4   16.08    1.79   0
  13  -2  -4   95.38    2.36   0
 -13   2   4   91.09    2.38   0
 -13  -2   4   87.14    2.13   0
  13   2  -4   91.73    2.15   0
  12   2  -4    1.02    1.71   0
 -12  -2   4    1.57    1.68   0
  12  -2  -4    1.74    2.16   0
 -12   2   4    1.99    2.13   0
 -11  -2   4   35.99    1.89   0
  11  -2  -4   34.35    2.02   0
  11   2  -4   35.63    1.96   0
 -11   2   4   35.23    2.35   0
  10  -2  -4   -0.40    1.71   0
 -10   2   4   -0.52    1.70   0
  10   2  -4    1.12    1.69   0
 -10  -2   4    0.12    1.69   0
   9  -2  -4    4.89    2.24   0
  -9  -2   4    2.18    1.69   0
   9   2  -4    4.42    1.73   0
  -9   2   4    4.62    1.79   0
  -8  -2   4  243.04    3.06   0
   8  -2  -4  260.74    3.41   0
   8   2  -4  246.55    3.07   0
  -8  -2   4  237.03    2.95   0
  -8   2   4  262.04    3.52   0
   7  -2  -4  417.39    4.12   0
  -7   2   4  421.23    4.17   0
  -7  -2   4  405.01    3.74   0
  -7  -2   4  391.92    3.51   0
   7   2  -4  409.63    3.72   0
  -6  -2   4    3.34    1.72   0
  -6  -2   4    1.66    1.72   0
   6  -2  -4    6.10    1.73   0
   6   2  -4    3.23    1.73   0
  -6   2   4    3.46    1.72   0
   5   2  -4   37.84    2.06   0
  -5   2   4   38.76    2.03   0
  -5   2   4   38.59    2.39   0
  -5  -2   4   35.41    2.08   0
  -5  -2   4   38.47    1.99   0
  -4  -2   4   29.86    1.98   0
   4   2  -4   28.69    2.00   0
   4   2  -4   27.65    2.00   0
  -4   2   4   30.01    1.99   0
  -4   2   4   29.03    2.03   0
  -4  -2   4   31.60    1.99   0
   3   2  -4   20.09    1.92   0
  -3   2   4   17.92    1.98   0
   3   2  -4   18.59    2.05   0
  -3  -2   4   17.20    2.10   0
  -3  -2   4   18.61    1.87   0
  -3   2   4   17.53    2.00   0
  -2   2   4   11.50    2.02   0
   2  -2  -4   13.07    1.93   0
   2   2  -4   12.46    2.03   0
  -2  -2   4   14.57    1.84   0
  -2  -2   4   12.81    1.97   0
   2   2  -4   13.64    1.92   0
  -1  -2   4   59.81    2.63   0
  -1  -2   4   57.50    2.20   0
  -1   2   4   57.48    2.28   0
   1   2  -4   61.33    2.19   0
   1   2  -4   59.48    2.99   0
   1  -2  -4   58.79    2.29   0
   0  -2   4  142.42    2.68   0
   0   2  -4  140.09    3.82   0
   0   2   4  138.23    2.73   0
   0  -2  -4  142.48    2.71   0
   0  -2   4  143.43    3.81   0
   0   2  -4  138.28    2.37   0
  -1  -2  -4   22.49    1.84   0
   1  -2   4   21.73    2.58   0
  -1   2  -4   22.17    1.86   0
   1   2   4   19.40    1.85   0
  -1   2  -4   21.56    2.59   0
  -2   2  -4  244.72    3.09   0
   2  -2   4  253.41    5.74   0
  -2   2  -4  242.11    5.71   0
   2   2   4  234.00    3.04   0
  -2  -2  -4  230.54    3.04   0
   3   2   4    4.90    1.25   0
   3  -2   4    6.09    2.82   0
   3  -2   4    6.35    2.89   0
  -3   2  -4    4.50    1.76   0
  -3  -2  -4    6.10    1.73   0
   4  -2   4   48.20    4.46   0
   4  -2   4   44.85    4.28   0
  -4   2  -4   43.97    2.12   0
   4   2   4   45.62    2.09   0
  -4  -2  -4   44.30    2.11   0
   5  -2   4  168.67    6.19   0
  -5  -2  -4  161.35    2.69   0
   5  -2   4  172.38    6.32   0
   5   2   4  165.16    2.68   0
   6  -2   4  328.27    7.14   0
   6  -2   4  342.29    7.33   0
  -6  -2  -4  316.30    3.24   0
   6   2   4  312.00    3.33   0
  -7  -2  -4    6.82    1.73   0
  -7   2  -4    7.92    2.60   0
   7   2   4    5.53    1.69   0
   7  -2   4    8.65    2.84   0
   8   2   4   12.41    1.75   0
   8  -2   4   14.57    2.54   0
  -8  -2  -4   12.43    1.78   0
  -8   2  -4   13.15    2.71   0
   9  -2   4   17.53    2.73   0
   9   2   4   13.36    1.33   0
  -9  -2  -4   18.33    1.75   0
  -9   2  -4   16.57    2.67   0
  10  -2   4  143.85    3.67   0
 -10  -2  -4  136.97    2.41   0
  10   2   4  129.66    2.38   0
 -10   2  -4  131.04    3.66   0
  11   2   4   56.29    2.00   0
 -11  -2  -4   50.50    1.99   0
 -11   2  -4   51.54    3.06   0
  11  -2   4   55.46    2.80   0
 -12   2  -4    3.66    2.13   0
  12  -2   4    4.39    2.21   0
  12   2   4    4.38    1.66   0
 -12  -2  -4    4.16    1.76   0
 -13  -2  -4   78.41    1.83   0
  13   2   4   85.32    2.17   0
 -13   2  -4   77.14    3.05   0
  13  -2   4   83.98    3.05   0
 -14  -2  -4    1.11    1.75   0
  14  -2   4    3.59    2.19   0
  14   2   4    1.19    1.75   0
 -14   2  -4    2.02    2.12   0
 -15   2  -4    6.29    2.26   0
  15   2   4    8.08    1.73   0
 -15  -2  -4    8.92    1.75   0
  15  -2   4    6.70    2.38   0
  16   2   4    2.82    1.76   0
 -16  -2  -4    3.78    1.78   0
  16  -2   4    4.91    2.38   0
 -16   2  -4    4.02    2.34   0
 -17   2  -4    0.83    2.27   0
  17   2   4   -1.84    1.94   0
 -17  -2  -4   -0.88    1.36   0
  17  -2   4    0.17    2.36   0
 -18  -2  -4    2.19    1.84   0
  18   2   4    5.77    1.25   0
 -18   2  -4    1.87    2.42   0
  18  -2   4    4.23    2.42   0
 -19   2  -4    0.88    1.98   0
 -19  -2  -4   -0.09    1.91   0
  19  -2   4    0.97    2.46   0
  19   2   4    0.85    1.95   0
 -20  -2  -4    0.05    1.97   0
  20  -2   4    1.43    2.58   0
 -20   2  -4    1.92    2.52   0
  20   2   4    4.01    1.91   0
 -21  -2  -4    2.27    2.05   0
  21  -2   4    1.17    2.25   0
  21   2   4    1.67    2.03   0
 -21   2  -4   -0.54    2.68   0
 -22  -2  -4    3.78    2.13   0
 -22   2  -4    0.81    2.23   0
  22   2   4    0.42    2.15   0
  22  -2   4    0.57    2.88   0
  24  -3  -4    1.69    2.81   0
 -24   3   4    1.76    2.80   0
  24   3  -4    0.86    2.22   0
 -24  -3   4    2.18    2.16   0
 -23  -3   4   -0.67    2.11   0
  23  -3  -4   -1.20    2.72   0
 -23   3   4    0.07    2.65   0
  23   3  -4    2.66    2.09   0
 -22   3   4    3.01    2.57   0
 -22  -3   4    2.25    1.42   0
  22   3  -4   -0.22    2.02   0
  22  -3  -4    3.56    2.64   0
  21   3  -4    4.71    1.93   0
  21  -3  -4   -0.87    2.43   0
 -21  -3   4   -0.14    1.95   0
 -21   3   4    2.52    2.61   0
 -20   3   4   -0.79    2.39   0
  20   3  -4    7.07    1.98   0
 -20  -3   4    5.34    1.97   0
  20  -3  -4    3.76    2.15   0
 -19   3   4    4.33    1.99   0
  19  -3  -4    4.17    2.02   0
 -19  -3   4    3.78    1.88   0
  19   3  -4    5.63    1.84   0
 -18  -3   4    5.68    1.85   0
 -18   3   4    1.26    2.32   0
  18   3  -4    2.06    1.86   0
  18  -3  -4    2.10    2.38   0
 -17  -3   4    1.97    1.86   0
  17   3  -4    4.97    1.90   0
  17  -3  -4    3.78    1.93   0
 -17   3   4    4.25    1.84   0
 -16   3   4    3.62    1.71   0
  16  -3  -4    3.04    1.80   0
  16   3  -4    1.82    1.80   0
 -16  -3   4    3.48    1.76   0
 -15  -3   4    0.21    1.70   0
  15  -3  -4    0.03    1.92   0
  15   3  -4    1.89    1.72   0
 -15   3   4   -0.05    2.35   0
  14  -3  -4    1.86    1.83   0
 -14  -3   4    0.91    1.77   0
  14   3  -4    1.51    1.83   0
 -14   3   4    2.17    1.77   0
 -13  -3   4   85.28    2.20   0
 -13  -3   4   90.22    2.28   0
  13   3  -4   85.05    2.24   0
  13  -3  -4   91.20    2.44   0
 -13   3   4   87.07    2.49   0
  12  -3  -4    1.26    1.75   0
 -12   3   4    0.84    1.70   0
 -12  -3   4   -0.40    1.79   0
 -12  -3   4    1.20    1.20   0
  12   3  -4    1.16    1.69   0
 -11  -3   4   23.14    1.81   0
  11  -3  -4   23.40    1.89   0
 -11  -3   4   19.60    1.75   0
 -11   3   4   25.06    2.31   0
  11   3  -4   23.13    1.78   0
 -10  -3   4   48.17    1.92   0
 -10   3   4   48.67    2.46   0
  10   3  -4   47.64    1.89   0
 -10  -3   4   47.11    2.08   0
   9   3  -4    7.96    1.71   0
  -9  -3   4    6.39    1.67   0
  -9  -3   4    4.07    1.68   0
  -9   3   4    5.10    1.80   0
  -9   3   4    6.35    1.77   0
  -8   3   4    2.02    2.20   0
  -8  -3   4    1.61    1.62   0
  -8  -3   4    2.26    1.61   0
  -8   3   4    2.38    1.71   0
   8   3  -4    2.30    1.65   0
  -7  -3   4    1.17    1.64   0
  -7   3   4    2.10    1.79   0
  -7   3   4    0.36    1.70   0
  -7  -3   4    1.92    1.14   0
   7   3  -4    0.84    1.65   0
  -6  -3   4   39.69    1.90   0
  -6   3   4   39.64    2.08   0
  -6  -3   4   40.87    1.92   0
  -6   3   4   37.42    1.95   0
   6   3  -4   37.37    1.93   0
  -5  -3   4    1.61    1.58   0
  -5   3   4    0.03    1.74   0
  -5   3   4    0.60    1.74   0
   5   3  -4    2.33    1.61   0
   5   3  -4    0.41    1.71   0
  -5  -3   4   -0.19    1.60   0
  -4  -3   4    4.30    1.65   0
  -4   3   4    7.85    1.75   0
  -4   3   4    4.17    1.65   0
  -4  -3   4    5.59    1.79   0
   4   3  -4    3.88    1.72   0
   4   3  -4    4.81    2.19   0
  -3   3   4   40.32    1.97   0
  -3  -3   4   46.88    1.88   0
   3   3  -4   42.67    2.20   0
  -3  -3   4   43.51    2.19   0
   3   3  -4   42.14    1.95   0
  -2  -3   4   14.35    2.33   0
   2  -3  -4   13.81    1.75   0
   2   3  -4   15.92    2.03   0
  -2  -3   4   13.90    1.71   0
   2   3  -4   15.24    1.78   0
  -2   3   4   15.77    1.78   0
  -1   3   4   22.46    1.67   0
   1  -3  -4   24.02    1.77   0
   1   3  -4   22.44    2.49   0
  -1  -3   4   22.50    1.75   0
  -1  -3   4   22.73    2.41   0
  -1   3   4   22.86    2.36   0
   1   3  -4   23.85    1.80   0
   0  -3   4  222.67    4.32   0
   0  -3  -4  214.44    2.90   0
   0   3  -4  226.81    4.17   0
   0   3   4  215.45    2.90   0
   0   3  -4  229.61    2.92   0
   0   3   4  232.76    5.13   0
   1   3   4  189.71    2.50   0
  -1   3  -4  204.72    4.57   0
   1   3   4  207.03    5.91   0
  -1   3  -4  207.85    2.75   0
   1  -3   4  202.38    4.29   0
  -1  -3  -4  201.37    2.80   0
  -2   3  -4    4.75    1.73   0
  -2   3  -4    3.70    2.62   0
   2  -3   4    3.86    2.54   0
  -2  -3  -4    4.02    1.69   0
   2   3   4    4.23    1.71   0
  -3  -3  -4   69.84    2.10   0
  -3   3  -4   77.23    2.10   0
   3   3   4   74.45    2.12   0
  -4  -3  -4    4.81    1.70   0
   4   3   4    7.06    1.68   0
  -4   3  -4    6.18    1.67   0
  -5  -3  -4   91.88    4.64   0
  -5  -3  -4   86.01    2.19   0
   5   3   4   90.01    2.17   0
  -5   3  -4   93.81    2.20   0
  -6  -3  -4   35.23    3.27   0
  -6  -3  -4   32.63    1.85   0
   6   3   4   30.74    1.86   0
   7   3   4   22.27    1.70   0
  -7  -3  -4   21.83    1.83   0
  -7  -3  -4   21.64    2.76   0
  -8  -3  -4   61.38    1.64   0
   8   3   4   60.83    2.01   0
  -9  -3  -4   24.33    1.85   0
   9   3   4   19.40    1.79   0
 -10  -3  -4   59.00    2.04   0
  10   3   4   60.55    1.99   0
 -11  -3  -4    0.76    1.70   0
  11   3   4   -0.47    1.71   0
 -12  -3  -4    1.87    1.75   0
  12   3   4    3.69    1.75   0
 -13  -3  -4    0.18    1.71   0
  13   3   4    0.86    1.70   0
 -13   3  -4    1.03    3.35   0
  13  -3   4    0.70    3.69   0
  14  -3   4   12.31    3.40   0
 -14  -3  -4    8.78    1.34   0
 -14   3  -4   10.87    3.05   0
  14   3   4   10.88    1.86   0
 -15  -3  -4    1.57    1.81   0
  15   3   4    2.59    1.85   0
 -15   3  -4    0.01    3.12   0
  15  -3   4    0.59    2.90   0
  16   3   4    2.56    1.75   0
 -16   3  -4    1.25    3.05   0
 -16  -3  -4    0.53    1.83   0
  16  -3   4    0.13    3.20   0
 -17  -3  -4    0.68    1.89   0
 -17   3  -4    0.94    3.23   0
  17   3   4    1.35    1.86   0
  17  -3   4    2.04    2.92   0
  18   3   4   -0.30    1.91   0
  18  -3   4   -0.98    2.96   0
 -18   3  -4    0.79    2.91   0
 -18  -3  -4    0.64    1.92   0
  19   3   4    2.98    2.04   0
  19  -3   4    0.58    2.96   0
 -19  -3  -4    1.25    1.93   0
 -19   3  -4    1.81    3.03   0
  20   3   4    3.25    2.05   0
 -20  -3  -4   -2.06    2.11   0
  20  -3   4    1.72    3.12   0
 -20   3  -4    1.43    3.00   0
 -21   3  -4    0.72    3.16   0
  21  -3   4   -0.32    3.23   0
 -21  -3  -4    0.80    2.25   0
  21   3   4   -0.45    2.18   0
  22  -4  -4    0.44    2.79   0
 -22   4   4   -0.95    2.76   0
 -22  -4   4   -1.83    2.13   0
  22   4  -4    2.46    2.26   0
 -22  -4   4   -3.38    2.21   0
 -21  -4   4    0.15    2.70   0
  21  -4  -4    1.61    2.76   0
  21   4  -4    1.69    2.05   0
 -21  -4   4    3.26    2.10   0
 -21   4   4    0.37    2.61   0
  20  -4  -4    4.58    2.13   0
 -20  -4   4    2.53    2.03   0
  20   4  -4    3.73    2.01   0
 -20   4   4    2.34    2.56   0
 -20  -4   4    0.41    2.07   0
  19  -4  -4    3.55    2.15   0
  19   4  -4    1.27    1.39   0
 -19  -4   4    0.90    1.98   0
 -19   4   4    2.22    2.48   0
 -19  -4   4    3.40    2.12   0
 -18  -4   4    0.73    1.92   0
  18   4  -4    0.81    1.91   0
  18  -4  -4    2.09    2.45   0
 -18   4   4    2.06    2.38   0
 -18  -4   4    0.22    1.93   0
  17   4  -4    4.27    1.88   0
 -17  -4   4    4.24    1.84   0
 -17  -4   4    9.99    1.97   0
 -17   4   4    6.99    2.06   0
 -16  -4   4    5.16    1.92   0
  16   4  -4    5.17    1.85   0
 -16  -4   4    3.60    1.83   0
 -16   4   4    4.75    2.34   0
 -15  -4   4    3.99    1.82   0
 -15   4   4    3.47    2.33   0
 -15  -4   4    2.90    1.83   0
  15   4  -4    2.42    1.84   0
 -15   4   4    3.01    1.84   0
 -14  -4   4   19.43    1.97   0
  14   4  -4   20.00    1.84   0
 -14  -4   4   15.88    1.83   0
 -14   4   4   19.70    2.41   0
 -14   4   4   17.58    2.35   0
  13   4  -4    0.60    1.75   0
 -13  -4   4    2.88    1.80   0
 -13   4   4    0.74    2.21   0
 -13  -4   4    0.07    1.21   0
 -13   4   4    1.30    1.94   0
 -12  -4   4   45.25    2.05   0
 -12   4   4   46.62    2.67   0
 -12  -4   4   39.88    1.89   0
 -12   4   4   44.27    2.56   0
  12   4  -4   39.06    1.53   0
 -11   4   4   11.64    2.33   0
 -11   4   4   12.57    2.28   0
 -11  -4   4    8.54    1.79   0
 -11  -4   4   11.81    1.83   0
  11   4  -4   11.22    1.83   0
 -10  -4   4   25.71    2.02   0
 -10   4   4   25.24    2.05   0
 -10   4   4   25.75    2.11   0
 -10  -4   4   22.53    1.79   0
  10   4  -4   26.70    1.84   0
  -9   4   4   36.22    2.46   0
  -9  -4   4   34.68    1.97   0
  -9   4   4   35.25    2.09   0
  -9  -4   4   34.48    1.82   0
   9   4  -4   33.22    1.92   0
  -8   4   4    1.49    1.99   0
   8   4  -4    1.66    1.79   0
  -8   4   4    1.23    1.63   0
  -8  -4   4   -0.33    1.65   0
  -8  -4   4    1.48    1.70   0
   7   4  -4   10.39    1.82   0
  -7  -4   4    9.49    1.76   0
  -7   4   4   12.43    1.79   0
  -7  -4   4   10.09    2.22   0
  -7   4   4    9.92    2.18   0
  -6   4   4    2.52    1.67   0
  -6  -4   4    1.06    1.79   0
  -6   4   4    3.04    1.73   0
   6   4  -4    4.13    1.78   0
  -6  -4   4    3.59    1.66   0
   5   4  -4   18.59    1.91   0
   5   4  -4   18.23    1.89   0
  -5   4   4   18.59    1.83   0
  -5   4   4   17.14    1.81   0
  -5  -4   4   17.62    1.71   0
  -5  -4   4   16.85    2.26   0
  -4  -4   4   17.33    1.78   0
  -4  -4   4   18.44    1.78   0
  -4   4   4   16.85    1.77   0
   4   4  -4   14.24    1.83   0
  -4   4   4   18.00    2.18   0
   4   4  -4   15.77    1.82   0
   3   4  -4    3.99    1.67   0
  -3  -4   4    5.32    1.71   0
   3  -4  -4    4.88    1.74   0
  -3  -4   4    5.76    2.05   0
   3   4  -4    7.55    2.10   0
  -3   4   4    4.42    1.75   0
  -2   4   4    2.68    1.64   0
   2   4  -4    0.12    1.71   0
  -2   4   4    1.18    1.67   0
  -2  -4   4    2.58    2.02   0
   2   4  -4    1.28    1.63   0
   2  -4  -4    1.77    1.70   0
  -2  -4   4    0.93    1.54   0
   1  -4  -4    1.46    1.76   0
   1   4  -4   -0.36    1.13   0
  -1   4   4    0.65    2.01   0
  -1  -4   4   -0.25    1.64   0
  -1   4   4   -0.90    2.07   0
   1   4  -4    0.34    2.08   0
   0   4   4   66.69    2.17   0
   0  -4  -4   70.01    2.12   0
   0   4  -4   68.67    2.80   0
   0  -4   4   68.79    2.77   0
   0   4  -4   73.45    2.04   0
   0   4   4   73.48    3.18   0
   1   4   4    9.47    2.58   0
   1  -4   4    9.43    2.44   0
  -1  -4  -4   10.75    1.77   0
  -1   4  -4   10.49    2.58   0
   1   4   4    9.79    1.71   0
  -1   4  -4   10.94    1.65   0
   2   4   4   15.16    1.63   0
  -2   4  -4   12.93    2.71   0
   2  -4   4   13.30    2.88   0
  -2  -4  -4   15.06    1.65   0
  -2   4  -4   15.40    1.63   0
  -3  -4  -4   -0.46    1.54   0
  -3   4  -4    0.21    3.74   0
   3  -4   4    0.75    3.66   0
  -3   4  -4    0.28    1.56   0
   3   4   4    2.21    1.53   0
  -4  -4  -4  183.13    2.59   0
   4   4   4  185.19    2.55   0
  -4   4  -4  197.14    2.30   0
   5   4   4    1.26    1.57   0
  -5   4  -4    0.06    1.64   0
  -5  -4  -4    0.81    1.55   0
  -6  -4  -4  144.82    2.46   0
   6   4   4  154.42    2.47   0
  -6   4  -4  168.05    2.50   0
  -7  -4  -4    7.93    1.80   0
  -7   4  -4    7.13    1.76   0
   7   4   4    9.74    1.82   0
  -7  -4  -4    7.35    3.05   0
  -8  -4  -4  130.18    3.97   0
  -8  -4  -4  116.51    2.38   0
   8   4   4  127.63    2.37   0
  -8   4  -4  131.60    2.38   0
  -9  -4  -4    9.59    2.65   0
   9   4   4    7.89    1.79   0
  -9  -4  -4    9.59    1.77   0
  10   4   4   42.38    1.58   0
 -10  -4  -4   44.31    2.02   0
 -10  -4  -4   48.17    2.80   0
  11   4   4   19.83    1.89   0
 -11  -4  -4   22.29    1.87   0
 -11  -4  -4   23.90    2.91   0
 -12  -4  -4   58.26    2.14   0
  12   4   4   52.09    2.12   0
 -12  -4  -4   57.99    3.21   0
 -13  -4  -4    1.93    1.29   0
 -13  -4  -4    0.73    2.33   0
  13   4   4    2.04    1.93   0
  14   4   4    1.86    1.85   0
 -14  -4  -4    1.20    2.72   0
 -14  -4  -4    1.43    1.92   0
 -15  -4  -4    0.65    2.39   0
  15   4   4   -0.02    1.31   0
 -15  -4  -4   -0.64    1.92   0
 -16  -4  -4    3.91    1.95   0
  16   4   4    0.19    1.92   0
  17   4   4   -1.29    2.03   0
 -17  -4  -4   -0.20    2.00   0
  18   4   4    0.55    2.02   0
 -18  -4  -4    3.66    2.05   0
 -19  -4  -4    2.71    2.11   0
  19   4   4   -1.90    2.14   0
  20   4   4    1.65    2.19   0
 -20  -4  -4    3.02    2.21   0
 -20  -5   4    5.08    2.33   0
 -20  -5   4    0.62    2.21   0
 -20   5   4    2.48    3.28   0
 -20   5   4    0.96    2.83   0
  20   5  -4    2.62    2.17   0
 -19   5   4    1.95    2.71   0
  19   5  -4    0.67    2.06   0
 -19  -5   4    0.58    2.11   0
 -19   5   4    0.51    2.68   0
 -19  -5   4    0.84    2.29   0
 -18   5   4    5.48    3.08   0
  18   5  -4    4.58    2.05   0
 -18  -5   4    3.39    2.05   0
 -18   5   4    5.30    2.71   0
 -18  -5   4    6.71    2.14   0
 -17  -5   4    3.10    2.03   0
 -17  -5   4    4.86    2.06   0
 -17   5   4    2.80    2.95   0
  17   5  -4    2.98    1.98   0
 -17   5   4    2.64    2.55   0
 -16   5   4    5.54    2.51   0
 -16  -5   4    7.73    1.92   0
  16   5  -4    5.16    1.98   0
 -16   5   4    7.10    2.54   0
 -16  -5   4    6.58    2.09   0
 -15   5   4    7.00    2.42   0
 -15  -5   4    8.41    1.97   0
 -15   5   4    7.55    2.55   0
 -15  -5   4    8.29    1.91   0
  15   5  -4    6.48    1.88   0
  14   5  -4   -1.00    1.79   0
 -14  -5   4    1.70    2.41   0
 -14   5   4    0.67    2.31   0
 -14  -5   4   -0.47    1.84   0
 -14   5   4   -0.26    2.31   0
 -13   5   4    2.96    1.90   0
 -13   5   4    2.59    2.37   0
 -13  -5   4   -1.42    1.99   0
  13   5  -4   -0.51    1.88   0
 -13  -5   4    0.97    1.93   0
  12   5  -4    2.46    1.75   0
 -12   5   4    3.59    2.35   0
 -12  -5   4    4.39    1.83   0
 -12   5   4    3.15    2.33   0
 -12  -5   4    3.29    1.79   0
 -11   5   4    1.24    2.18   0
 -11  -5   4   -0.23    1.74   0
 -11  -5   4    2.00    1.77   0
 -11   5   4   -0.36    2.23   0
  11   5  -4   -0.12    1.80   0
 -10   5   4    8.26    2.30   0
 -10   5   4    7.10    1.86   0
  10   5  -4    7.01    1.82   0
 -10  -5   4    7.56    1.82   0
 -10  -5   4    9.30    2.28   0
   9   5  -4    8.29    1.92   0
  -9   5   4    9.95    2.19   0
  -9   5   4    6.93    2.22   0
  -9  -5   4    7.12    1.82   0
  -9  -5   4    6.46    1.90   0
  -8   5   4   19.24    2.35   0
   8   5  -4   19.73    1.95   0
  -8   5   4   21.95    2.39   0
  -8  -5   4   19.54    1.93   0
  -8  -5   4   20.70    1.83   0
  -7  -5   4  108.86    2.41   0
  -7   5   4  104.29    2.62   0
  -7   5   4  106.74    3.05   0
  -7  -5   4   98.57    2.41   0
   7   5  -4  101.89    2.44   0
  -6  -5   4   14.63    1.86   0
  -6   5   4   13.31    2.34   0
   6   5  -4   17.07    2.31   0
  -6   5   4   14.28    2.01   0
  -6  -5   4   13.75    1.86   0
  -5   5   4   16.95    1.93   0
   5   5  -4   17.65    1.92   0
  -5  -5   4   20.29    1.88   0
  -5  -5   4   16.91    1.81   0
   5   5  -4   16.93    1.91   0
  -5   5   4   18.50    1.97   0
  -4   5   4   18.62    2.26   0
   4   5  -4   18.99    1.87   0
   4   5  -4   18.91    2.37   0
  -4   5   4   20.35    1.93   0
  -4  -5   4   21.01    1.83   0
  -4  -5   4   18.51    1.98   0
  -4   5   4   20.19    1.92   0
  -3   5   4   16.32    2.28   0
  -3  -5   4   17.17    2.29   0
   3   5  -4   18.37    1.82   0
   3  -5  -4   18.20    1.91   0
   3   5  -4   18.61    2.30   0
  -3   5   4   16.92    1.83   0
   2  -5  -4    7.01    1.78   0
   2   5  -4    5.61    1.84   0
  -2   5   4    7.92    2.13   0
   2   5  -4    5.36    1.77   0
  -2   5   4    5.14    1.71   0
  -2  -5   4    6.72    2.22   0
   1  -5  -4   -1.27    1.78   0
  -1   5   4    2.48    1.69   0
  -1   5   4    0.17    2.14   0
   1   5  -4   -0.86    2.21   0
  -1  -5   4    0.93    2.18   0
   1   5  -4    0.34    1.70   0
   0  -5   4   17.13    2.33   0
   0  -5  -4   16.14    1.88   0
   0   5   4   17.47    2.36   0
   0   5  -4   18.11    2.34   0
   0   5  -4   16.93    1.79   0
   0   5   4   19.37    1.82   0
   1   5   4    1.05    2.45   0
  -1  -5  -4    1.22    1.69   0
   1  -5   4    0.35    2.13   0
  -1   5  -4    1.24    2.13   0
  -1   5  -4    1.75    1.65   0
   1   5   4   -0.19    1.69   0
  -2   5  -4    9.23    1.74   0
   2  -5   4    8.63    2.51   0
   2   5   4    8.16    1.75   0
  -2  -5  -4    9.42    1.76   0
  -2   5  -4    9.40    2.61   0
  -3   5  -4   37.87    1.87   0
  -3   5  -4   37.71    3.85   0
  -3  -5  -4   38.54    1.96   0
   3  -5   4   40.58    3.88   0
   3   5   4   36.40    1.93   0
  -4   5  -4    0.68    1.63   0
   4   5   4    2.06    1.69   0
  -4  -5  -4    0.57    1.74   0
  -5  -5  -4   70.26    1.84   0
   5   5   4   76.62    2.19   0
  -5   5  -4   80.20    2.12   0
  -6  -5  -4    4.71    1.71   0
  -6   5  -4    7.75    1.73   0
   6   5   4   10.24    1.71   0
   7   5   4   43.16    1.94   0
  -7  -5  -4   41.70    2.00   0
  -7   5  -4   42.26    1.92   0
  -8  -5  -4    8.13    1.77   0
   8   5   4    2.66    1.74   0
  -8   5  -4    5.45    1.74   0
  -9   5  -4    2.09    1.82   0
   9   5   4    4.43    1.86   0
  -9  -5  -4    4.41    1.78   0
 -10   5  -4   15.07    1.89   0
  10   5   4   10.29    1.88   0
 -10  -5  -4   10.41    1.81   0
 -10  -5  -4   12.39    2.84   0
 -11  -5  -4   12.36    2.89   0
  11   5   4   12.55    1.94   0
 -11   5  -4   13.68    1.91   0
 -11  -5  -4   11.29    2.00   0
 -12  -5  -4   10.42    1.97   0
 -12  -5  -4   14.00    2.98   0
  12   5   4   12.05    1.46   0
 -12   5  -4   11.71    1.42   0
  13   5   4    1.23    1.91   0
 -13  -5  -4    1.72    1.94   0
 -13  -5  -4    1.98    2.83   0
  14   5   4    1.41    1.90   0
 -14  -5  -4   -0.19    1.43   0
 -14  -5  -4    1.58    2.46   0
 -15  -5  -4    3.03    2.08   0
 -15  -5  -4    1.58    2.54   0
  15   5   4    3.15    2.06   0
  16   5   4    1.29    1.44   0
 -16  -5  -4    2.47    2.08   0
 -16  -5  -4    0.17    2.69   0
  17   5   4    2.40    2.22   0
 -17  -5  -4    2.59    2.82   0
 -17  -5  -4    3.55    2.22   0
  17   6  -4    0.61    2.21   0
 -17  -6   4    1.06    2.22   0
 -17   6   4    5.00    3.25   0
 -17   6   4    5.01    3.31   0
 -17  -6   4    5.07    2.31   0
  16   6  -4    3.08    2.10   0
 -16  -6   4    2.38    2.79   0
 -16  -6   4    2.12    1.48   0
 -16   6   4    3.47    3.23   0
 -16   6   4    1.40    3.19   0
 -15   6   4    6.73    3.13   0
  15   6  -4    6.88    2.09   0
 -15  -6   4    6.89    2.08   0
 -15  -6   4    6.21    2.23   0
 -15   6   4    6.44    2.74   0
 -14   6   4    2.68    2.62   0
 -14   6   4    3.23    3.04   0
 -14  -6   4    3.58    2.12   0
 -14  -6   4    4.03    2.15   0
  14   6  -4    3.99    2.05   0
 -13   6   4   11.32    2.62   0
 -13  -6   4   13.01    2.17   0
  13   6  -4   10.39    2.05   0
 -13   6   4    9.63    2.71   0
 -13  -6   4    8.86    2.05   0
 -12   6   4    2.26    2.92   0
 -12  -6   4    1.51    1.95   0
 -12   6   4    3.09    2.46   0
  12   6  -4    3.24    1.99   0
 -12  -6   4    3.17    2.05   0
 -11  -6   4    7.15    2.06   0
 -11  -6   4    6.43    2.02   0
 -11   6   4    5.76    2.53   0
 -11   6   4    7.18    2.46   0
  11   6  -4    6.84    2.03   0
 -10   6   4    3.76    2.38   0
 -10  -6   4    6.16    2.01   0
  10   6  -4    4.91    2.00   0
 -10   6   4    4.29    2.46   0
 -10  -6   4    6.29    2.38   0
  -9   6   4   12.88    2.47   0
  -9  -6   4   11.57    2.08   0
  -9  -6   4   12.57    2.07   0
   9   6  -4   11.05    1.94   0
  -9   6   4   10.14    2.48   0
  -8  -6   4    0.33    1.94   0
  -8   6   4    0.22    2.37   0
  -8   6   4    2.31    2.41   0
  -8   6   4    1.40    1.85   0
   8   6  -4    1.02    2.03   0
  -8  -6   4    2.23    1.79   0
  -7   6   4    0.24    2.29   0
  -7   6   4   -0.89    2.46   0
  -7  -6   4    1.43    1.94   0
   7   6  -4   -1.06    2.05   0
  -7  -6   4    0.12    2.45   0
  -7   6   4    0.64    1.92   0
  -6  -6   4    3.50    1.94   0
  -6   6   4    2.65    1.88   0
  -6   6   4    4.54    2.37   0
  -6  -6   4    1.90    1.90   0
  -6   6   4    4.13    2.41   0
   6   6  -4    2.02    1.95   0
  -5   6   4    1.98    1.90   0
  -5  -6   4    1.19    1.87   0
  -5   6   4    1.25    1.87   0
   5   6  -4    1.36    2.01   0
  -5   6   4    1.56    2.28   0
   5   6  -4    2.06    1.90   0
  -4  -6   4   19.71    2.12   0
  -4   6   4   22.91    2.03   0
  -4   6   4   22.13    2.46   0
   4   6  -4   23.24    2.14   0
  -4   6   4   23.63    2.44   0
   4   6  -4   22.85    2.01   0
   3   6  -4    5.30    1.93   0
  -3   6   4    1.40    1.88   0
   3   6  -4    2.95    1.84   0
  -3  -6   4    4.40    2.29   0
  -3   6   4    3.11    2.28   0
   2  -6  -4   17.79    2.44   0
  -2  -6   4   19.84    2.02   0
  -2   6   4   15.79    2.47   0
   2   6  -4   19.75    2.45   0
  -2   6   4   21.23    2.44   0
   2   6  -4   20.79    2.15   0
   1  -6  -4    4.30    1.83   0
   1   6  -4    2.93    2.33   0
  -1  -6   4    4.40    2.31   0
  -1   6   4    2.99    1.89   0
  -1   6   4    4.31    2.32   0
   1   6  -4    3.68    1.83   0
   0   6   4   -0.17    2.36   0
   0  -6  -4    0.53    1.91   0
   0   6  -4    0.55    2.67   0
   0   6   4    0.40    1.93   0
   0  -6   4    1.38    2.29   0
   0   6  -4    1.13    1.78   0
   1   6   4    3.76    2.31   0
   1  -6   4    4.26    2.31   0
  -1   6  -4    3.77    2.68   0
   1   6   4    2.88    2.29   0
  -1   6  -4    4.09    1.82   0
  -1  -6  -4    0.03    1.84   0
   2  -6   4    1.97    2.65   0
  -2   6  -4    4.94    1.75   0
  -2   6  -4    4.66    2.99   0
   2   6   4    3.42    1.86   0
  -2  -6  -4    3.69    1.92   0
  -3  -6  -4    8.86    1.92   0
  -3   6  -4    9.78    1.86   0
   3   6   4    7.28    1.94   0
  -3   6  -4    6.94    3.45   0
  -4  -6  -4   21.42    1.97   0
  -4   6  -4   18.40    1.97   0
   4   6   4   20.55    1.94   0
   5   6   4    6.74    1.86   0
  -5  -6  -4    5.79    1.93   0
  -5   6  -4    6.28    1.84   0
  -6  -6  -4    0.85    1.89   0
  -6   6  -4    1.57    1.94   0
   6   6   4    0.73    1.82   0
   7   6   4    5.93    1.98   0
  -7  -6  -4    6.94    1.90   0
  -7   6  -4    7.04    1.97   0
   8   6   4    1.04    1.94   0
  -8   6  -4    1.20    1.94   0
  -8  -6  -4    1.26    1.84   0
  -9  -6  -4    2.04    1.94   0
   9   6   4    4.09    1.98   0
  -9   6  -4    0.61    1.89   0
  10   6   4    0.77    1.99   0
 -10   6  -4    4.66    2.03   0
 -10  -6  -4    5.15    2.02   0
 -11   6  -4   -0.85    1.95   0
  11   6   4    1.11    1.40   0
 -11  -6  -4    2.61    1.98   0
  12   6   4    3.23    1.97   0
 -12  -6  -4    4.79    2.04   0
 -12   6  -4    4.17    2.01   0
  13   6   4    0.20    2.14   0
 -13   6  -4    0.91    1.97   0
 -13  -6  -4    3.85    2.05   0
 -14  -6  -4    0.69    3.57   0
  14   6   4    1.77    2.17   0
 -14   6  -4    2.57    2.07   0
 -14  -6  -4    2.24    2.18   0
  13   7  -4   -0.02    2.23   0
 -13   7   4    0.13    3.17   0
 -13   7   4    1.37    3.26   0
 -12   7   4   -0.29    3.15   0
  12   7  -4    1.90    2.21   0
 -12  -7   4   -0.09    2.28   0
 -12   7   4    0.57    3.19   0
 -12   7   4   -1.96    2.79   0
 -12  -7   4    0.37    2.18   0
 -11  -7   4    2.57    2.16   0
 -11   7   4    0.41    2.74   0
 -11  -7   4    2.79    2.19   0
 -11   7   4    0.39    2.20   0
 -11   7   4   -1.24    2.72   0
  11   7  -4   -0.15    2.14   0
 -10  -7   4    2.95    2.25   0
 -10   7   4    2.72    2.70   0
 -10   7   4    1.14    2.17   0
 -10  -7   4    1.38    2.21   0
 -10   7   4    1.70    3.06   0
  10   7  -4    0.10    2.64   0
  -9   7   4    1.27    2.73   0
  -9  -7   4    0.85    2.18   0
  -9   7   4    0.72    2.55   0
  -9   7   4   -0.60    2.70   0
   9   7  -4    0.25    2.70   0
  -8  -7   4    3.30    2.67   0
  -8   7   4    3.84    2.12   0
  -8   7   4    4.21    2.10   0
  -8   7   4    4.83    2.61   0
   8   7  -4    3.26    2.63   0
   7   7  -4    1.29    2.12   0
  -7   7   4    1.47    2.57   0
  -7   7   4    0.00    2.54   0
  -7  -7   4    0.95    2.14   0
  -7   7   4    1.97    2.09   0
   6   7  -4   -0.03    2.10   0
  -6   7   4    1.58    2.50   0
  -6  -7   4    0.79    2.10   0
  -6   7   4    1.33    2.54   0
  -6   7   4    0.07    2.09   0
  -5   7   4    1.15    2.51   0
   5   7  -4    0.49    2.08   0
  -5   7   4    1.19    2.05   0
  -5  -7   4    2.06    2.08   0
  -5   7   4    0.22    2.02   0
   4   7  -4    3.73    2.06   0
  -4  -7   4    0.85    2.49   0
  -4   7   4    1.06    1.93   0
  -4   7   4    2.36    2.54   0
   4   7  -4   -0.58    2.41   0
  -4   7   4    0.51    2.50   0
   3   7  -4    3.10    2.11   0
  -3   7   4    0.81    2.51   0
  -3  -7   4    1.20    2.48   0
  -3   7   4    1.09    2.02   0
   3   7  -4    2.79    2.48   0
  -3   7   4    0.80    2.06   0
  -2  -7   4    1.83    2.48   0
  -2   7   4   -0.44    2.14   0
  -2   7   4    0.12    2.57   0
   2   7  -4    0.12    2.43   0
   2   7  -4    1.28    1.96   0
  -1   7   4   -0.45    2.50   0
   1   7  -4    2.32    2.08   0
  -1  -7   4    1.71    2.65   0
   1   7  -4    0.72    2.66   0
   1  -7  -4    0.99    2.52   0
  -1   7   4    0.29    2.51   0
   0   7   4   14.67    2.20   0
   0   7   4   16.47    3.04   0
   0  -7  -4   12.94    2.18   0
   0  -7   4   17.32    3.03   0
   0   7  -4   15.61    2.71   0
   0   7  -4   17.98    2.05   0
   1  -7   4   -0.31    2.89   0
  -1  -7  -4    1.39    2.50   0
   1   7   4   -1.50    1.98   0
  -1   7  -4    1.08    2.83   0
  -1   7  -4    0.36    1.99   0
  -2  -7  -4    2.45    2.10   0
  -2   7  -4    1.75    3.32   0
   2   7   4    0.67    2.08   0
  -2   7  -4    1.50    1.92   0
  -3   7  -4    0.44    4.35   0
   3   7   4    0.00    2.05   0
  -3  -7  -4    1.36    2.08   0
  -3   7  -4   -0.15    4.71   0
  -3   7  -4   -0.60    1.93   0
   4   7   4    0.56    2.04   0
  -4  -7  -4    1.40    2.12   0
  -4   7  -4    1.65    2.11   0
   5   7   4    1.47    2.05   0
  -5  -7  -4    1.68    2.00   0
  -5   7  -4    0.07    2.01   0
  -6  -7  -4    2.34    2.07   0
   6   7   4    0.56    2.09   0
  -6   7  -4    2.54    1.99   0
  -7  -7  -4   -1.53    2.11   0
   7   7   4   -0.23    2.13   0
  -7   7  -4   -0.36    2.06   0
  -8  -7  -4   -3.39    2.11   0
   8   7   4    4.49    2.13   0
  -8   7  -4    2.33    2.09   0
  -9  -7  -4   -0.61    2.09   0
  -9   7  -4    0.37    2.17   0
   9   7   4    2.79    2.18   0
 -10   7  -4    0.37    2.16   0
  10   7   4   -0.26    1.52   0
 -10  -7  -4    1.04    2.19   0
  26  -1  -5    1.29    2.30   0
 -26  -1   5    1.91    2.12   0
  26   1  -5    0.15    2.19   0
 -26   1   5    3.60    2.23   0
 -25   1   5    2.04    2.13   0
 -25  -1   5    0.00    2.09   0
  25   1  -5    0.41    2.18   0
  25  -1  -5   -0.70    2.15   0
 -24   1   5   -0.12    2.11   0
  24  -1  -5    2.40    2.12   0
  24   1  -5   -0.84    2.05   0
 -24  -1   5    2.00    2.01   0
 -23   1   5    4.91    2.12   0
 -23  -1   5    1.66    2.04   0
  23  -1  -5    5.86    2.09   0
  23   1  -5    4.35    2.06   0
 -22  -1   5    4.48    1.95   0
  22  -1  -5    6.83    2.01   0
  22   1  -5    5.37    2.05   0
 -22   1   5    5.95    1.92   0
 -21   1   5   11.09    2.03   0
  21  -1  -5   15.47    2.14   0
  21   1  -5   17.80    1.93   0
 -21  -1   5   12.68    1.96   0
 -20   1   5    4.17    1.89   0
  20  -1  -5    5.29    1.86   0
  20   1  -5    5.24    1.82   0
 -20  -1   5    3.12    1.32   0
 -19  -1   5    0.89    1.73   0
  19  -1  -5    1.89    1.79   0
  19   1  -5    1.74    1.77   0
 -19   1   5    1.11    1.77   0
 -18  -1   5    0.55    1.75   0
  18  -1  -5    2.17    1.88   0
  18   1  -5    1.12    1.70   0
 -18   1   5    0.47    1.81   0
  17  -1  -5    3.01    1.76   0
 -17  -1   5   -0.90    1.74   0
 -17   1   5   -1.17    1.69   0
  17   1  -5   -0.79    1.69   0
 -16   1   5   19.52    1.78   0
  16  -1  -5   21.60    1.97   0
  16   1  -5   23.62    1.88   0
 -16  -1   5   23.40    1.91   0
 -15  -1   5    4.31    1.69   0
  15  -1  -5    5.40    1.81   0
  15   1  -5    3.67    1.75   0
 -15   1   5    6.85    1.71   0
 -14   1   5   10.94    1.75   0
 -14  -1   5   11.34    1.76   0
  14  -1  -5   12.05    1.87   0
  14   1  -5   10.76    1.72   0
  13  -1  -5   -2.17    1.72   0
  13   1  -5    1.29    1.65   0
 -13   1   5   -0.48    1.68   0
 -13  -1   5    1.69    1.69   0
  12  -1  -5   46.53    2.03   0
  12   1  -5   47.64    2.01   0
 -12   1   5   39.29    1.97   0
 -12  -1   5   41.12    1.53   0
  11  -1  -5  229.38    3.00   0
  11   1  -5  231.33    2.98   0
 -11   1   5  214.17    2.97   0
 -11  -1   5  220.96    2.91   0
  10  -1  -5   47.73    1.95   0
 -10  -1   5   46.92    2.10   0
  10   1  -5   48.43    2.13   0
 -10   1   5   47.88    2.04   0
   9  -1  -5  182.76    2.79   0
   9   1  -5  187.29    2.83   0
  -9  -1   5  179.14    2.74   0
  -9   1   5  183.74    2.86   0
   8  -1  -5    2.85    1.72   0
  -8   1   5    1.65    1.70   0
   8   1  -5    2.02    1.22   0
  -8  -1   5    2.16    1.75   0
  -7  -1   5   18.59    1.88   0
   7  -1  -5   17.41    1.92   0
  -7   1   5   17.87    1.94   0
   7   1  -5   15.34    1.35   0
  -6  -1   5  435.49    4.01   0
  -6  -1   5  436.37    4.06   0
   6   1  -5  450.15    4.06   0
   6  -1  -5  438.45    3.87   0
  -6   1   5  449.06    3.95   0
   5  -1  -5   16.38    2.04   0
  -5   1   5   20.38    2.05   0
   5   1  -5   18.06    2.13   0
  -5  -1   5   19.70    2.15   0
  -5  -1   5   20.09    1.51   0
   4  -1  -5  335.59    3.86   0
  -4   1   5  346.92    3.86   0
  -4  -1   5  334.01    4.08   0
   4   1  -5  322.99    4.02   0
  -4  -1   5  324.15    3.81   0
  -3   1   5 3054.97   10.33   0
   3   1  -5 2934.22   11.08   0
   3   1  -5 2959.68   10.25   0
  -3  -1   5 2952.64   11.05   0
  -3  -1   5 2899.06   10.03   0
  -2   1   5  642.67    5.03   0
  -2  -1   5  638.07    5.60   0
   2   1  -5  622.16    5.10   0
  -2   1   5  626.81    5.01   0
   2   1  -5  621.21    5.76   0
  -2  -1   5  617.15    4.98   0
  -1   1   5  208.15    4.82   0
  -1   1   5  201.78    3.21   0
  -1  -1   5  201.30    3.26   0
  -1  -1   5  206.99    3.72   0
   1   1  -5  208.69    3.69   0
   1   1  -5  200.79    3.27   0
   0   1  -5  106.95    3.06   0
   0  -1   5  109.04    2.67   0
   0   1   5  103.31    2.65   0
   0  -1  -5  111.83    2.71   0
   0  -1   5  107.51    3.08   0
   0   1  -5  105.67    2.72   0
   0   1   5  107.41    3.95   0
  -1  -1  -5   97.55    2.57   0
   1   1   5   93.39    2.51   0
  -1   1  -5   97.07    2.63   0
  -1  -1  -5   98.18    3.88   0
   1  -1   5   95.48    2.56   0
   1  -1   5  100.62    3.31   0
   1  -1   5  101.25    3.05   0
   2  -1   5  367.09    4.84   0
   2  -1   5  337.18    4.98   0
  -2   1  -5  334.52    3.86   0
  -2  -1  -5  350.19    3.75   0
   2   1   5  327.43    3.73   0
  -2  -1  -5  331.54    5.88   0
  -3   1  -5  497.49    4.25   0
   3  -1   5  515.26    5.57   0
   3   1   5  468.56    4.18   0
  -3  -1  -5  496.77    6.52   0
  -3  -1  -5  469.74    4.24   0
   3  -1   5  485.07    5.72   0
   4  -1   5    2.00    1.89   0
  -4   1  -5    1.73    2.28   0
  -4   1  -5    1.90    1.69   0
   4   1   5    2.54    1.72   0
  -4  -1  -5    2.28    1.60   0
  -5   1  -5  723.96    6.62   0
  -5  -1  -5  710.91    4.84   0
   5  -1   5  701.33    6.32   0
   5   1   5  708.22    4.81   0
   6   1   5   40.05    1.92   0
  -6  -1  -5   41.34    1.94   0
   6  -1   5   38.22    2.59   0
  -6   1  -5   39.04    2.53   0
  -7  -1  -5   35.55    1.88   0
  -7   1  -5   35.11    2.55   0
   7  -1   5   35.24    2.48   0
   7   1   5   33.72    1.94   0
  -8   1  -5   55.13    2.61   0
   8   1   5   54.83    1.98   0
   8  -1   5   55.63    2.57   0
  -8  -1  -5   55.26    1.99   0
  -9   1  -5    3.31    1.75   0
   9   1   5    2.97    1.61   0
   9  -1   5    2.99    1.73   0
  -9  -1  -5    3.23    1.61   0
  10  -1   5    7.22    2.11   0
  10   1   5    7.09    1.66   0
 -10   1  -5    6.75    2.08   0
 -10  -1  -5    7.09    1.62   0
  11  -1   5   37.13    2.34   0
 -11  -1  -5   34.27    1.77   0
  11   1   5   32.82    1.94   0
 -11   1  -5   33.62    2.29   0
  12   1   5   12.54    1.74   0
 -12  -1  -5   10.70    1.69   0
 -12   1  -5   11.17    1.76   0
  12  -1   5   11.46    2.27   0
 -13   1  -5   67.32    2.36   0
 -13  -1  -5   67.25    2.17   0
  13   1   5   77.80    2.18   0
  13  -1   5   74.61    2.77   0
  14  -1   5   11.71    2.30   0
 -14  -1  -5    9.88    1.80   0
 -14   1  -5    9.12    2.35   0
  14   1   5    7.90    1.86   0
  15   1   5    1.54    1.83   0
 -15  -1  -5   -0.55    1.81   0
 -15   1  -5    1.04    1.88   0
  15  -1   5    1.62    2.32   0
  16   1   5    1.51    1.77   0
  16  -1   5    0.64    1.86   0
 -16  -1  -5    0.79    1.75   0
 -16   1  -5    2.35    2.23   0
 -17  -1  -5   16.95    2.05   0
  17   1   5   16.25    1.88   0
  17  -1   5   20.97    2.53   0
 -17   1  -5   18.54    2.46   0
  18   1   5   -0.06    1.73   0
 -18  -1  -5    1.40    1.92   0
 -18   1  -5    1.32    1.84   0
  18  -1   5    0.71    1.91   0
  19   1   5    2.23    1.94   0
 -19   1  -5    0.04    2.01   0
 -19  -1  -5    0.39    1.92   0
  19  -1   5    0.94    2.44   0
 -20  -1  -5   -1.12    2.06   0
  20  -1   5   -0.77    2.54   0
 -20   1  -5   -0.34    2.48   0
  20   1   5   -2.93    2.53   0
  21  -1   5    3.69    2.14   0
 -21  -1  -5    2.21    2.11   0
 -21   1  -5    2.80    2.12   0
  21   1   5    1.24    2.07   0
 -22   1  -5    1.72    2.67   0
  22   1   5    3.04    2.20   0
  22  -1   5    3.82    2.34   0
 -22  -1  -5    3.69    2.34   0
 -25   2   5    1.27    2.28   0
  25  -2  -5    0.40    2.29   0
 -25  -2   5   -0.55    1.56   0
  25   2  -5    2.37    2.27   0
 -24   2   5    1.50    2.18   0
  24  -2  -5    3.53    2.24   0
 -24  -2   5    3.70    2.10   0
  24   2  -5    6.58    2.05   0
 -23   2   5    2.40    2.63   0
  23  -2  -5    4.32    2.70   0
 -23  -2   5    2.29    2.05   0
  23   2  -5    5.18    2.07   0
  22  -2  -5    8.94    2.65   0
 -22  -2   5    2.85    1.95   0
  22   2  -5    4.84    1.44   0
 -22   2   5    4.62    2.10   0
 -21   2   5    4.12    2.00   0
 -21  -2   5    4.31    1.93   0
  21  -2  -5    4.25    2.44   0
  21   2  -5    5.03    1.95   0
 -20   2   5    1.64    1.98   0
 -20  -2   5   -0.02    1.85   0
  20  -2  -5    3.24    2.00   0
  20   2  -5    2.83    1.89   0
 -19  -2   5    5.72    1.86   0
  19  -2  -5    8.30    1.85   0
  19   2  -5    7.71    1.91   0
 -19   2   5    2.49    1.89   0
 -18  -2   5    1.22    1.89   0
  18  -2  -5    0.80    2.31   0
 -18   2   5    2.76    1.85   0
  18   2  -5    3.49    1.89   0
 -17  -2   5   14.97    1.87   0
 -17   2   5   16.37    1.96   0
  17  -2  -5   17.01    1.92   0
  17   2  -5   16.32    1.87   0
  16  -2  -5   55.93    2.20   0
  16   2  -5   55.66    2.07   0
 -16   2   5   51.81    2.50   0
 -16  -2   5   54.90    2.05   0
  15   2  -5    7.29    1.81   0
 -15   2   5    9.68    2.03   0
  15  -2  -5    9.45    2.31   0
 -15  -2   5   10.35    1.81   0
 -14  -2   5   -1.22    1.67   0
  14  -2  -5    1.83    1.78   0
  14   2  -5    0.97    1.77   0
 -14   2   5    2.09    1.78   0
 -13  -2   5    6.72    1.64   0
  13  -2  -5    5.64    1.86   0
  13   2  -5    7.30    1.64   0
 -13   2   5    7.19    1.84   0
  12  -2  -5   55.16    2.11   0
 -12  -2   5   55.74    1.95   0
 -12   2   5   56.01    2.16   0
  12   2  -5   53.67    2.08   0
 -11  -2   5   19.41    1.37   0
  11  -2  -5   21.39    1.87   0
 -11   2   5   22.96    2.31   0
  11   2  -5   21.96    1.86   0
  10  -2  -5    2.57    1.69   0
 -10   2   5    1.01    1.66   0
  10   2  -5    3.49    1.68   0
 -10  -2   5    2.72    1.73   0
  -9  -2   5   16.66    1.81   0
  -9   2   5   15.78    1.84   0
   9  -2  -5   14.30    1.77   0
   9   2  -5   13.89    1.78   0
  -9  -2   5   15.25    1.77   0
  -8  -2   5  476.04    3.79   0
   8  -2  -5  453.47    4.00   0
  -8   2   5  458.14    4.06   0
  -8  -2   5  428.14    3.75   0
   8   2  -5  450.12    3.75   0
   7  -2  -5   86.11    2.28   0
  -7   2   5   87.46    2.34   0
   7   2  -5   85.15    2.30   0
  -7  -2   5   90.32    2.27   0
  -7  -2   5   82.14    2.24   0
  -6  -2   5  415.88    3.69   0
  -6  -2   5  392.33    3.81   0
  -6   2   5  418.05    3.91   0
   6   2  -5  421.71    3.85   0
  -5   2   5  109.31    2.49   0
  -5   2   5  111.99    2.50   0
  -5  -2   5  108.93    2.75   0
   5   2  -5  107.77    2.47   0
  -5  -2   5  109.65    2.40   0
  -4  -2   5   38.46    2.01   0
   4   2  -5   36.70    2.02   0
  -4   2   5   37.45    2.00   0
   4   2  -5   36.72    2.42   0
  -4   2   5   38.85    2.03   0
  -4  -2   5   37.42    2.05   0
  -3  -2   5   50.26    2.28   0
   3   2  -5   47.21    1.62   0
  -3   2   5   49.57    2.07   0
   3   2  -5   45.48    2.51   0
  -3  -2   5   48.55    2.14   0
  -3   2   5   47.33    2.11   0
  -2   2   5   69.45    1.81   0
   2   2  -5   75.90    2.57   0
  -2  -2   5   73.57    2.59   0
  -2  -2   5   74.62    2.19   0
   2   2  -5   73.14    2.28   0
  -1   2   5  819.42    5.15   0
   1  -2  -5  840.93    5.21   0
  -1  -2   5  881.40    6.96   0
  -1  -2   5  873.09    5.19   0
   1   2  -5  874.06    6.76   0
   1   2  -5  847.56    5.26   0
   0  -2  -5    7.46    1.73   0
   0   2  -5    9.18    2.34   0
   0  -2   5    6.90    1.78   0
   0   2   5    7.74    1.79   0
   0  -2   5    8.20    1.99   0
   0   2  -5    8.68    1.31   0
  -1   2  -5    1.80    2.22   0
   1   2   5    2.45    1.69   0
  -1  -2  -5    3.41    1.69   0
   1  -2   5    3.22    2.22   0
  -1   2  -5    4.05    1.71   0
  -2   2  -5   78.37    2.39   0
   2  -2   5   82.34    3.59   0
   2   2   5   78.97    2.16   0
  -2  -2  -5   78.80    2.20   0
  -3  -2  -5   42.03    2.05   0
   3   2   5   40.99    2.00   0
   3  -2   5   42.38    3.12   0
  -3   2  -5   42.19    1.70   0
   3  -2   5   46.43    3.21   0
  -4  -2  -5  376.77    3.61   0
   4  -2   5  373.96    6.42   0
   4  -2   5  408.15    6.79   0
  -4   2  -5  368.95    3.30   0
  -4  -2  -5  388.31    9.22   0
   4   2   5  363.57    3.29   0
   5  -2   5   66.54    3.56   0
  -5  -2  -5   58.42    2.08   0
  -5   2  -5   61.66    2.08   0
   5  -2   5   60.10    3.47   0
   5   2   5   59.20    1.72   0
   6  -2   5    0.81    2.26   0
   6   2   5    0.33    1.64   0
   6  -2   5    0.66    2.46   0
  -6  -2  -5    0.46    1.63   0
   7  -2   5    5.26    2.35   0
  -7  -2  -5    5.41    1.71   0
   7   2   5    4.97    1.69   0
  -8   2  -5   10.72    2.56   0
   8  -2   5   10.03    2.57   0
  -8  -2  -5   10.22    1.26   0
   8   2   5   12.74    1.76   0
   9  -2   5   16.83    2.64   0
  -9   2  -5   16.93    2.62   0
  -9  -2  -5   16.65    1.75   0
   9   2   5   15.35    1.80   0
  10  -2   5   21.65    2.75   0
 -10  -2  -5   21.77    1.81   0
 -10   2  -5   23.80    2.76   0
  10   2   5   23.02    1.76   0
  11   2   5    7.40    1.70   0
  11  -2   5    7.19    2.22   0
 -11  -2  -5    7.12    1.65   0
 -11   2  -5    8.65    2.50   0
 -12  -2  -5   23.54    1.44   0
  12   2   5   22.32    1.83   0
 -12   2  -5   21.26    2.74   0
  12  -2   5   21.32    2.46   0
 -13   2  -5    3.02    2.54   0
  13   2   5    2.64    1.78   0
 -13  -2  -5    2.02    1.69   0
  13  -2   5    1.00    2.24   0
  14   2   5  181.77    2.60   0
 -14   2  -5  167.70    3.87   0
 -14  -2  -5  165.75    2.63   0
  14  -2   5  189.17    3.78   0
  15   2   5   14.91    1.36   0
 -15  -2  -5   15.68    1.83   0
  15  -2   5   17.91    2.51   0
 -15   2  -5   15.26    2.40   0
  16   2   5    0.73    1.82   0
 -16  -2  -5    0.72    1.31   0
 -16   2  -5    0.69    2.30   0
  16  -2   5    1.63    2.32   0
  17   2   5   13.67    2.04   0
 -17   2  -5   11.58    2.06   0
 -17  -2  -5    9.45    2.02   0
  17  -2   5   14.42    2.47   0
  18   2   5    0.51    1.92   0
 -18  -2  -5   -1.66    1.92   0
 -18   2  -5    0.00    2.34   0
  18  -2   5   -0.16    2.48   0
 -19  -2  -5    1.17    2.01   0
  19   2   5    3.31    1.94   0
  19  -2   5    1.40    2.55   0
 -19   2  -5   -1.49    2.07   0
  20   2   5    1.02    2.09   0
 -20  -2  -5    0.94    2.05   0
 -20   2  -5    1.58    2.54   0
  20  -2   5   -0.42    2.68   0
  21  -2   5    2.29    2.65   0
 -21   2  -5   -0.08    2.79   0
  21   2   5    2.81    2.15   0
 -21  -2  -5    1.99    2.11   0
 -22  -2  -5    0.02    2.19   0
  22   2   5   -1.33    2.28   0
  22  -2   5    1.94    2.87   0
 -22   2  -5    1.94    2.85   0
  24  -3  -5    1.11    2.37   0
 -24   3   5    0.98    2.79   0
 -24  -3   5    0.69    2.14   0
  24   3  -5    2.12    2.17   0
 -23   3   5    1.34    2.68   0
 -23  -3   5    1.26    2.13   0
  23  -3  -5   -0.07    2.26   0
  23   3  -5    1.22    1.50   0
 -22   3   5    0.54    2.63   0
  22  -3  -5    4.63    2.14   0
 -22  -3   5    3.80    2.06   0
  22   3  -5    4.02    2.07   0
 -21   3   5    2.61    2.51   0
 -21  -3   5    1.33    2.00   0
  21  -3  -5    3.82    2.53   0
  21   3  -5    2.51    2.01   0
 -20   3   5    6.00    2.02   0
  20  -3  -5    7.22    2.01   0
 -20  -3   5    4.63    1.94   0
  20   3  -5    4.86    2.00   0
  19  -3  -5    4.10    1.89   0
 -19  -3   5    2.74    1.88   0
  19   3  -5    4.65    1.97   0
 -19   3   5    2.87    1.88   0
 -18  -3   5    0.74    1.82   0
  18   3  -5   -0.07    1.83   0
 -18   3   5   -1.09    1.87   0
  18  -3  -5    1.36    1.88   0
 -17   3   5    9.58    2.33   0
  17   3  -5   10.28    1.87   0
  17  -3  -5    9.45    1.95   0
 -17  -3   5    8.91    1.86   0
 -16   3   5    2.07    2.34   0
  16  -3  -5    0.68    1.91   0
 -16  -3   5    2.76    1.70   0
  16   3  -5    0.49    1.20   0
 -15  -3   5   44.82    2.08   0
 -15  -3   5   42.94    1.99   0
 -15   3   5   40.12    2.19   0
  15  -3  -5   50.78    2.20   0
  15   3  -5   46.32    2.04   0
 -14  -3   5    8.08    1.30   0
  14  -3  -5    8.00    1.83   0
  14   3  -5    8.26    1.83   0
 -14   3   5    8.63    1.90   0
 -14  -3   5    7.35    1.78   0
 -13  -3   5   36.00    1.89   0
  13  -3  -5   38.82    1.97   0
 -13  -3   5   39.33    1.54   0
  13   3  -5   34.00    1.99   0
 -13   3   5   37.36    2.02   0
 -12  -3   5    7.77    1.68   0
 -12  -3   5    6.45    1.27   0
 -12   3   5    7.84    1.74   0
  12   3  -5    7.26    1.75   0
  12  -3  -5    8.66    2.13   0
 -11  -3   5    8.64    1.15   0
 -11  -3   5   11.24    1.71   0
 -11   3   5    9.98    1.78   0
  11   3  -5    9.44    1.70   0
  11  -3  -5    8.50    1.72   0
  10   3  -5   17.78    1.74   0
 -10  -3   5   13.75    1.69   0
 -10  -3   5   14.61    1.79   0
 -10   3   5   15.65    1.78   0
  -9  -3   5   -0.53    1.63   0
  -9   3   5    0.12    1.72   0
   9   3  -5    0.03    1.67   0
  -9   3   5    0.92    2.08   0
  -9  -3   5   -0.22    1.63   0
  -8   3   5    8.81    1.80   0
  -8   3   5    9.74    1.75   0
   8   3  -5   10.25    1.73   0
  -8  -3   5   10.70    1.75   0
  -8  -3   5   10.35    1.68   0
  -7  -3   5   24.09    1.75   0
  -7   3   5   25.40    1.88   0
  -7  -3   5   27.68    1.78   0
  -7   3   5   24.61    1.84   0
   7   3  -5   24.27    1.93   0
  -6   3   5    6.04    1.72   0
  -6  -3   5    7.02    2.01   0
  -6  -3   5    7.57    1.67   0
   6   3  -5    7.05    1.75   0
  -6   3   5    8.03    1.67   0
   5   3  -5   12.55    1.77   0
  -5  -3   5   11.42    1.79   0
  -5  -3   5   12.05    1.71   0
  -5   3   5   13.63    1.74   0
  -5   3   5    9.78    1.68   0
   5   3  -5   13.55    1.74   0
  -4   3   5    2.87    1.62   0
  -4   3   5    0.35    1.62   0
   4   3  -5   -0.21    1.66   0
   4   3  -5    2.25    2.26   0
  -4  -3   5    2.09    2.09   0
  -4  -3   5    2.34    1.59   0
  -3  -3   5   32.84    2.49   0
  -3   3   5   31.19    1.82   0
   3   3  -5   32.91    2.13   0
  -3  -3   5   33.21    1.46   0
   3   3  -5   33.09    1.90   0
  -2  -3   5  103.75    3.09   0
   2  -3  -5  106.36    2.33   0
  -2   3   5   99.70    2.29   0
  -2  -3   5  111.23    2.30   0
   2   3  -5  107.67    2.79   0
   2   3  -5  106.61    2.27   0
  -1  -3   5   79.38    2.85   0
  -1   3   5   76.30    2.14   0
   1  -3  -5   81.05    2.17   0
  -1  -3   5   81.78    2.07   0
   1   3  -5   78.60    2.14   0
   1   3  -5   76.38    2.92   0
   0   3   5   35.94    1.87   0
   0   3  -5   36.48    2.59   0
   0   3  -5   34.89    1.87   0
   0  -3   5   35.37    2.85   0
   0  -3  -5   32.67    1.89   0
   0   3   5   34.92    3.97   0
   1   3   5   60.13    2.02   0
  -1   3  -5   61.73    3.10   0
   1  -3   5   62.97    3.13   0
  -1  -3  -5   62.79    2.06   0
  -1   3  -5   63.92    2.04   0
  -2  -3  -5   20.85    1.75   0
   2   3   5   18.86    1.73   0
  -2   3  -5   21.69    2.87   0
   2  -3   5   20.86    2.81   0
  -2   3  -5   23.65    1.79   0
  -3  -3  -5   24.89    1.80   0
   3   3   5   26.29    1.81   0
  -3   3  -5   26.83    1.83   0
   3  -3   5   25.56    3.94   0
   3  -3   5   25.82    3.87   0
   4   3   5  150.50    2.43   0
  -4   3  -5  154.11    2.17   0
  -4  -3  -5  143.26    2.46   0
  -5  -3  -5   34.83    1.80   0
  -5   3  -5   29.61    1.47   0
   5   3   5   28.21    1.84   0
  -6  -3  -5   31.38    4.40   0
  -6  -3  -5   32.37    1.83   0
   6   3   5   31.64    1.79   0
  -6   3  -5   30.01    1.78   0
  -7  -3  -5    0.19    3.06   0
  -7  -3  -5    2.44    1.65   0
   7   3   5    0.67    1.54   0
  -8  -3  -5   20.77    1.81   0
   8   3   5   20.17    1.74   0
   9   3   5   15.16    1.82   0
  -9  -3  -5   14.29    1.84   0
  10   3   5   16.32    1.77   0
 -10  -3  -5   14.71    1.80   0
  11   3   5    1.68    1.68   0
 -11  -3  -5    1.01    1.71   0
  12   3   5    2.44    1.70   0
 -12  -3  -5    4.28    1.70   0
  13   3   5   26.50    1.47   0
 -13  -3  -5   23.82    1.93   0
  13  -3   5   30.14    4.93   0
 -14   3  -5    0.33    3.42   0
  14   3   5    1.15    1.81   0
 -14  -3  -5   -0.34    1.84   0
  14  -3   5    1.05    3.47   0
 -15  -3  -5    9.38    1.83   0
  15   3   5    9.15    1.89   0
  15  -3   5    6.26    3.54   0
 -15   3  -5    6.48    3.34   0
  16   3   5    6.22    1.81   0
 -16   3  -5    6.32    3.17   0
  16  -3   5    5.52    3.55   0
 -16  -3  -5    6.11    1.92   0
  17   3   5    1.01    1.86   0
 -17  -3  -5    1.27    1.90   0
  17  -3   5    3.03    3.19   0
 -17   3  -5    1.94    2.86   0
  18   3   5    9.51    2.01   0
 -18   3  -5    8.75    3.39   0
 -18  -3  -5    6.48    1.98   0
  18  -3   5    9.08    3.52   0
  19   3   5    4.42    2.09   0
 -19  -3  -5    1.87    2.08   0
  19  -3   5    1.24    3.47   0
 -19   3  -5    2.44    3.00   0
  20   3   5    1.31    2.10   0
 -20  -3  -5    0.17    2.17   0
  20  -3   5    0.17    3.12   0
 -20   3  -5    0.15    3.15   0
 -21  -3  -5    1.05    2.18   0
 -21   3  -5    0.39    3.26   0
  21   3   5    0.96    2.20   0
 -22   4   5    0.30    2.65   0
 -22  -4   5    1.75    2.20   0
  22  -4  -5   -0.89    2.64   0
 -22  -4   5    0.51    2.20   0
  22   4  -5    1.13    2.19   0
 -21   4   5    4.13    2.22   0
 -21  -4   5    3.62    2.15   0
  21  -4  -5    4.34    2.76   0
 -21  -4   5    2.57    2.11   0
  21   4  -5    1.79    2.14   0
  20  -4  -5    3.10    2.58   0
 -20  -4   5    0.34    2.02   0
 -20   4   5    1.47    2.55   0
 -20  -4   5    0.67    2.44   0
  20   4  -5   -0.80    2.09   0
 -19  -4   5    5.95    2.08   0
  19  -4  -5    3.57    2.51   0
 -19   4   5    1.94    2.51   0
 -19  -4   5    3.36    1.36   0
  19   4  -5    2.45    1.41   0
 -18  -4   5    2.47    1.97   0
  18  -4  -5    3.44    2.40   0
 -18  -4   5    1.90    1.95   0
  18   4  -5    6.03    1.95   0
 -18   4   5    0.69    2.45   0
 -17  -4   5    2.53    1.88   0
  17   4  -5    3.42    1.93   0
 -17   4   5    3.13    1.90   0
 -17  -4   5    3.84    1.98   0
 -16   4   5    5.79    2.44   0
  16   4  -5    2.78    1.91   0
 -16  -4   5    5.07    1.95   0
 -16  -4   5    3.97    1.83   0
 -15  -4   5    6.32    1.90   0
  15   4  -5    5.07    1.93   0
 -15   4   5    7.25    1.95   0
 -15   4   5    5.35    1.92   0
 -15  -4   5    7.58    1.86   0
 -14  -4   5   -0.22    1.91   0
 -14   4   5   -0.75    2.20   0
 -14  -4   5    0.72    1.74   0
 -14   4   5    1.02    1.89   0
  14   4  -5    4.70    1.63   0
 -13  -4   5    0.95    1.69   0
 -13   4   5    2.08    2.30   0
 -13   4   5   -1.36    1.90   0
  13   4  -5   -1.41    1.68   0
 -13  -4   5   -1.91    1.84   0
 -12  -4   5   24.97    1.81   0
 -12   4   5   25.82    2.60   0
 -12   4   5   30.79    2.07   0
  12   4  -5   28.53    1.87   0
 -12  -4   5   30.78    1.94   0
 -11  -4   5    1.02    1.70   0
 -11   4   5    3.09    1.79   0
  11   4  -5    1.78    1.66   0
 -11   4   5    1.55    1.80   0
 -11  -4   5    2.45    1.73   0
 -10  -4   5   18.43    1.77   0
 -10   4   5   17.76    2.35   0
  10   4  -5   18.77    1.77   0
 -10  -4   5   22.26    1.86   0
 -10   4   5   17.84    1.87   0
  -9  -4   5   68.87    2.15   0
  -9   4   5   71.68    2.36   0
  -9   4   5   65.88    2.26   0
   9   4  -5   67.22    2.16   0
  -9  -4   5   72.48    2.19   0
  -8   4   5    7.55    1.72   0
  -8   4   5    7.75    1.84   0
   8   4  -5    8.32    1.75   0
  -8  -4   5    9.62    2.25   0
  -8  -4   5    7.58    1.67   0
  -7   4   5    0.99    1.76   0
   7   4  -5    2.54    1.80   0
  -7   4   5    2.42    2.12   0
  -7  -4   5    1.70    1.80   0
  -7  -4   5    1.46    1.75   0
   6   4  -5   26.74    1.84   0
  -6   4   5   29.26    1.94   0
   6   4  -5   28.87    2.02   0
  -6  -4   5   26.79    1.99   0
  -6  -4   5   28.36    1.81   0
  -6   4   5   27.37    2.25   0
  -5   4   5    0.78    2.13   0
   5   4  -5   -0.15    1.62   0
  -5  -4   5    0.56    2.02   0
  -5  -4   5   -1.18    1.50   0
  -5   4   5    0.26    1.75   0
   5   4  -5    0.36    1.72   0
  -4   4   5   23.34    1.87   0
  -4  -4   5   19.71    1.77   0
  -4   4   5   18.78    1.80   0
   4   4  -5   22.34    1.74   0
   4   4  -5   18.83    1.94   0
  -4  -4   5   21.77    1.79   0
  -3   4   5   22.13    1.89   0
  -3  -4   5   24.33    2.15   0
   3   4  -5   27.33    2.23   0
  -3  -4   5   26.09    1.72   0
   3   4  -5   25.99    1.78   0
  -2   4   5    4.16    1.68   0
   2  -4  -5    3.68    1.75   0
  -2  -4   5    3.44    1.58   0
  -2  -4   5    3.31    2.04   0
   2   4  -5    3.74    1.71   0
  -2   4   5    3.12    2.11   0
   2   4  -5    5.07    1.61   0
   1   4  -5    0.47    1.60   0
   1  -4  -5   -0.12    1.67   0
  -1   4   5    1.34    1.67   0
  -1  -4   5    2.17    1.73   0
   1   4  -5    2.14    1.74   0
  -1   4   5    0.77    2.40   0
   0   4  -5    1.73    2.19   0
   0  -4   5    1.93    2.40   0
   0  -4  -5    0.74    1.67   0
   0   4  -5    1.98    1.61   0
   0   4   5    2.09    1.61   0
   0   4   5    2.20    2.46   0
  -1   4  -5   73.83    3.38   0
  -1  -4  -5   72.56    2.07   0
   1  -4   5   72.11    3.28   0
   1   4   5   67.06    2.09   0
  -1   4  -5   67.28    2.01   0
   2  -4   5   44.86    3.37   0
  -2   4  -5   45.51    3.51   0
  -2   4  -5   45.75    1.90   0
  -2  -4  -5   46.42    1.84   0
   2   4   5   42.12    1.82   0
  -3  -4  -5    5.74    1.59   0
  -3   4  -5    4.05    1.71   0
   3   4   5    3.38    1.51   0
  -4  -4  -5   20.90    1.73   0
  -4   4  -5   25.71    1.83   0
   4   4   5   22.18    1.75   0
   5   4   5    1.00    1.71   0
  -5   4  -5    3.16    1.75   0
  -5  -4  -5    1.12    1.74   0
  -6  -4  -5   32.09    1.92   0
   6   4   5   33.33    1.92   0
  -6   4  -5   30.49    1.44   0
  -7   4  -5    6.75    1.77   0
   7   4   5    5.38    1.78   0
  -7  -4  -5    4.05    1.24   0
  -8  -4  -5   34.04    1.90   0
   8   4   5   30.43    1.93   0
  -8   4  -5   34.07    1.94   0
  -8  -4  -5   34.79    4.18   0
   9   4   5    2.11    1.78   0
  -9  -4  -5    0.75    1.76   0
  -9   4  -5    1.62    1.72   0
  -9  -4  -5    0.46    3.16   0
  10   4   5  188.28    2.63   0
 -10  -4  -5  190.76    2.60   0
 -10  -4  -5  200.35    5.01   0
  11   4   5   26.29    1.97   0
 -11  -4  -5   24.02    1.96   0
 -11  -4  -5   25.10    2.95   0
 -12  -4  -5   10.96    2.83   0
  12   4   5   12.34    1.93   0
 -12  -4  -5   11.61    1.43   0
 -13  -4  -5    5.90    2.74   0
  13   4   5    3.82    1.36   0
 -13  -4  -5    4.70    1.87   0
 -14  -4  -5    0.54    2.90   0
  14   4   5   -0.34    1.33   0
 -14  -4  -5    3.53    1.90   0
 -15  -4  -5    2.63    2.92   0
 -15  -4  -5    3.18    1.91   0
  15   4   5    1.74    1.36   0
  16   4   5    2.55    1.43   0
 -16  -4  -5    1.76    1.99   0
 -17  -4  -5    2.27    2.02   0
  17   4   5    1.94    2.02   0
  18   4   5   -0.88    2.03   0
 -18  -4  -5   -2.96    2.11   0
  19   4   5    1.32    2.21   0
 -19  -4  -5   -0.28    1.65   0
 -20   5   5    1.01    2.83   0
  20   5  -5    4.10    2.26   0
 -20   5   5    2.01    2.86   0
 -20  -5   5    2.76    2.22   0
 -20  -5   5    0.69    2.33   0
 -19   5   5    0.46    2.73   0
 -19   5   5    1.78    2.71   0
  19   5  -5    0.72    2.13   0
 -19  -5   5    1.57    2.13   0
 -19  -5   5    6.03    2.26   0
 -18  -5   5    2.30    2.19   0
  18   5  -5    4.66    2.15   0
 -18  -5   5    2.99    2.08   0
 -18   5   5    3.88    2.71   0
 -18   5   5    3.30    2.62   0
  17   5  -5   12.37    2.00   0
 -17   5   5   14.75    2.71   0
 -17  -5   5   14.74    2.08   0
 -17   5   5   12.55    2.66   0
 -17  -5   5   16.48    2.63   0
 -16  -5   5    3.17    2.01   0
 -16   5   5    2.93    2.11   0
  16   5  -5    3.42    1.96   0
 -16   5   5    1.85    2.54   0
 -16  -5   5    3.98    1.92   0
 -15   5   5   -1.16    2.38   0
 -15   5   5    2.99    2.41   0
  15   5  -5   -0.59    1.36   0
 -15  -5   5    2.50    1.85   0
 -15  -5   5    1.98    2.45   0
 -14   5   5   10.01    2.49   0
 -14   5   5   10.45    2.53   0
  14   5  -5   13.06    1.94   0
 -14  -5   5    8.36    1.98   0
 -14  -5   5   10.81    1.98   0
 -13   5   5    4.11    2.48   0
 -13  -5   5    2.96    1.86   0
  13   5  -5    1.24    1.85   0
 -13   5   5    4.50    2.43   0
 -13  -5   5    4.23    1.90   0
 -12   5   5    2.31    1.83   0
 -12   5   5    0.18    2.37   0
 -12  -5   5    0.95    1.80   0
  12   5  -5    2.22    1.78   0
 -12  -5   5    1.47    1.90   0
  11   5  -5    4.70    1.87   0
 -11  -5   5    6.94    1.82   0
 -11   5   5    6.79    2.35   0
 -11   5   5    7.27    1.89   0
 -11  -5   5    7.51    2.24   0
 -10   5   5   12.44    2.24   0
  10   5  -5   13.62    1.93   0
 -10  -5   5   11.69    1.86   0
 -10   5   5   13.22    1.91   0
 -10  -5   5   12.11    1.88   0
  -9  -5   5    1.94    1.75   0
  -9   5   5    2.64    2.22   0
  -9  -5   5    0.39    1.84   0
  -9   5   5    1.77    1.84   0
   9   5  -5    2.73    1.87   0
  -8   5   5    5.74    1.95   0
  -8   5   5    5.43    2.38   0
  -8  -5   5    5.06    1.90   0
   8   5  -5    7.95    2.24   0
  -8  -5   5    5.70    1.80   0
  -7  -5   5   14.34    1.78   0
  -7   5   5   13.37    2.38   0
  -7   5   5   13.38    1.93   0
  -7  -5   5   12.10    1.97   0
   7   5  -5   13.97    1.93   0
  -6  -5   5   18.39    1.87   0
   6   5  -5   19.31    1.94   0
   6   5  -5   16.87    2.38   0
  -6   5   5   23.21    2.41   0
  -6   5   5   18.50    1.98   0
  -6  -5   5   21.18    1.95   0
  -5  -5   5    3.53    1.75   0
   5   5  -5    7.68    1.87   0
  -5   5   5    5.05    2.22   0
  -5   5   5    5.43    1.77   0
  -5  -5   5    4.57    1.82   0
   5   5  -5    7.65    2.30   0
  -4   5   5    1.47    1.72   0
   4   5  -5    1.03    1.85   0
  -4   5   5    2.07    1.81   0
  -4  -5   5    1.25    1.79   0
  -4   5   5    1.05    2.11   0
  -4  -5   5    1.67    1.73   0
   4   5  -5    3.59    1.78   0
  -3   5   5    5.83    1.81   0
  -3  -5   5    6.41    1.80   0
   3   5  -5    8.61    1.78   0
   3   5  -5    7.09    2.27   0
  -3   5   5    7.91    2.14   0
   2  -5  -5   14.17    1.80   0
   2   5  -5   17.70    1.95   0
  -2   5   5   15.51    1.81   0
  -2  -5   5   16.89    2.29   0
  -2   5   5   17.21    2.29   0
   2   5  -5   18.14    1.83   0
   1   5  -5    0.44    1.76   0
  -1   5   5    2.09    1.76   0
   1  -5  -5    1.63    1.72   0
   1   5  -5    0.62    2.14   0
  -1   5   5    1.02    2.09   0
  -1  -5   5   -0.06    2.12   0
   0   5   5   40.38    1.97   0
   0   5  -5   40.91    1.97   0
   0  -5  -5   41.18    1.93   0
   0  -5   5   38.87    2.56   0
   0   5  -5   41.16    2.65   0
   0   5   5   43.32    3.02   0
   1  -5   5   22.24    2.79   0
  -1   5  -5   21.80    2.77   0
  -1  -5  -5   20.79    1.86   0
  -1   5  -5   22.06    1.80   0
   1   5   5   19.28    1.87   0
   2   5   5    8.80    1.76   0
  -2   5  -5    8.67    3.32   0
  -2  -5  -5    8.65    1.77   0
  -2   5  -5    8.75    1.72   0
   2  -5   5    8.44    3.19   0
  -3   5  -5   16.43    1.79   0
  -3  -5  -5   16.41    1.93   0
   3   5   5   14.90    1.82   0
  -4  -5  -5    2.92    1.32   0
  -4   5  -5    2.61    1.73   0
   4   5   5    3.42    1.71   0
  -5  -5  -5   97.43    2.30   0
   5   5   5  103.02    2.27   0
  -5   5  -5  107.64    2.28   0
  -6   5  -5    0.52    1.71   0
   6   5   5    1.11    1.73   0
  -6  -5  -5   -0.09    1.65   0
   7   5   5    1.85    1.74   0
  -7   5  -5    0.03    1.85   0
  -7  -5  -5    0.11    1.74   0
   8   5   5   17.20    1.83   0
  -8  -5  -5   14.77    1.86   0
  -8   5  -5   14.69    1.85   0
   9   5   5    3.33    1.77   0
  -9   5  -5   -0.56    1.84   0
  -9  -5  -5    1.06    1.84   0
  10   5   5    1.20    1.88   0
 -10  -5  -5    0.41    1.85   0
 -10   5  -5    1.38    1.89   0
 -11   5  -5    2.60    1.90   0
  11   5   5    2.30    1.88   0
 -11  -5  -5   -0.54    1.87   0
  12   5   5    4.30    1.36   0
 -12  -5  -5    5.11    3.45   0
 -12  -5  -5    4.73    1.41   0
 -12   5  -5    5.07    1.93   0
 -13   5  -5    3.56    1.99   0
  13   5   5    4.71    1.98   0
 -13  -5  -5    3.28    2.03   0
 -13  -5  -5    3.81    3.21   0
 -14   5  -5    6.19    2.08   0
 -14  -5  -5    1.78    1.47   0
 -14  -5  -5    3.58    3.32   0
  14   5   5    1.47    2.04   0
  15   5   5    8.00    2.13   0
 -15  -5  -5    8.21    3.19   0
 -15  -5  -5    3.60    2.14   0
  16   5   5    1.94    2.21   0
 -16  -5  -5    2.28    2.26   0
 -16  -5  -5    1.39    3.09   0
 -17  -5  -5   -0.97    2.25   0
 -17  -5  -5    3.17    3.35   0
  17   5   5    5.75    2.19   0
 -17  -6   5    3.77    2.30   0
 -17   6   5    6.71    2.83   0
  17   6  -5    8.87    2.26   0
 -17  -6   5    8.88    2.45   0
 -17   6   5    8.57    3.34   0
 -16  -6   5    7.37    2.23   0
 -16   6   5    6.10    2.85   0
  16   6  -5    5.39    2.17   0
 -16   6   5    9.10    2.86   0
 -16  -6   5   10.41    2.31   0
 -15  -6   5    1.48    2.29   0
 -15   6   5    0.73    2.69   0
 -15  -6   5    1.28    2.08   0
 -15   6   5    0.63    2.67   0
  15   6  -5    1.35    2.12   0
 -14  -6   5    2.13    2.09   0
 -14   6   5    0.20    2.57   0
 -14   6   5    1.23    2.62   0
  14   6  -5    0.74    2.06   0
 -14  -6   5    2.22    2.04   0
  13   6  -5    4.14    2.00   0
 -13  -6   5    3.82    2.08   0
 -13   6   5    3.52    2.65   0
 -13   6   5    4.43    2.57   0
 -13  -6   5    3.81    2.08   0
 -12   6   5    0.48    2.53   0
 -12   6   5    0.82    2.47   0
 -12  -6   5    0.68    2.02   0
  12   6  -5    0.34    1.93   0
 -12  -6   5    0.99    2.10   0
 -11   6   5   17.07    2.11   0
 -11   6   5   15.62    2.56   0
  11   6  -5   15.97    2.18   0
 -11  -6   5   16.78    2.15   0
 -11  -6   5   18.37    2.13   0
 -10   6   5   13.55    2.08   0
 -10  -6   5    8.58    2.01   0
 -10   6   5   10.03    2.45   0
  10   6  -5   12.38    2.03   0
 -10  -6   5   13.42    2.01   0
  -9   6   5   21.43    2.11   0
  -9   6   5   21.50    2.16   0
   9   6  -5   23.62    2.03   0
  -9  -6   5   23.15    2.45   0
  -9  -6   5   18.60    2.35   0
  -8   6   5    9.65    2.48   0
  -8   6   5    9.99    2.10   0
  -8  -6   5    9.26    1.91   0
   8   6  -5    8.27    2.05   0
  -8  -6   5   10.22    2.07   0
  -7   6   5   17.81    2.55   0
   7   6  -5   17.19    2.07   0
  -7   6   5   19.34    2.16   0
  -7  -6   5   15.31    2.45   0
  -7  -6   5   20.56    2.55   0
  -7   6   5   17.22    2.07   0
  -6   6   5    8.25    1.97   0
   6   6  -5    6.36    1.91   0
  -6  -6   5    8.15    2.02   0
  -6  -6   5    6.18    2.00   0
  -6   6   5    6.51    2.44   0
  -6   6   5    7.76    1.90   0
  -5  -6   5    8.47    2.36   0
  -5   6   5    6.46    2.36   0
   5   6  -5    9.35    1.99   0
   5   6  -5    7.90    1.99   0
  -5   6   5    9.30    2.06   0
  -5   6   5    8.95    2.40   0
  -4  -6   5    4.71    1.97   0
  -4   6   5    2.92    1.89   0
  -4   6   5    5.55    1.94   0
   4   6  -5    7.19    1.84   0
   4   6  -5    4.99    2.45   0
  -4   6   5    3.91    2.27   0
   3   6  -5    6.62    1.88   0
  -3   6   5    3.84    2.30   0
  -3  -6   5    5.02    2.27   0
  -3   6   5    5.69    2.30   0
   3   6  -5    3.97    1.93   0
  -2   6   5   -0.30    2.28   0
  -2  -6   5    1.21    1.77   0
   2  -6  -5    1.59    1.88   0
  -2   6   5    2.91    1.81   0
   2   6  -5    0.85    2.28   0
   2   6  -5   -0.19    1.82   0
  -1  -6   5    4.12    2.32   0
   1   6  -5    3.35    2.33   0
  -1   6   5    4.18    1.89   0
   1  -6  -5    2.07    2.03   0
  -1   6   5    3.57    2.25   0
   1   6  -5    3.67    1.82   0
   0   6  -5   14.31    1.38   0
   0   6   5   15.16    2.80   0
   0  -6  -5   10.92    2.38   0
   0   6  -5   11.59    2.50   0
   0   6   5   15.15    1.90   0
   0  -6   5   13.76    2.66   0
   1  -6   5    0.63    2.65   0
  -1   6  -5    1.54    1.81   0
  -1   6  -5    1.93    2.71   0
   1   6   5   -0.54    1.84   0
  -1  -6  -5    2.33    1.83   0
   2  -6   5    3.69    3.42   0
  -2   6  -5    4.07    3.42   0
   2   6   5    3.73    1.82   0
  -2   6  -5    3.04    1.86   0
  -2  -6  -5    4.00    1.93   0
  -3   6  -5   18.97    1.94   0
   3   6   5   19.80    1.94   0
  -3  -6  -5   17.11    1.96   0
  -4  -6  -5    0.71    1.97   0
  -4   6  -5    2.08    1.92   0
   4   6   5   -0.08    1.82   0
  -5  -6  -5    0.61    1.95   0
   5   6   5    0.76    1.26   0
  -5   6  -5    1.64    1.83   0
  -6  -6  -5    1.25    1.82   0
   6   6   5    1.59    1.97   0
  -6   6  -5    2.45    1.91   0
  -7  -6  -5    1.04    1.92   0
   7   6   5    1.63    1.84   0
  -7   6  -5    0.02    1.86   0
  -8   6  -5    2.86    1.40   0
   8   6   5    4.24    1.34   0
  -8  -6  -5    2.15    1.34   0
   9   6   5    4.81    2.04   0
  -9   6  -5    4.19    1.87   0
  -9  -6  -5    3.66    2.05   0
  10   6   5    1.58    2.00   0
 -10   6  -5    3.75    1.42   0
 -10  -6  -5    0.97    2.06   0
  11   6   5    2.13    1.39   0
 -11  -6  -5    2.41    2.05   0
 -11   6  -5    3.19    2.03   0
  12   6   5   -1.29    2.02   0
 -12  -6  -5   -1.62    2.02   0
 -12   6  -5    1.20    1.99   0
  13   6   5    0.66    2.20   0
 -13  -6  -5    1.84    2.13   0
 -13   6  -5    1.69    2.13   0
 -14   6  -5    2.05    2.19   0
  14   6   5    2.28    2.17   0
 -14  -6  -5    3.52    2.18   0
 -12   7   5    0.10    2.19   0
 -12   7   5    1.22    2.75   0
 -12  -7   5    1.77    2.22   0
  12   7  -5    0.22    2.19   0
 -12  -7   5    1.33    2.30   0
 -12   7   5    0.79    2.82   0
 -11   7   5    1.09    2.73   0
 -11   7   5    2.91    2.77   0
 -11   7   5    1.67    2.72   0
  11   7  -5   -0.78    2.27   0
 -11  -7   5    0.77    2.26   0
 -11  -7   5    0.23    2.20   0
 -10  -7   5    2.06    2.24   0
 -10   7   5    2.66    2.22   0
  10   7  -5    2.37    2.28   0
 -10   7   5    2.97    2.27   0
 -10  -7   5    2.59    2.13   0
 -10   7   5    3.37    2.63   0
  -9  -7   5    1.10    2.16   0
  -9   7   5    1.72    2.60   0
  -9  -7   5    1.96    2.04   0
  -9   7   5    0.62    2.16   0
   9   7  -5    2.08    2.20   0
  -9   7   5    0.47    2.16   0
  -8  -7   5    4.15    2.21   0
  -8   7   5    5.30    2.64   0
   8   7  -5    6.45    2.22   0
  -8   7   5    5.88    2.14   0
  -8   7   5    1.76    2.22   0
  -7   7   5    1.17    2.13   0
  -7   7   5    2.41    2.53   0
  -7  -7   5    3.41    2.59   0
  -7   7   5    3.92    2.11   0
   7   7  -5    2.47    2.19   0
  -6   7   5    2.00    2.19   0
  -6   7   5    0.36    2.12   0
  -6  -7   5    0.65    2.60   0
  -6   7   5    1.13    2.10   0
   6   7  -5    1.07    2.61   0
   5   7  -5   -0.29    2.50   0
   5   7  -5    0.87    2.10   0
  -5   7   5   -1.13    2.14   0
  -5  -7   5    0.26    2.49   0
  -5   7   5    0.45    2.11   0
  -5   7   5    0.15    2.06   0
   4   7  -5    1.75    2.01   0
  -4   7   5   -0.69    2.11   0
  -4   7   5    0.43    2.66   0
  -4   7   5    1.01    2.59   0
   4   7  -5    1.91    2.54   0
  -4  -7   5   -0.11    2.10   0
  -3   7   5    2.29    2.50   0
   3   7  -5    5.53    1.98   0
  -3  -7   5    1.12    2.59   0
  -3   7   5    1.60    2.09   0
  -3   7   5    1.87    1.99   0
   3   7  -5    1.35    2.61   0
  -2   7   5    1.71    2.07   0
   2   7  -5    0.36    2.59   0
  -2  -7   5    0.81    2.59   0
  -2   7   5    0.41    2.61   0
   2   7  -5    0.23    1.97   0
  -1   7   5    0.28    2.47   0
  -1   7   5    0.26    2.05   0
   1  -7  -5   -0.19    2.11   0
   1   7  -5    0.80    2.55   0
  -1  -7   5    1.48    2.96   0
   1   7  -5    0.76    2.08   0
   0   7  -5   -0.27    1.98   0
   0  -7  -5    3.06    2.05   0
   0  -7   5    2.95    2.92   0
   0   7   5    2.90    2.08   0
   0   7  -5    1.80    2.93   0
   1  -7   5    1.21    3.32   0
   1   7   5    1.09    2.13   0
  -1   7  -5    1.64    2.97   0
  -1  -7  -5    1.91    2.12   0
  -1   7  -5    4.74    2.00   0
  -2   7  -5    2.51    3.96   0
   2   7   5    4.72    2.07   0
  -2  -7  -5    3.76    2.02   0
  -2   7  -5    2.65    2.13   0
  -3  -7  -5    1.67    2.10   0
   3   7   5    1.57    2.11   0
  -3   7  -5   -1.95    1.94   0
   4   7   5    5.61    2.07   0
  -4  -7  -5    5.00    2.12   0
  -4   7  -5    6.45    2.09   0
   5   7   5   -0.71    2.12   0
  -5   7  -5   -0.68    2.05   0
  -5  -7  -5    4.11    2.06   0
   6   7   5    3.07    2.12   0
  -6  -7  -5    2.66    2.15   0
  -6   7  -5    2.73    2.10   0
   7   7   5    1.17    2.08   0
  -7  -7  -5   -1.57    2.13   0
  -7   7  -5    2.25    2.13   0
  -8  -7  -5   -0.19    2.09   0
   8   7   5   -0.61    2.10   0
  -8   7  -5    0.68    2.19   0
  -9  -7  -5    0.05    2.23   0
   9   7   5    1.09    2.23   0
  -9   7  -5    0.71    2.22   0
 -26   0   6    0.38    2.21   0
  26   0  -6   -0.10    2.23   0
 -25   0   6    2.62    2.15   0
  25   0  -6    4.25    2.15   0
  24   0  -6    3.82    2.01   0
 -24   0   6   -0.76    2.01   0
 -23   0   6   35.10    2.21   0
  23   0  -6   41.44    2.20   0
  22   0  -6   26.12    2.12   0
 -22   0   6   18.83    2.08   0
  21   0  -6   13.90    1.95   0
 -21   0   6    7.81    1.89   0
 -20   0   6    1.96    1.25   0
  20   0  -6    2.28    1.78   0
 -19   0   6   46.60    2.00   0
  19   0  -6   54.53    2.03   0
 -18   0   6    2.47    1.65   0
  18   0  -6    5.08    1.72   0
  17   0  -6    3.93    1.81   0
 -17   0   6    1.36    1.68   0
  16   0  -6   14.62    1.83   0
 -16   0   6   12.43    1.83   0
  15   0  -6    9.48    1.78   0
 -15   0   6    9.17    1.59   0
  14   0  -6   12.76    1.69   0
 -14   0   6   14.05    1.29   0
  13   0  -6   12.33    1.79   0
 -13   0   6   11.24    1.73   0
  12   0  -6    3.37    1.76   0
 -12   0   6    4.01    1.27   0
  11   0  -6   23.90    1.39   0
 -11   0   6   24.30    1.84   0
  10   0  -6  380.03    3.51   0
 -10   0   6  368.72    3.57   0
   9   0  -6    4.65    1.27   0
  -9   0   6    3.62    1.85   0
   8   0  -6   27.19    2.05   0
  -8   0   6   28.61    2.14   0
   7   0  -6  229.46    3.12   0
  -7   0   6  234.76    3.11   0
   6   0  -6  247.35    3.14   0
  -6   0   6  238.17    3.17   0
  -5   0   6  124.95    2.65   0
   5   0  -6  125.17    2.70   0
   4   0  -6  195.00    3.10   0
  -4   0   6  190.66    2.80   0
  -4   0   6  190.06    3.30   0
  -3   0   6   84.11    2.64   0
   3   0  -6   88.33    2.58   0
  -3   0   6   85.72    2.18   0
   2   0  -6    9.84    1.97   0
   2   0  -6    8.52    2.07   0
  -2   0   6    9.79    1.98   0
  -2   0   6    9.63    1.97   0
  -1   0   6  295.04    3.73   0
  -1   0   6  276.40    3.87   0
   1   0  -6  284.52    4.15   0
   0   0   6  438.33    4.43   0
   0   0   6  451.56    4.44   0
   0   0  -6  458.47    4.74   0
   0   0   6  450.24    4.70   0
   1   0   6  103.36    2.70   0
  -1   0  -6  103.35    2.79   0
   1   0   6  104.77    2.65   0
   1   0   6   98.81    2.66   0
  -2   0  -6  305.64    4.06   0
   2   0   6  290.95    3.62   0
  -2   0  -6  299.42    3.66   0
   3   0   6   36.86    1.99   0
  -3   0  -6   40.17    2.21   0
  -3   0  -6   39.90    2.09   0
   4   0   6  831.18    5.78   0
  -4   0  -6  880.23    6.01   0
  -4   0  -6  844.15    5.70   0
   5   0   6    7.28    1.64   0
  -5   0  -6    6.80    1.70   0
  -6   0  -6 1473.98    7.33   0
   6   0   6 1484.15    7.16   0
  -7   0  -6    5.88    1.65   0
   7   0   6    5.53    1.69   0
   8   0   6    0.90    1.60   0
  -8   0  -6    0.20    1.61   0
  -9   0  -6   28.64    1.93   0
   9   0   6   29.22    1.90   0
  10   0   6   20.31    1.85   0
 -10   0  -6   20.59    1.91   0
  11   0   6   37.99    1.96   0
 -11   0  -6   37.67    1.97   0
  12   0   6   84.25    2.33   0
 -12   0  -6   81.19    2.26   0
  13   0   6   79.41    2.26   0
 -13   0  -6   75.95    2.30   0
  14   0   6  129.53    2.54   0
 -14   0  -6  116.95    2.55   0
  15   0   6   21.58    1.92   0
 -15   0  -6   20.27    1.95   0
 -16   0  -6    3.37    1.78   0
  16   0   6    3.86    1.88   0
  17   0   6    6.58    2.42   0
 -17   0  -6    3.60    1.99   0
 -18   0  -6    6.98    2.01   0
  18   0   6    7.33    2.04   0
 -19   0  -6    0.96    1.96   0
  19   0   6   -0.12    2.07   0
 -20   0  -6    1.26    2.09   0
  20   0   6   -0.68    2.14   0
 -21   0  -6    0.31    2.22   0
  21   0   6    1.06    2.79   0
 -22   0  -6   -2.49    2.81   0
  22   0   6    2.42    2.28   0
  26   1  -6    5.06    2.20   0
 -26  -1   6    3.58    2.27   0
 -26   1   6    1.08    2.30   0
  26  -1  -6    1.61    2.25   0
 -25   1   6    1.20    2.69   0
 -25  -1   6    1.99    2.12   0
  25  -1  -6    1.69    2.17   0
  25   1  -6    0.18    2.13   0
 -24   1   6    5.81    2.16   0
 -24  -1   6    6.34    2.06   0
  24  -1  -6    7.95    2.15   0
  24   1  -6    7.95    2.02   0
  23  -1  -6   -1.42    2.12   0
  23   1  -6    2.50    2.02   0
 -23   1   6    0.07    1.98   0
 -23  -1   6    0.74    1.97   0
  22  -1  -6    8.86    2.12   0
  22   1  -6    4.03    2.00   0
 -22   1   6    7.51    2.03   0
 -22  -1   6    6.22    1.91   0
  21  -1  -6   21.22    2.14   0
  21   1  -6   19.14    2.04   0
 -21  -1   6   17.76    1.99   0
 -21   1   6   19.50    2.10   0
 -20   1   6   38.52    2.13   0
  20  -1  -6   42.68    2.06   0
  20   1  -6   39.91    2.07   0
 -20  -1   6   37.01    2.09   0
 -19   1   6   19.25    1.87   0
 -19  -1   6   19.42    1.86   0
  19  -1  -6   21.02    1.96   0
  19   1  -6   21.66    1.90   0
 -18  -1   6    7.75    1.79   0
 -18   1   6    7.96    1.87   0
  18  -1  -6    8.60    1.88   0
  18   1  -6   10.44    1.72   0
  17  -1  -6   21.75    1.93   0
  17   1  -6   25.12    1.87   0
 -17  -1   6   21.00    1.88   0
 -17   1   6   23.25    1.87   0
 -16   1   6    3.87    1.72   0
  16  -1  -6    4.69    1.79   0
 -16  -1   6    1.73    1.76   0
  16   1  -6    3.85    1.80   0
 -15  -1   6   11.43    1.79   0
  15  -1  -6   12.17    1.77   0
  15   1  -6   14.12    1.85   0
 -15   1   6   10.21    1.80   0
  14  -1  -6    6.98    1.68   0
  14   1  -6    6.63    1.73   0
 -14   1   6    6.40    1.62   0
 -14  -1   6    4.41    1.76   0
 -13  -1   6    1.01    1.24   0
  13  -1  -6    0.20    1.65   0
 -13   1   6   -0.47    1.68   0
  13   1  -6    1.04    1.65   0
  12  -1  -6  221.58    2.88   0
  12   1  -6  208.70    2.73   0
 -12   1   6  210.63    2.84   0
 -12  -1   6  201.61    2.73   0
  11  -1  -6  158.77    2.56   0
  11   1  -6  159.23    2.64   0
 -11   1   6  159.83    2.59   0
 -11  -1   6  157.24    2.61   0
  10  -1  -6   -0.30    1.21   0
  10   1  -6    0.91    1.22   0
 -10   1   6    1.44    1.73   0
 -10  -1   6   -0.33    1.75   0
   9  -1  -6   35.54    1.93   0
   9   1  -6   37.00    2.01   0
  -9   1   6   37.95    1.96   0
  -9  -1   6   34.75    1.93   0
  -8  -1   6   36.10    1.98   0
   8  -1  -6   34.51    1.55   0
  -8   1   6   31.78    1.51   0
   8   1  -6   33.73    1.98   0
  -7  -1   6   18.92    1.91   0
   7  -1  -6   16.12    1.77   0
  -7   1   6   17.76    1.85   0
   7   1  -6   15.55    1.38   0
  -7  -1   6   17.47    1.79   0
   6  -1  -6   20.27    1.83   0
  -6   1   6   18.95    1.87   0
   6   1  -6   18.25    1.87   0
  -6  -1   6   17.40    1.84   0
  -6  -1   6   19.71    1.90   0
   5  -1  -6    4.16    1.70   0
  -5   1   6    2.38    1.80   0
   5   1  -6    3.38    1.82   0
  -5  -1   6    2.12    1.78   0
  -5  -1   6    5.40    1.71   0
   4  -1  -6   83.71    2.34   0
  -4   1   6   82.25    2.35   0
  -4  -1   6   77.79    1.95   0
  -4  -1   6   79.21    2.50   0
   4   1  -6   77.93    2.49   0
  -3   1   6  124.68    2.28   0
   3   1  -6  127.65    2.79   0
  -3   1   6  128.04    2.62   0
  -3  -1   6  128.52    2.78   0
   3   1  -6  121.48    2.33   0
  -3  -1   6  125.41    2.63   0
  -2   1   6    2.25    1.77   0
   2   1  -6    3.35    1.84   0
   2   1  -6    5.09    1.89   0
  -2  -1   6    4.53    1.90   0
  -2  -1   6    2.14    1.80   0
  -2   1   6    3.65    1.78   0
  -2   1   6    4.25    2.07   0
   1   1  -6  127.82    3.21   0
  -1  -1   6  134.83    2.92   0
  -1   1   6  129.86    2.61   0
  -1   1   6  124.12    3.64   0
  -1  -1   6  123.72    2.65   0
   1   1  -6  128.72    2.66   0
  -1   1   6  123.95    2.25   0
   0   1  -6  155.08    3.18   0
   0  -1   6  154.94    3.28   0
   0   1   6  150.31    2.69   0
   0   1   6  155.44    3.94   0
   0  -1  -6  155.22    2.76   0
   0  -1   6  152.96    2.74   0
   0   1  -6  143.12    2.44   0
  -1  -1  -6    0.33    1.66   0
   1  -1   6   -1.45    1.90   0
   1  -1   6    2.33    2.23   0
   1  -1   6   -1.41    1.72   0
  -1  -1  -6    0.36    2.20   0
  -1   1  -6    0.28    1.68   0
   1   1   6    0.60    1.65   0
   2  -1   6    0.37    1.88   0
  -2  -1  -6    1.96    2.16   0
  -2   1  -6    0.62    1.20   0
  -2  -1  -6    0.45    1.64   0
   2   1   6    1.08    1.64   0
   2  -1   6    2.72    1.83   0
  -3   1  -6   56.65    2.09   0
   3   1   6   56.62    2.04   0
  -3  -1  -6   57.33    2.10   0
   3  -1   6   60.21    2.47   0
  -3  -1  -6   57.79    2.93   0
   3  -1   6   53.32    2.40   0
  -4   1  -6    9.28    1.68   0
   4   1   6    9.21    1.23   0
  -4  -1  -6    9.96    1.27   0
   4  -1   6    7.91    2.30   0
  -4  -1  -6    9.35    2.16   0
   5   1   6  174.29    2.45   0
  -5  -1  -6  178.68    2.80   0
  -5   1  -6  187.51    3.74   0
   5  -1   6  182.52    3.34   0
  -5   1  -6  188.90    2.76   0
  -6   1  -6    6.47    1.84   0
   6   1   6    7.52    1.63   0
   6  -1   6    8.18    1.78   0
  -6  -1  -6    6.72    1.22   0
  -7   1  -6    6.05    2.23   0
   7  -1   6    4.57    1.77   0
   7   1   6    5.38    1.59   0
  -7  -1  -6    4.93    1.59   0
  -8   1  -6    9.37    2.16   0
   8  -1   6    9.54    1.78   0
   8   1   6    9.85    1.27   0
  -8  -1  -6    9.53    1.69   0
  -9   1  -6   34.15    2.34   0
   9  -1   6   36.89    2.32   0
   9   1   6   36.35    1.78   0
  -9  -1  -6   35.74    1.91   0
  10  -1   6    4.92    2.06   0
 -10   1  -6    5.04    1.72   0
  10   1   6    4.54    1.76   0
 -10  -1  -6    6.64    1.75   0
  11  -1   6   55.53    2.24   0
  11   1   6   54.14    1.95   0
 -11  -1  -6   58.50    2.01   0
 -11   1  -6   51.73    2.24   0
  12  -1   6   20.46    2.00   0
 -12   1  -6   18.45    1.96   0
  12   1   6   18.16    1.79   0
 -12  -1  -6   17.26    1.85   0
  13  -1   6   80.21    2.74   0
  13   1   6   77.70    2.23   0
 -13  -1  -6   75.69    2.53   0
 -13   1  -6   75.87    2.40   0
  14  -1   6   13.71    1.95   0
  14   1   6   13.20    1.89   0
 -14  -1  -6   13.82    1.85   0
 -14   1  -6   12.57    1.82   0
  15  -1   6    2.11    1.80   0
  15   1   6    1.73    1.88   0
 -15  -1  -6    2.60    1.77   0
 -15   1  -6    2.12    1.79   0
  16   1   6    0.86    1.76   0
 -16  -1  -6    1.30    1.84   0
 -16   1  -6    0.96    1.94   0
  16  -1   6    3.14    1.90   0
  17   1   6    5.96    1.77   0
 -17  -1  -6    4.57    1.91   0
  17  -1   6    7.60    2.43   0
 -17   1  -6    5.47    2.41   0
  18   1   6   -0.54    1.94   0
 -18  -1  -6   -0.71    1.99   0
 -18   1  -6    1.83    2.49   0
  18  -1   6    1.70    2.42   0
  19  -1   6    3.72    2.07   0
  19   1   6    3.48    2.07   0
 -19  -1  -6    4.07    1.98   0
 -19   1  -6    2.15    2.42   0
 -20  -1  -6    2.84    1.99   0
 -20   1  -6    0.15    2.13   0
  20   1   6    1.27    2.11   0
  20  -1   6    0.38    2.68   0
 -21   1  -6   -0.31    2.71   0
 -21  -1  -6    2.80    2.16   0
  21  -1   6    0.25    2.70   0
  21   1   6    1.64    2.09   0
  22  -1   6    1.64    2.30   0
 -22   1  -6   -0.10    2.27   0
 -22  -1  -6   -0.71    2.30   0
  22   1   6    0.07    2.25   0
 -25   2   6    5.12    2.32   0
  25  -2  -6    1.57    2.29   0
 -25  -2   6    0.90    2.21   0
  25   2  -6    3.73    2.21   0
  24  -2  -6    2.08    2.25   0
 -24  -2   6    2.17    2.03   0
  24   2  -6    4.51    2.10   0
 -24   2   6    2.18    2.22   0
 -23   2   6    3.67    2.54   0
  23  -2  -6    5.42    2.16   0
 -23  -2   6    5.52    2.01   0
  23   2  -6    6.40    2.05   0
 -22  -2   6   -0.08    2.01   0
 -22   2   6    2.81    2.01   0
  22   2  -6    4.01    2.02   0
  22  -2  -6    5.01    2.08   0
 -21   2   6    1.55    2.00   0
 -21  -2   6    1.34    1.79   0
  21  -2  -6   -1.69    1.96   0
  21   2  -6    0.81    1.89   0
  20   2  -6   12.62    1.92   0
 -20  -2   6   14.53    1.90   0
  20  -2  -6   15.19    1.98   0
 -20   2   6   16.19    2.01   0
  19   2  -6    3.19    1.82   0
 -19  -2   6    1.70    1.30   0
  19  -2  -6    4.37    1.83   0
 -19   2   6    1.22    1.97   0
 -18  -2   6   -0.73    1.74   0
  18  -2  -6    1.23    1.79   0
  18   2  -6    1.67    1.77   0
 -18   2   6   -0.48    1.77   0
  17   2  -6    1.64    1.77   0
 -17  -2   6    1.26    1.74   0
  17  -2  -6    2.61    1.82   0
 -17   2   6   -0.43    1.76   0
 -16  -2   6   22.01    1.85   0
  16  -2  -6   23.06    1.96   0
 -16   2   6   21.67    1.88   0
  16   2  -6   20.36    1.84   0
 -15  -2   6    1.72    1.69   0
  15  -2  -6    2.15    1.75   0
  15   2  -6    0.86    1.69   0
 -15   2   6    0.49    1.81   0
  14  -2  -6    2.53    1.78   0
 -14   2   6    4.12    2.20   0
 -14  -2   6    1.98    1.73   0
  14   2  -6    2.99    1.69   0
 -13  -2   6    0.27    1.77   0
  13  -2  -6    0.39    1.79   0
  13   2  -6    0.30    1.74   0
 -13   2   6   -0.20    1.77   0
 -12  -2   6   15.11    1.69   0
  12  -2  -6   15.02    1.80   0
 -12   2   6   12.80    1.82   0
  12   2  -6   15.29    1.81   0
  11  -2  -6    5.53    1.69   0
 -11  -2   6    0.72    1.64   0
 -11   2   6    3.51    1.76   0
  11   2  -6    3.62    1.68   0
  10  -2  -6   -0.24    1.68   0
 -10  -2   6    2.84    1.71   0
 -10   2   6    0.32    1.71   0
  10   2  -6   -1.05    1.68   0
 -10  -2   6    1.84    1.69   0
  -9  -2   6   12.48    1.79   0
   9  -2  -6   12.33    1.76   0
  -9   2   6   10.82    1.83   0
   9   2  -6   10.55    1.74   0
  -9  -2   6   10.15    1.76   0
  -8   2   6    4.30    1.78   0
   8  -2  -6    4.10    1.70   0
   8   2  -6    3.33    1.73   0
  -8  -2   6    5.73    1.73   0
  -8  -2   6    8.91    1.88   0
  -7  -2   6  506.44    3.95   0
   7  -2  -6  498.41    4.00   0
  -7   2   6  507.98    4.00   0
   7   2  -6  480.64    3.73   0
  -7  -2   6  487.00    3.99   0
   6   2  -6  659.38    4.58   0
  -6   2   6  672.03    4.61   0
  -6  -2   6  688.03    4.45   0
  -6  -2   6  634.58    4.46   0
  -5   2   6   49.86    2.06   0
  -5  -2   6   49.86    1.60   0
   5   2  -6   48.53    1.63   0
  -5  -2   6   45.81    1.98   0
   5   2  -6   48.52    1.99   0
  -5   2   6   50.52    2.07   0
  -4  -2   6    3.23    1.76   0
  -4  -2   6    3.40    1.71   0
  -4   2   6    2.62    1.71   0
   4   2  -6    2.96    1.73   0
  -4   2   6    0.55    1.67   0
   4   2  -6    3.12    1.90   0
   3   2  -6  220.41    2.68   0
  -3   2   6  236.79    3.02   0
  -3   2   6  224.10    2.93   0
   3   2  -6  226.44    3.41   0
  -3  -2   6  224.12    3.04   0
  -3  -2   6  225.48    3.41   0
  -2   2   6    0.44    1.16   0
  -2  -2   6    0.84    1.81   0
   2   2  -6    0.85    2.28   0
  -2   2   6    0.87    1.64   0
  -2  -2   6   -0.62    1.88   0
   2   2  -6    1.60    1.76   0
  -1   2   6  180.21    2.74   0
  -1   2   6  182.95    5.21   0
   1   2  -6  181.07    3.71   0
   1  -2  -6  185.25    2.76   0
  -1  -2   6  189.15    3.46   0
  -1  -2   6  178.16    2.77   0
   1   2  -6  183.71    2.87   0
   0   2  -6  244.95    4.11   0
   0  -2  -6  235.74    3.01   0
   0  -2   6  244.30    3.08   0
   0  -2   6  249.95    3.86   0
   0   2   6  237.64    2.70   0
   0   2   6  249.73    7.70   0
   0   2  -6  242.46    3.21   0
  -1   2  -6    6.59    2.23   0
  -1  -2  -6    6.00    1.81   0
   1   2   6    5.03    1.86   0
   1  -2   6    5.86    1.91   0
  -1   2  -6    4.29    1.35   0
   2  -2   6   12.39    2.36   0
   2   2   6   10.46    1.31   0
   2  -2   6   12.86    2.43   0
  -2  -2  -6   11.97    1.84   0
  -2   2  -6   15.32    1.85   0
   3   2   6    9.77    1.77   0
  -3   2  -6   10.57    1.77   0
   3  -2   6    9.36    2.09   0
  -3  -2  -6    7.58    1.80   0
   3  -2   6    8.88    2.24   0
   4   2   6  132.53    2.46   0
  -4  -2  -6  132.57    2.51   0
   4  -2   6  135.30    3.82   0
   4  -2   6  126.94    3.55   0
  -4   2  -6  133.48    2.47   0
  -4  -2  -6  137.86    5.69   0
   5  -2   6    3.60    2.23   0
   5  -2   6    3.46    2.28   0
  -5   2  -6    3.57    1.71   0
  -5  -2  -6    3.01    2.47   0
   5   2   6    0.30    1.66   0
  -5  -2  -6    1.42    1.68   0
  -6   2  -6    9.42    1.68   0
   6  -2   6    7.97    2.38   0
   6  -2   6    6.95    2.09   0
   6   2   6    9.69    1.70   0
  -6  -2  -6    6.57    1.72   0
   7  -2   6   46.58    2.98   0
   7  -2   6   43.61    2.96   0
   7   2   6   44.14    1.93   0
  -7  -2  -6   46.30    1.89   0
   8  -2   6   14.33    2.59   0
   8   2   6   14.62    1.27   0
  -8  -2  -6   10.21    1.71   0
   9  -2   6   30.43    2.52   0
  -9   2  -6   31.86    2.80   0
   9   2   6   30.60    1.84   0
  -9  -2  -6   32.12    1.83   0
  10  -2   6    1.66    2.43   0
  10   2   6    0.61    1.60   0
 -10  -2  -6    2.12    1.62   0
 -10   2  -6    0.27    2.47   0
  11  -2   6    3.70    2.13   0
 -11   2  -6    4.84    2.24   0
  11   2   6    6.62    1.67   0
 -11  -2  -6    2.28    1.70   0
 -12  -2  -6  173.00    2.64   0
  12   2   6  167.95    2.23   0
 -12   2  -6  170.54    3.76   0
  12  -2   6  174.55    3.73   0
 -13   2  -6   96.44    3.04   0
  13   2   6   96.53    2.25   0
 -13  -2  -6   88.54    2.25   0
  13  -2   6   98.31    3.20   0
 -14  -2  -6    1.90    1.76   0
 -14   2  -6    1.39    2.33   0
  14   2   6    1.31    1.76   0
  14  -2   6    1.30    2.65   0
  15  -2   6    0.68    2.28   0
 -15   2  -6    2.08    2.27   0
  15   2   6    1.01    1.86   0
 -15  -2  -6    0.46    1.75   0
 -16   2  -6   10.98    2.46   0
  16  -2   6   12.10    2.45   0
  16   2   6   10.54    1.92   0
 -16  -2  -6   10.17    1.97   0
 -17   2  -6    1.58    2.39   0
  17   2   6    3.14    1.96   0
 -17  -2  -6    2.62    1.97   0
  17  -2   6    1.57    2.42   0
 -18   2  -6    2.27    2.43   0
  18   2   6   -0.46    1.47   0
 -18  -2  -6    1.87    1.83   0
  18  -2   6    0.53    2.53   0
  19   2   6    3.90    2.03   0
 -19   2  -6    3.14    2.60   0
 -19  -2  -6    0.95    2.04   0
  19  -2   6    1.65    2.62   0
  20   2   6    2.98    2.07   0
 -20   2  -6    2.54    2.55   0
 -20  -2  -6    0.51    2.07   0
  20  -2   6    3.18    2.68   0
  21   2   6    3.26    2.25   0
 -21   2  -6    7.06    2.89   0
 -21  -2  -6    1.74    2.20   0
  21  -2   6    3.74    2.95   0
  24  -3  -6    0.39    2.78   0
 -24  -3   6    3.01    2.25   0
 -24   3   6    0.15    2.35   0
  24   3  -6    0.46    2.18   0
 -23   3   6   -0.01    2.18   0
  23  -3  -6    2.19    2.18   0
 -23  -3   6    1.24    2.15   0
  23   3  -6    2.50    2.09   0
 -22   3   6    0.39    2.17   0
 -22  -3   6    0.57    2.02   0
  22   3  -6   -1.80    1.45   0
  22  -3  -6    2.15    2.21   0
 -21  -3   6    6.09    1.46   0
  21  -3  -6    4.01    2.28   0
  21   3  -6    7.82    2.08   0
 -21   3   6    4.80    2.16   0
 -20  -3   6   -0.86    1.94   0
  20   3  -6    2.25    1.93   0
  20  -3  -6    1.39    2.03   0
 -20   3   6    0.51    2.48   0
  19  -3  -6   -0.73    1.98   0
 -19  -3   6    2.27    1.88   0
  19   3  -6    1.99    1.31   0
 -19   3   6    0.97    1.98   0
 -18  -3   6    6.77    1.88   0
  18  -3  -6    7.82    2.10   0
  18   3  -6    7.05    1.91   0
 -18   3   6    7.92    2.38   0
  17  -3  -6    2.93    1.87   0
 -17   3   6    2.51    1.87   0
 -17  -3   6    2.17    1.82   0
  17   3  -6    1.94    1.86   0
 -16  -3   6    4.16    1.85   0
  16  -3  -6    2.17    1.82   0
 -16  -3   6    2.50    1.80   0
  16   3  -6    1.66    1.76   0
 -16   3   6    1.56    1.97   0
 -15  -3   6   15.02    1.89   0
  15  -3  -6   12.22    1.90   0
 -15  -3   6    9.18    1.80   0
  15   3  -6   12.14    1.81   0
 -15   3   6   11.81    1.96   0
  14   3  -6   29.07    1.92   0
 -14  -3   6   27.36    1.48   0
  14  -3  -6   29.43    2.03   0
 -14  -3   6   29.79    1.87   0
 -14   3   6   28.76    2.45   0
 -13  -3   6    8.32    1.72   0
 -13  -3   6    8.23    1.81   0
  13  -3  -6    8.45    1.79   0
 -13   3   6    8.13    1.76   0
  13   3  -6    9.65    1.82   0
  12  -3  -6   10.09    1.91   0
 -12  -3   6   11.84    1.73   0
 -12   3   6   11.38    1.83   0
  12   3  -6   14.44    1.86   0
 -12  -3   6   12.75    1.75   0
 -11  -3   6   17.48    1.74   0
  11  -3  -6   21.74    1.89   0
 -11   3   6   21.71    2.33   0
  11   3  -6   20.32    1.66   0
 -11  -3   6   20.03    1.71   0
 -10  -3   6   12.14    1.66   0
 -10   3   6    9.15    1.85   0
 -10  -3   6    9.35    1.63   0
  10   3  -6    8.84    1.66   0
  -9  -3   6    4.86    1.71   0
  -9  -3   6    5.41    1.66   0
  -9   3   6    6.01    1.83   0
   9   3  -6    3.19    1.68   0
  -9   3   6    4.25    1.73   0
  -8   3   6    6.79    1.76   0
  -8   3   6    7.55    1.80   0
   8   3  -6    6.22    1.85   0
  -8  -3   6    9.10    1.74   0
  -8  -3   6    8.02    1.21   0
  -7  -3   6    0.13    1.70   0
  -7   3   6    0.68    1.65   0
  -7  -3   6    1.09    1.65   0
   7   3  -6    0.77    1.72   0
  -7   3   6    0.08    1.72   0
  -6   3   6    7.23    1.73   0
  -6  -3   6    9.30    1.70   0
   6   3  -6    7.32    1.69   0
  -6  -3   6    8.80    1.70   0
  -6   3   6    9.71    1.69   0
  -5  -3   6   20.60    1.88   0
   5   3  -6   20.97    1.85   0
  -5   3   6   23.20    1.92   0
  -5  -3   6   22.68    1.78   0
  -5   3   6   20.91    1.76   0
   5   3  -6   21.58    1.93   0
  -4  -3   6   41.20    2.45   0
  -4   3   6   43.25    1.93   0
  -4   3   6   44.34    1.96   0
  -4  -3   6   43.23    1.88   0
   4   3  -6   42.33    2.05   0
   4   3  -6   42.40    1.95   0
  -3  -3   6    4.20    2.19   0
  -3  -3   6    2.70    1.65   0
   3   3  -6    2.25    2.24   0
  -3   3   6    2.38    1.63   0
  -3   3   6    1.90    1.63   0
   3   3  -6    4.56    1.68   0
   2   3  -6    3.04    1.24   0
  -2  -3   6    2.91    1.83   0
  -2   3   6    2.94    1.61   0
   2  -3  -6    2.15    1.62   0
   2   3  -6    2.40    2.25   0
  -2  -3   6    5.33    1.62   0
   1   3  -6   11.00    2.29   0
  -1  -3   6   10.04    2.23   0
  -1   3   6   11.68    1.71   0
  -1  -3   6    9.82    1.71   0
   1   3  -6   12.47    1.73   0
   1  -3  -6    9.88    1.26   0
   0  -3   6   21.13    2.25   0
   0   3  -6   21.22    2.29   0
   0   3   6   21.74    1.76   0
   0  -3  -6   22.04    1.76   0
   0  -3   6   20.69    1.35   0
   0   3  -6   21.10    1.88   0
   1  -3   6    0.59    2.01   0
  -1   3  -6    0.58    2.33   0
   1   3   6   -1.17    1.63   0
  -1  -3  -6    1.63    1.67   0
  -1   3  -6    1.05    1.70   0
   2  -3   6   47.17    3.03   0
  -2   3  -6   46.35    2.98   0
   2   3   6   46.47    1.89   0
  -2  -3  -6   50.01    1.95   0
  -2   3  -6   47.32    1.92   0
   3   3   6  102.98    2.19   0
   3  -3   6  102.47    4.30   0
  -3   3  -6  100.64    2.21   0
  -3  -3  -6  104.02    2.13   0
   3  -3   6   98.92    4.40   0
   4  -3   6    0.45    3.76   0
  -4  -3  -6    3.26    1.62   0
   4  -3   6    0.32    3.73   0
  -4   3  -6   -2.05    1.56   0
   4   3   6    1.28    1.59   0
  -5  -3  -6    3.43    1.62   0
  -5   3  -6    1.80    1.57   0
   5   3   6    1.69    1.57   0
   6   3   6   50.97    1.94   0
  -6   3  -6   54.13    1.91   0
  -6  -3  -6   50.33    2.04   0
   7   3   6    0.18    1.70   0
  -7   3  -6   -0.01    1.23   0
  -7  -3  -6    3.34    1.74   0
  -7  -3  -6    0.49    3.85   0
  -8   3  -6  152.49    2.16   0
   8   3   6  139.81    2.41   0
  -8  -3  -6  146.38    2.47   0
   9   3   6    5.41    1.76   0
  -9  -3  -6    4.98    1.70   0
  10   3   6    5.91    1.74   0
 -10  -3  -6    7.46    1.77   0
  11   3   6   22.12    1.36   0
 -11  -3  -6   21.09    1.85   0
  12   3   6    0.97    1.76   0
 -12  -3  -6    0.91    1.79   0
  13  -3   6    0.92    4.24   0
  13   3   6    0.79    1.83   0
 -13  -3  -6   -0.43    1.30   0
  13  -3   6   -0.11    4.52   0
  14  -3   6    0.35    3.75   0
  14   3   6    2.00    1.84   0
 -14  -3  -6   -1.63    1.89   0
  14  -3   6    0.19    3.89   0
  15   3   6    0.54    1.87   0
 -15  -3  -6    1.22    1.92   0
  15  -3   6    0.34    3.47   0
  16   3   6    3.22    1.91   0
  16  -3   6    0.46    3.56   0
 -16  -3  -6    1.92    1.91   0
  17   3   6   -0.70    1.98   0
 -17   3  -6    0.48    3.30   0
  17  -3   6    0.81    3.62   0
 -17  -3  -6    2.46    1.93   0
 -18   3  -6    1.01    3.42   0
  18   3   6   -0.93    2.08   0
  18  -3   6    0.75    3.79   0
 -18  -3  -6    0.96    2.00   0
  19   3   6   -1.18    2.15   0
 -19   3  -6    1.54    3.58   0
  19  -3   6   -0.65    3.58   0
 -19  -3  -6    0.20    2.11   0
  20  -3   6    1.31    3.74   0
 -20  -3  -6   -0.15    2.18   0
  20   3   6    0.50    2.25   0
 -20   3  -6    0.43    3.29   0
 -22   4   6    1.21    2.72   0
  22  -4  -6    1.00    2.30   0
 -22  -4   6    3.15    2.09   0
  22   4  -6    1.44    2.09   0
 -22  -4   6    1.86    2.16   0
 -21  -4   6    2.80    2.12   0
 -21   4   6    1.57    2.15   0
  21  -4  -6    1.46    2.64   0
 -21  -4   6    0.88    2.14   0
  21   4  -6    0.23    2.20   0
 -20  -4   6    1.66    2.02   0
  20  -4  -6    0.82    2.57   0
 -20  -4   6    2.04    2.06   0
  20   4  -6    1.48    2.04   0
 -20   4   6    2.26    2.10   0
  19  -4  -6   -0.41    2.49   0
 -19  -4   6    2.35    1.93   0
 -19  -4   6    2.06    1.98   0
 -19   4   6   -0.13    2.45   0
  19   4  -6    2.20    1.99   0
 -18  -4   6   -0.32    1.93   0
 -18  -4   6    0.96    1.95   0
  18   4  -6    1.74    1.95   0
 -18   4   6    1.03    2.46   0
 -17  -4   6    1.16    1.89   0
 -17  -4   6    3.63    1.93   0
  17   4  -6    0.51    1.93   0
 -17   4   6    1.93    2.38   0
 -16  -4   6    5.27    1.87   0
 -16  -4   6    5.68    1.83   0
 -16   4   6    5.60    1.99   0
  16   4  -6    7.62    1.93   0
 -15  -4   6   12.68    1.82   0
 -15   4   6   10.74    1.98   0
 -15  -4   6   11.67    1.88   0
 -15   4   6   12.77    2.41   0
  15   4  -6   11.59    1.91   0
 -14  -4   6   23.99    1.94   0
 -14   4   6   29.77    2.43   0
 -14  -4   6   23.85    1.45   0
 -14   4   6   25.25    2.06   0
  14   4  -6   24.75    1.97   0
 -13  -4   6   21.65    1.90   0
 -13   4   6   18.51    2.05   0
 -13  -4   6   18.06    1.78   0
  13   4  -6   20.64    1.85   0
 -13   4   6   18.62    2.03   0
 -12  -4   6   -0.81    1.66   0
 -12   4   6    0.26    1.81   0
 -12   4   6   -0.60    1.87   0
  12   4  -6    2.20    1.80   0
 -12  -4   6   -0.10    1.33   0
 -11   4   6   61.75    2.56   0
 -11  -4   6   51.29    2.11   0
 -11   4   6   59.41    2.28   0
  11   4  -6   54.38    2.18   0
 -11  -4   6   61.66    2.05   0
 -10  -4   6    2.45    1.59   0
 -10   4   6    0.23    1.83   0
  10   4  -6    1.83    1.70   0
 -10  -4   6    0.86    1.70   0
 -10   4   6    1.57    1.76   0
  -9   4   6   89.58    2.35   0
  -9  -4   6   84.67    2.26   0
  -9   4   6   80.91    2.36   0
   9   4  -6   84.85    2.29   0
  -9  -4   6   85.30    2.15   0
  -8  -4   6   37.58    2.01   0
  -8   4   6   40.69    2.07   0
  -8   4   6   37.52    1.99   0
  -8  -4   6   40.40    1.87   0
   8   4  -6   36.10    2.11   0
  -7   4   6    1.94    1.73   0
  -7   4   6   -0.04    1.83   0
  -7  -4   6   -0.87    1.84   0
   7   4  -6   -0.48    1.86   0
  -7  -4   6    2.28    1.67   0
   6   4  -6   10.15    1.28   0
  -6   4   6    9.78    1.87   0
  -6  -4   6   10.67    1.74   0
   6   4  -6    8.67    1.89   0
  -6  -4   6   12.22    1.64   0
  -6   4   6    9.12    1.78   0
   5   4  -6   66.11    2.19   0
  -5   4   6   67.14    2.26   0
  -5  -4   6   65.47    2.37   0
   5   4  -6   66.56    1.97   0
  -5   4   6   69.71    2.18   0
  -5  -4   6   69.89    1.98   0
   4   4  -6    2.58    1.57   0
   4   4  -6    1.68    1.71   0
  -4   4   6    3.07    2.15   0
  -4  -4   6    2.55    1.83   0
  -4   4   6    4.34    1.67   0
  -4  -4   6    4.72    1.56   0
  -3   4   6   13.39    1.66   0
   3   4  -6   16.15    1.85   0
  -3  -4   6   18.35    1.58   0
  -3  -4   6   14.04    1.88   0
   3   4  -6   14.71    1.65   0
  -2   4   6    1.60    1.65   0
  -2  -4   6    1.20    2.08   0
   2   4  -6    0.03    1.77   0
  -2  -4   6    2.17    1.54   0
  -2   4   6    0.60    2.40   0
   2  -4  -6    2.03    1.53   0
   2   4  -6    1.82    1.60   0
   1   4  -6   56.89    1.91   0
  -1   4   6   54.66    2.00   0
  -1  -4   6   60.07    2.65   0
   1   4  -6   58.68    2.76   0
  -1   4   6   58.81    3.80   0
   1  -4  -6   56.57    2.03   0
   0  -4  -6   22.34    1.75   0
   0   4   6   22.69    1.74   0
   0   4  -6   21.66    2.46   0
   0  -4   6   22.65    2.37   0
   0   4  -6   21.78    1.73   0
  -1   4  -6   37.65    2.98   0
   1   4   6   37.40    1.81   0
   1  -4   6   36.69    2.84   0
  -1  -4  -6   37.05    1.85   0
  -1   4  -6   38.41    1.80   0
  -2   4  -6   36.74    1.89   0
  -2   4  -6   38.85    3.56   0
  -2  -4  -6   38.95    1.84   0
   2  -4   6   39.55    3.53   0
   2   4   6   39.75    1.75   0
   3   4   6   35.71    1.81   0
  -3  -4  -6   36.12    1.84   0
  -3   4  -6   38.79    1.96   0
  -4  -4  -6   34.65    1.89   0
   4   4   6   38.35    1.46   0
  -4   4  -6   38.80    1.98   0
  -5  -4  -6    1.96    1.76   0
   5   4   6    0.42    1.75   0
  -5   4  -6    1.27    1.71   0
  -6  -4  -6    0.99    1.24   0
   6   4   6    1.46    1.73   0
  -6   4  -6    2.27    1.71   0
  -7   4  -6    2.03    1.74   0
   7   4   6    0.78    1.70   0
  -7  -4  -6    2.08    1.71   0
   8   4   6   25.27    1.88   0
  -8  -4  -6   24.05    1.87   0
  -8   4  -6   26.55    1.84   0
  -9   4  -6    9.86    1.81   0
   9   4   6   10.35    1.81   0
  -9  -4  -6    7.20    1.33   0
 -10  -4  -6    6.23    1.31   0
  10   4   6    6.68    1.84   0
 -10   4  -6    6.76    1.79   0
 -10  -4  -6    5.68    3.97   0
 -11  -4  -6    4.74    3.23   0
 -11   4  -6    5.05    1.35   0
 -11  -4  -6    4.69    1.95   0
  11   4   6    5.51    1.85   0
  12   4   6    0.34    1.26   0
 -12  -4  -6    0.93    3.11   0
 -12  -4  -6    0.20    1.86   0
 -13  -4  -6    2.01    3.19   0
  13   4   6   -0.49    1.34   0
 -13  -4  -6    1.85    1.89   0
 -14  -4  -6    1.11    2.86   0
  14   4   6    1.99    1.92   0
 -14  -4  -6   -1.29    1.95   0
 -15  -4  -6    5.53    2.56   0
  15   4   6    5.88    2.02   0
 -15  -4  -6    3.40    2.03   0
  16   4   6   -0.32    2.04   0
 -16  -4  -6    0.13    1.42   0
  17   4   6    1.46    2.15   0
 -17  -4  -6   -0.49    1.49   0
  18   4   6    0.04    2.30   0
 -18  -4  -6    0.94    1.60   0
 -20   5   6    2.29    2.86   0
 -20  -5   6    2.18    2.22   0
 -20   5   6    1.03    2.84   0
  20   5  -6    2.04    1.62   0
 -20  -5   6    4.15    2.29   0
 -19   5   6    1.27    2.76   0
 -19  -5   6   -0.93    2.03   0
  19   5  -6    2.11    2.07   0
 -19   5   6    2.03    2.74   0
 -19  -5   6    0.61    2.08   0
 -18   5   6    0.25    2.08   0
 -18  -5   6    0.70    2.08   0
 -18  -5   6   -0.58    1.96   0
  18   5  -6    2.19    2.04   0
 -18   5   6    1.54    2.55   0
 -17  -5   6    2.95    2.02   0
  17   5  -6   -1.41    2.00   0
 -17   5   6    2.34    2.62   0
 -17  -5   6   -0.76    2.09   0
 -17   5   6    1.79    2.52   0
 -16  -5   6    0.66    2.06   0
 -16   5   6    1.37    2.09   0
 -16  -5   6    2.59    1.96   0
 -16   5   6    1.50    2.51   0
  16   5  -6    3.00    1.36   0
 -15  -5   6    0.75    1.88   0
 -15   5   6    1.18    2.41   0
  15   5  -6   -0.88    1.99   0
 -15   5   6    0.81    2.00   0
 -15  -5   6    1.39    2.04   0
 -14   5   6    3.32    2.49   0
 -14  -5   6    2.30    1.89   0
 -14   5   6    3.59    1.98   0
  14   5  -6    2.08    1.91   0
 -14  -5   6    1.28    1.87   0
 -13   5   6    9.82    1.96   0
  13   5  -6   10.98    1.91   0
 -13  -5   6    9.96    1.89   0
 -13   5   6   10.87    1.97   0
 -13  -5   6   13.23    1.99   0
 -12  -5   6    5.04    1.79   0
 -12   5   6    4.76    1.98   0
 -12   5   6    3.96    2.02   0
 -12  -5   6    2.58    1.86   0
  12   5  -6    7.85    1.84   0
 -11   5   6    1.79    2.29   0
 -11   5   6    1.32    1.85   0
 -11  -5   6   -0.19    1.76   0
  11   5  -6   -0.72    1.83   0
 -11  -5   6    0.17    1.80   0
 -10   5   6   25.58    2.07   0
 -10  -5   6   23.86    1.99   0
  10   5  -6   28.49    1.95   0
 -10  -5   6   29.59    1.93   0
 -10   5   6   25.27    2.39   0
  -9   5   6    9.51    1.92   0
  -9   5   6    7.84    1.86   0
  -9  -5   6   11.00    1.89   0
   9   5  -6    9.84    1.88   0
  -9  -5   6    9.94    1.82   0
  -8   5   6    1.06    1.88   0
  -8  -5   6   -0.20    1.67   0
  -8   5   6    3.45    1.88   0
   8   5  -6    3.07    1.80   0
  -8  -5   6    3.45    1.83   0
  -7   5   6   12.99    1.97   0
  -7  -5   6   11.84    1.97   0
   7   5  -6   15.59    1.99   0
  -7   5   6   12.83    2.00   0
  -7  -5   6   13.11    1.89   0
  -6   5   6   20.17    2.32   0
   6   5  -6   20.13    2.01   0
  -6   5   6   18.81    1.88   0
  -6  -5   6   20.25    2.02   0
   6   5  -6   18.27    1.99   0
  -6  -5   6   20.84    1.92   0
   5   5  -6    3.76    1.77   0
  -5   5   6    2.16    1.80   0
  -5   5   6    3.79    2.17   0
  -5  -5   6    1.84    1.85   0
   5   5  -6    3.28    1.87   0
  -5  -5   6    4.73    1.67   0
   4   5  -6   -0.43    1.77   0
  -4   5   6    3.46    1.82   0
  -4   5   6    2.82    1.72   0
  -4  -5   6    1.71    2.29   0
   4   5  -6    1.48    1.92   0
  -4  -5   6    1.65    1.69   0
  -4   5   6    1.43    2.37   0
   3   5  -6   40.94    2.07   0
  -3   5   6   40.47    2.07   0
  -3   5   6   42.75    2.61   0
  -3  -5   6   43.29    1.93   0
   3   5  -6   41.09    2.54   0
  -3  -5   6   39.40    2.54   0
  -2   5   6   72.67    2.21   0
   2   5  -6   66.67    2.11   0
   2   5  -6   74.66    2.76   0
   2  -5  -6   80.48    2.29   0
  -2  -5   6   72.45    2.38   0
  -2   5   6   75.88    3.35   0
   1  -5  -6   11.72    1.84   0
  -1  -5   6   11.37    2.18   0
   1   5  -6   11.48    2.26   0
   1   5  -6   13.22    1.72   0
  -1   5   6   12.42    2.77   0
  -1   5   6   13.14    1.82   0
   0   5   6    6.37    1.79   0
   0   5  -6    8.85    1.72   0
   0  -5  -6    8.53    1.75   0
   0   5  -6    8.77    2.66   0
   0  -5   6    7.71    2.28   0
   1  -5   6   25.15    2.85   0
  -1   5  -6   25.02    1.86   0
   1   5   6   25.52    1.86   0
  -1   5  -6   26.66    2.91   0
  -1  -5  -6   22.31    1.88   0
  -2   5  -6    0.71    3.16   0
   2  -5   6    0.41    3.08   0
  -2  -5  -6   -0.42    1.69   0
   2   5   6    0.45    1.75   0
  -2   5  -6   -0.17    1.70   0
  -3  -5  -6   49.40    1.70   0
   3   5   6   50.25    2.03   0
  -3   5  -6   49.74    1.96   0
  -4  -5  -6    4.03    1.77   0
   4   5   6    4.90    1.74   0
  -4   5  -6    4.40    1.73   0
  -5  -5  -6   10.39    1.32   0
   5   5   6    8.83    1.74   0
  -5   5  -6   11.30    1.68   0
  -6  -5  -6   20.74    1.91   0
   6   5   6   18.49    1.90   0
  -6   5  -6   20.40    1.92   0
  -7  -5  -6   24.20    1.95   0
   7   5   6   24.69    1.93   0
  -7   5  -6   25.85    2.00   0
   8   5   6   45.27    2.02   0
  -8   5  -6   43.15    1.62   0
  -8  -5  -6   49.27    2.05   0
   9   5   6    0.90    1.89   0
  -9   5  -6    0.46    1.80   0
  -9  -5  -6    2.85    1.88   0
  10   5   6    9.78    1.95   0
 -10   5  -6    8.64    1.43   0
 -10  -5  -6    7.70    1.93   0
 -11  -5  -6    4.41    1.95   0
  11   5   6    5.01    1.94   0
 -11   5  -6    9.15    1.99   0
  12   5   6    0.59    2.03   0
 -12  -5  -6    5.64    1.43   0
 -12   5  -6    2.22    1.92   0
 -13   5  -6    0.98    2.02   0
  13   5   6    1.77    1.43   0
 -13  -5  -6    2.83    2.01   0
  14   5   6    3.82    2.09   0
 -14   5  -6    3.06    2.09   0
 -14  -5  -6    1.43    1.45   0
 -14  -5  -6    2.44    4.78   0
  15   5   6    1.95    2.22   0
 -15   5  -6    2.15    1.48   0
 -15  -5  -6    1.38    2.14   0
 -15  -5  -6    2.85    4.11   0
  16   5   6    5.31    2.21   0
 -16   5  -6    3.51    2.27   0
 -16  -5  -6    4.34    2.23   0
 -16  -5  -6    7.40    4.06   0
 -17  -6   6   -0.51    2.24   0
  17   6  -6    0.63    2.22   0
 -17   6   6    2.29    2.83   0
 -17   6   6    0.04    2.84   0
 -17  -6   6    3.06    2.29   0
 -16   6   6   -0.33    2.78   0
 -16   6   6   -0.52    2.79   0
 -16  -6   6   -1.75    2.12   0
  16   6  -6    2.00    2.22   0
 -16  -6   6   -0.82    2.19   0
 -15   6   6    0.06    2.68   0
 -15   6   6    2.11    2.73   0
 -15  -6   6    2.29    2.06   0
  15   6  -6    1.81    2.11   0
 -15  -6   6    1.75    2.13   0
  14   6  -6    0.92    2.03   0
 -14   6   6    0.34    2.11   0
 -14   6   6    1.69    2.57   0
 -14  -6   6   -1.25    1.98   0
 -14  -6   6    0.52    2.12   0
 -13   6   6    6.43    2.60   0
 -13   6   6    4.07    2.64   0
 -13  -6   6    6.50    2.06   0
  13   6  -6    5.61    2.02   0
 -13  -6   6    8.94    2.07   0
 -12   6   6    1.59    2.03   0
 -12   6   6    3.68    2.60   0
 -12  -6   6    0.56    1.93   0
  12   6  -6    1.08    1.99   0
 -12  -6   6   -1.75    2.13   0
 -11   6   6    1.14    2.48   0
 -11   6   6   -0.15    2.46   0
 -11  -6   6    1.51    1.92   0
 -11  -6   6    0.45    2.01   0
  11   6  -6    3.79    1.98   0
 -10   6   6    1.13    1.98   0
 -10   6   6    3.17    2.56   0
 -10  -6   6   -0.52    2.01   0
  10   6  -6    1.60    1.99   0
 -10  -6   6    0.99    2.04   0
  -9   6   6    1.67    1.92   0
  -9  -6   6    2.46    1.99   0
  -9   6   6    2.61    2.39   0
   9   6  -6    2.25    1.98   0
  -9  -6   6    4.46    2.07   0
  -8   6   6    2.92    1.97   0
  -8   6   6    0.96    2.40   0
  -8  -6   6    1.87    1.84   0
  -8  -6   6    1.97    2.39   0
   8   6  -6   -1.34    1.98   0
  -7   6   6    2.13    2.38   0
  -7  -6   6    1.62    2.36   0
   7   6  -6    1.63    1.94   0
  -7   6   6    1.45    2.38   0
  -7  -6   6    0.86    1.98   0
  -7   6   6    2.70    2.35   0
  -6   6   6    4.75    2.04   0
   6   6  -6    7.78    2.04   0
   6   6  -6    5.62    1.99   0
  -6   6   6    7.50    2.03   0
  -6  -6   6    6.74    1.87   0
  -6   6   6    6.62    2.39   0
  -6  -6   6    5.18    1.97   0
  -5   6   6    1.73    2.23   0
  -5   6   6    3.54    1.96   0
   5   6  -6    4.15    2.37   0
  -5   6   6    2.95    1.82   0
  -5  -6   6    3.11    2.36   0
   5   6  -6    1.44    1.88   0
   4   6  -6    2.23    1.83   0
  -4   6   6    1.06    1.92   0
   4   6  -6    2.91    2.36   0
  -4   6   6   -0.26    2.25   0
  -4   6   6    1.42    1.89   0
  -4  -6   6    1.14    2.35   0
  -3   6   6    0.51    2.00   0
   3   6  -6    3.36    2.37   0
  -3   6   6    1.29    2.21   0
  -3  -6   6    1.19    2.45   0
   3   6  -6    1.09    1.83   0
  -2   6   6    1.70    1.88   0
  -2  -6   6    1.25    2.31   0
  -2   6   6    1.71    2.67   0
   2  -6  -6    2.20    1.95   0
   2   6  -6    0.92    2.29   0
   2   6  -6    2.26    1.78   0
  -1   6   6    2.77    2.75   0
  -1  -6   6    3.07    2.61   0
  -1   6   6    3.15    2.39   0
   1   6  -6    1.52    2.34   0
   1  -6  -6    1.18    1.89   0
   1   6  -6    2.24    1.86   0
   0   6  -6    5.16    2.77   0
   0  -6   6    6.74    2.74   0
   0   6   6    5.47    1.82   0
   0  -6  -6    4.76    1.95   0
   0   6  -6    4.10    1.88   0
  -1  -6  -6    1.18    1.83   0
   1   6   6    0.47    1.78   0
  -1   6  -6    0.91    2.77   0
  -1   6  -6    1.07    1.92   0
   1  -6   6    0.61    2.69   0
   2  -6   6    0.65    4.09   0
  -2   6  -6   -0.11    4.02   0
   2   6   6    1.28    1.85   0
  -2   6  -6    1.79    1.88   0
  -2  -6  -6    0.81    1.84   0
  -3  -6  -6    4.49    2.00   0
   3   6   6    7.03    1.87   0
  -3   6  -6    5.18    1.79   0
  -4   6  -6    1.01    1.85   0
  -4  -6  -6    1.06    1.90   0
   4   6   6    0.70    1.36   0
  -5  -6  -6    9.75    1.98   0
   5   6   6   11.15    1.92   0
  -5   6  -6   10.90    2.01   0
  -6  -6  -6   -0.70    1.92   0
   6   6   6    1.65    1.85   0
  -6   6  -6    0.38    1.88   0
  -7  -6  -6   -3.04    1.94   0
   7   6   6    1.78    1.91   0
  -7   6  -6   -2.18    1.89   0
   8   6   6   -0.15    1.39   0
  -8  -6  -6    0.81    2.01   0
  -8   6  -6    0.86    1.94   0
  -9  -6  -6   -0.32    1.91   0
   9   6   6   -1.60    1.89   0
  -9   6  -6    0.72    1.95   0
 -10   6  -6    7.18    2.03   0
 -10  -6  -6    5.50    2.08   0
  10   6   6    5.31    2.14   0
 -11   6  -6    3.34    2.08   0
  11   6   6   -0.78    2.01   0
 -11  -6  -6   -0.35    2.00   0
  12   6   6    0.90    2.24   0
 -12   6  -6    0.98    2.20   0
 -12  -6  -6    2.51    2.20   0
  13   6   6    2.41    2.17   0
 -13   6  -6    1.39    2.14   0
 -13  -6  -6   -0.91    2.18   0
 -12   7   6    2.13    2.90   0
  12   7  -6    0.48    2.33   0
 -12  -7   6    2.54    2.32   0
 -12  -7   6    4.81    2.30   0
 -12   7   6    1.57    2.84   0
 -11   7   6   -0.46    2.16   0
 -11  -7   6    0.32    2.27   0
 -11   7   6    2.11    2.22   0
 -11   7   6    0.82    2.75   0
  11   7  -6    0.13    2.27   0
 -11  -7   6    0.66    2.25   0
 -10   7   6    1.43    2.70   0
  10   7  -6    1.84    2.24   0
 -10  -7   6    3.55    2.75   0
 -10   7   6    3.37    2.17   0
 -10   7   6    1.37    2.30   0
 -10  -7   6    0.36    2.22   0
  -9   7   6    1.33    2.77   0
  -9  -7   6    1.43    2.25   0
  -9   7   6    1.17    2.24   0
   9   7  -6    1.48    2.29   0
  -9  -7   6   -1.60    2.59   0
  -9   7   6    0.95    2.21   0
  -8   7   6    1.33    2.60   0
  -8   7   6    0.64    2.63   0
   8   7  -6    2.38    2.19   0
  -8   7   6    0.19    2.16   0
  -8  -7   6    2.72    2.19   0
  -7   7   6    1.55    2.14   0
  -7  -7   6    2.40    2.14   0
   7   7  -6    1.57    2.12   0
  -7   7   6    0.00    2.56   0
  -7   7   6    0.81    2.63   0
  -6  -7   6    1.92    2.09   0
  -6   7   6    1.88    2.08   0
  -6   7   6   -0.38    2.11   0
   6   7  -6   -0.42    2.14   0
  -6   7   6   -0.13    2.59   0
   5   7  -6    0.27    2.13   0
  -5  -7   6    1.19    2.11   0
  -5   7   6    1.27    2.13   0
  -5   7   6    1.46    2.16   0
   5   7  -6   -0.48    2.56   0
  -5   7   6   -0.10    2.51   0
  -4   7   6    3.50    2.99   0
   4   7  -6    2.78    1.91   0
  -4  -7   6    1.13    2.64   0
  -4   7   6    3.45    2.60   0
   4   7  -6    3.46    2.68   0
  -4   7   6    1.96    2.59   0
   3   7  -6    1.12    2.03   0
  -3   7   6    4.27    2.11   0
  -3  -7   6    3.93    2.07   0
   3   7  -6    2.12    2.61   0
  -3   7   6    2.66    2.14   0
  -3   7   6    3.33    2.59   0
   2   7  -6    2.73    2.02   0
  -2   7   6    1.79    3.00   0
   2   7  -6    1.99    2.58   0
  -2  -7   6    1.57    2.55   0
  -2   7   6    2.18    2.08   0
   1   7  -6    0.94    2.54   0
   1  -7  -6    2.58    2.09   0
  -1   7   6   -0.61    2.08   0
  -1  -7   6    1.50    2.58   0
   1   7  -6    2.85    2.02   0
   0  -7   6    0.84    2.96   0
   0   7   6    0.53    2.12   0
   0   7  -6    1.63    3.07   0
   0  -7  -6    3.23    2.60   0
   0   7  -6    0.06    1.99   0
  -1  -7  -6    3.20    2.16   0
  -1   7  -6    3.89    3.74   0
   1   7   6    4.05    2.54   0
   1  -7   6    5.32    3.74   0
  -1   7  -6    3.91    2.07   0
   2   7   6    1.08    2.09   0
  -2   7  -6   -1.57    2.08   0
  -2  -7  -6    0.95    2.08   0
  -3   7  -6    1.27    1.49   0
  -3  -7  -6   -1.09    2.10   0
   3   7   6    1.39    2.10   0
  -4  -7  -6   -0.13    2.10   0
   4   7   6   -1.59    2.10   0
  -4   7  -6    0.61    2.07   0
  -5   7  -6   -0.62    2.12   0
   5   7   6    0.70    2.16   0
  -5  -7  -6    1.73    2.14   0
   6   7   6    2.62    2.14   0
  -6   7  -6    1.32    2.10   0
  -6  -7  -6    2.89    2.15   0
  -7  -7  -6   -2.15    2.07   0
   7   7   6    0.88    2.14   0
  -7   7  -6   -1.32    2.23   0
   8   7   6    1.22    2.15   0
  -8  -7  -6   -0.51    2.16   0
  -8   7  -6    1.16    2.18   0
 -26   1   7    0.62    2.37   0
  26  -1  -7    2.01    2.82   0
 -25   1   7    3.81    2.18   0
  25  -1  -7    5.42    2.24   0
  25   1  -7    4.70    2.22   0
 -25  -1   7    4.74    2.09   0
 -24   1   7    0.14    2.03   0
 -24  -1   7    1.53    2.02   0
  24  -1  -7    0.79    2.07   0
  24   1  -7    1.81    2.14   0
 -23  -1   7    1.88    2.05   0
  23  -1  -7    3.43    2.01   0
  23   1  -7    2.77    2.11   0
 -23   1   7    2.04    2.04   0
 -22   1   7   44.09    2.25   0
 -22  -1   7   35.74    2.23   0
  22  -1  -7   49.45    2.24   0
  22   1  -7   41.66    2.24   0
 -21   1   7    2.69    1.92   0
 -21  -1   7    2.98    1.83   0
  21  -1  -7    4.27    1.93   0
  21   1  -7    4.51    1.88   0
 -20  -1   7    3.60    1.84   0
  20  -1  -7    4.81    1.87   0
  20   1  -7    3.12    1.83   0
 -20   1   7    3.10    1.84   0
 -19  -1   7    3.46    1.89   0
  19  -1  -7    8.72    1.89   0
  19   1  -7    4.19    1.94   0
 -19   1   7    5.22    1.82   0
 -18  -1   7    0.98    1.75   0
  18  -1  -7    1.14    1.85   0
  18   1  -7    0.62    1.80   0
 -18   1   7    1.53    1.79   0
  17  -1  -7   12.13    1.85   0
  17   1  -7   13.90    1.84   0
 -17  -1   7   11.46    1.78   0
 -17   1   7   10.63    1.80   0
  16  -1  -7   14.22    1.84   0
  16   1  -7   16.26    1.86   0
 -16   1   7   15.42    1.75   0
 -16  -1   7   13.47    1.83   0
 -15  -1   7    4.02    1.78   0
  15  -1  -7    5.08    1.71   0
  15   1  -7    5.48    1.79   0
 -15   1   7    6.85    1.67   0
 -14  -1   7   55.50    2.05   0
  14  -1  -7   59.47    1.97   0
  14   1  -7   61.52    2.10   0
 -14   1   7   58.12    2.04   0
 -13  -1   7   24.23    1.81   0
  13  -1  -7   25.05    1.82   0
  13   1  -7   25.83    1.36   0
 -13   1   7   26.70    1.81   0
  12  -1  -7   -1.05    1.74   0
  12   1  -7    0.38    1.68   0
 -12   1   7    2.04    1.63   0
 -12  -1   7    0.29    1.66   0
  11   1  -7    7.62    1.27   0
 -11   1   7    8.57    1.75   0
 -11  -1   7    6.46    1.76   0
  11  -1  -7    6.74    1.71   0
  10  -1  -7    8.03    1.27   0
  10   1  -7    7.96    1.79   0
 -10   1   7    6.11    1.78   0
 -10  -1   7    7.87    1.76   0
   9  -1  -7    2.14    1.67   0
   9   1  -7    4.82    1.83   0
  -9   1   7    3.12    1.71   0
  -9  -1   7    2.80    1.74   0
  -8  -1   7   27.18    1.93   0
   8  -1  -7   25.66    1.87   0
   8   1  -7   26.07    1.89   0
  -8   1   7   26.05    1.88   0
  -8  -1   7   25.67    1.94   0
  -7  -1   7   97.50    2.05   0
   7  -1  -7  103.95    2.35   0
   7   1  -7  104.07    2.34   0
  -7  -1   7   97.89    2.34   0
  -7   1   7  103.28    2.35   0
  -6  -1   7    3.11    1.73   0
   6  -1  -7    1.33    1.67   0
  -6   1   7    1.52    1.70   0
   6   1  -7    3.05    1.71   0
  -6  -1   7    2.85    1.74   0
   5  -1  -7  210.34    2.96   0
  -5   1   7  207.39    2.90   0
   5   1  -7  210.09    2.97   0
  -5  -1   7  200.60    2.94   0
  -5  -1   7  201.71    2.87   0
  -4   1   7  451.61    3.94   0
   4   1  -7  448.96    4.03   0
  -4  -1   7  442.20    4.07   0
  -4  -1   7  448.07    3.89   0
   3   1  -7  135.16    2.58   0
  -3   1   7  139.78    3.15   0
  -3   1   7  138.00    2.31   0
   3   1  -7  136.22    2.69   0
  -3  -1   7  135.77    2.71   0
  -3   1   7  137.20    2.59   0
  -3  -1   7  136.89    2.54   0
   2   1  -7  147.91    2.65   0
  -2  -1   7  156.04    2.63   0
  -2   1   7  155.15    2.35   0
   2   1  -7  154.72    2.81   0
  -2  -1   7  155.92    2.84   0
  -2   1   7  151.78    2.35   0
  -2   1   7  154.66    3.38   0
  -1   1   7   21.55    1.39   0
  -1  -1   7   22.45    2.06   0
  -1  -1   7   22.81    1.78   0
   1   1  -7   20.62    1.86   0
  -1   1   7   21.31    1.81   0
  -1   1   7   22.13    2.44   0
   1   1  -7   22.67    1.84   0
   0   1  -7    2.24    1.66   0
   0  -1   7    3.11    1.81   0
   0   1   7    2.61    1.68   0
   0  -1   7    2.51    1.60   0
   0   1   7    2.90    2.14   0
   1  -1   7   79.21    2.52   0
   1   1   7   74.05    2.14   0
   1  -1   7   74.65    2.49   0
   1  -1   7   76.84    2.15   0
  -1  -1  -7   76.58    3.10   0
  -1   1  -7   72.76    2.17   0
  -1  -1  -7   75.64    2.21   0
   2  -1   7  656.31    5.39   0
   2  -1   7  636.27    5.37   0
   2   1   7  609.72    4.36   0
  -2  -1  -7  627.96    4.46   0
  -2   1  -7  629.53    4.48   0
  -2  -1  -7  633.95    6.51   0
  -3  -1  -7   25.09    1.82   0
   3  -1   7   24.55    2.44   0
  -3  -1  -7   24.33    2.42   0
   3   1   7   21.48    1.78   0
   3  -1   7   24.39    2.44   0
  -3   1  -7   24.03    1.76   0
   4  -1   7   19.14    2.00   0
  -4  -1  -7   17.15    1.77   0
   4   1   7   17.11    1.77   0
   4  -1   7   17.56    2.35   0
  -4  -1  -7   17.73    2.27   0
  -4   1  -7   18.69    1.71   0
   5   1   7   -0.47    1.61   0
   5  -1   7    1.36    1.77   0
  -5  -1  -7    2.49    1.61   0
  -5   1  -7    1.26    1.63   0
  -5  -1  -7    0.74    2.05   0
  -6   1  -7    7.08    2.24   0
  -6  -1  -7    6.63    1.65   0
  -6   1  -7    7.16    1.69   0
  -6  -1  -7    8.81    2.14   0
   6   1   7    8.09    1.66   0
   6  -1   7    8.53    2.06   0
  -7   1  -7    0.02    2.12   0
  -7  -1  -7    1.71    1.63   0
   7  -1   7    0.41    1.66   0
   7   1   7    0.19    1.56   0
  -8  -1  -7   55.51    1.97   0
  -8   1  -7   55.38    2.15   0
   8  -1   7   51.30    2.12   0
   8   1   7   52.08    2.00   0
   9  -1   7  165.19    3.27   0
   9   1   7  171.20    2.68   0
  -9   1  -7  171.16    2.95   0
  -9  -1  -7  165.75    2.53   0
  10  -1   7    4.26    2.11   0
  10   1   7    4.07    1.66   0
 -10   1  -7    5.84    2.18   0
 -10  -1  -7    3.84    1.70   0
  11  -1   7    3.28    1.86   0
  11   1   7    4.36    1.74   0
 -11   1  -7    1.37    1.85   0
 -11  -1  -7    3.03    1.71   0
 -12  -1  -7   23.33    1.91   0
  12  -1   7   24.69    1.95   0
 -12   1  -7   22.99    2.29   0
  12   1   7   22.44    1.89   0
 -13   1  -7   -0.01    1.82   0
  13  -1   7    1.08    1.80   0
  13   1   7    4.43    1.69   0
 -13  -1  -7    2.96    1.80   0
 -14   1  -7    8.08    1.80   0
  14  -1   7    8.87    2.28   0
  14   1   7    8.34    1.82   0
 -14  -1  -7    8.21    1.83   0
 -15   1  -7    7.14    1.94   0
  15   1   7    7.92    1.81   0
  15  -1   7    7.60    1.91   0
 -15  -1  -7    9.45    1.86   0
 -16   1  -7   29.39    2.55   0
  16  -1   7   35.20    2.23   0
  16   1   7   37.15    2.19   0
 -16  -1  -7   33.93    2.17   0
  17  -1   7   -1.40    1.98   0
  17   1   7   -0.13    1.85   0
 -17   1  -7    1.47    2.00   0
 -17  -1  -7    0.41    1.95   0
  18   1   7    0.71    2.04   0
 -18  -1  -7    4.18    1.98   0
  18  -1   7    1.79    2.03   0
 -18   1  -7    0.94    1.96   0
 -19   1  -7    6.05    2.15   0
  19   1   7    6.93    2.08   0
  19  -1   7    5.42    2.66   0
 -19  -1  -7    6.93    2.09   0
  20   1   7    1.40    2.13   0
 -20  -1  -7    2.09    2.20   0
  20  -1   7    1.85    2.21   0
 -20   1  -7    2.38    2.17   0
  21   1   7    1.97    2.23   0
 -21   1  -7    3.31    2.81   0
 -21  -1  -7    0.91    2.26   0
  21  -1   7   -0.16    2.81   0
 -25   2   7    2.45    2.21   0
  25  -2  -7    1.58    2.32   0
 -25  -2   7    2.24    2.24   0
  25   2  -7    1.21    2.16   0
  24  -2  -7    4.31    2.28   0
 -24  -2   7    2.09    1.51   0
  24   2  -7    3.29    1.56   0
 -24   2   7    4.74    2.78   0
 -23   2   7   -0.77    2.09   0
  23  -2  -7   -0.45    2.10   0
  23   2  -7    2.56    1.93   0
 -23  -2   7    0.93    2.00   0
 -22   2   7    1.66    1.98   0
 -22  -2   7    0.29    1.95   0
  22  -2  -7   -0.75    2.02   0
  22   2  -7    2.21    1.91   0
 -21  -2   7   -1.67    1.98   0
  21  -2  -7    0.40    2.48   0
  21   2  -7    0.45    1.97   0
 -21   2   7    0.04    2.01   0
  20   2  -7   -1.74    1.35   0
 -20  -2   7    0.02    1.89   0
  20  -2  -7   -0.20    2.03   0
 -20   2   7    0.29    1.97   0
 -19   2   7   -1.01    1.89   0
 -19  -2   7   -0.42    1.85   0
  19  -2  -7    0.49    1.89   0
  19   2  -7    4.73    1.82   0
 -18  -2   7    2.84    1.84   0
  18  -2  -7    4.86    1.83   0
  18   2  -7    4.07    1.89   0
 -18   2   7    3.93    1.84   0
 -17  -2   7   31.43    1.87   0
 -17   2   7   31.35    2.02   0
  17  -2  -7   35.09    2.01   0
  17   2  -7   39.80    1.94   0
 -16  -2   7    9.57    1.83   0
  16  -2  -7    8.18    1.81   0
 -16   2   7   10.08    1.89   0
  16   2  -7   10.54    1.79   0
 -15  -2   7   17.72    1.88   0
  15  -2  -7   20.63    2.26   0
  15   2  -7   22.51    1.86   0
 -15   2   7   17.82    1.86   0
 -14  -2   7    5.58    1.77   0
  14  -2  -7    5.60    1.87   0
  14   2  -7    9.12    1.82   0
 -14   2   7    6.07    1.82   0
  13  -2  -7    8.65    1.79   0
  13   2  -7    7.18    1.29   0
 -13   2   7    6.82    1.84   0
 -13  -2   7    5.42    1.74   0
 -12  -2   7   13.74    1.80   0
 -12  -2   7   13.76    1.73   0
  12  -2  -7   13.60    1.71   0
 -12   2   7   14.42    1.81   0
  12   2  -7   14.65    1.82   0
 -11  -2   7    7.12    1.81   0
  11  -2  -7    4.68    1.74   0
 -11   2   7    5.00    1.76   0
  11   2  -7    7.96    1.72   0
 -11  -2   7    7.39    1.74   0
 -10  -2   7    5.16    1.75   0
  10  -2  -7    5.20    1.83   0
 -10   2   7    5.15    1.78   0
  10   2  -7    6.19    1.76   0
 -10  -2   7    1.55    1.70   0
  -9  -2   7  129.72    2.42   0
   9  -2  -7  135.05    2.48   0
  -9   2   7  136.07    2.49   0
  -9  -2   7  131.40    2.44   0
   9   2  -7  126.64    2.41   0
  -8  -2   7   -0.30    1.78   0
   8  -2  -7    0.32    1.69   0
  -8   2   7    1.69    1.74   0
   8   2  -7    0.38    1.74   0
  -8  -2   7    1.32    1.72   0
  -7   2   7 1139.26    5.68   0
   7   2  -7 1127.51    5.59   0
  -7  -2   7 1096.47    5.64   0
  -7  -2   7 1108.34    5.41   0
  -6   2   7  140.47    2.61   0
  -6   2   7  138.39    2.57   0
   6   2  -7  138.97    2.61   0
  -6  -2   7  135.73    2.62   0
  -6  -2   7  134.03    2.17   0
   5   2  -7  592.73    4.20   0
  -5  -2   7  606.61    4.24   0
  -5   2   7  606.39    4.30   0
  -5   2   7  599.83    4.26   0
   5   2  -7  586.55    4.42   0
  -5  -2   7  581.70    4.43   0
   4   2  -7  115.89    2.45   0
  -4   2   7  116.11    2.40   0
  -4  -2   7  106.71    2.02   0
   4   2  -7  111.51    2.55   0
  -4   2   7   98.46    2.29   0
  -4  -2   7  108.74    2.54   0
  -3  -2   7   23.44    1.79   0
  -3   2   7   22.01    1.88   0
   3   2  -7   23.64    1.97   0
  -3  -2   7   22.71    2.04   0
  -3   2   7   21.70    1.36   0
   3   2  -7   25.28    1.96   0
  -2   2   7    7.19    2.17   0
  -2  -2   7    8.76    1.77   0
   2   2  -7    8.55    2.25   0
  -2   2   7    7.20    1.65   0
  -2   2   7    7.01    1.73   0
  -2  -2   7    7.24    1.92   0
   2   2  -7    9.12    1.65   0
   1   2  -7   26.90    2.08   0
  -1   2   7   27.73    1.82   0
  -1  -2   7   28.48    2.51   0
  -1  -2   7   28.55    1.87   0
   1   2  -7   28.25    1.89   0
  -1   2   7   26.61    2.69   0
   0  -2   7   11.48    2.40   0
   0  -2  -7   10.40    1.83   0
   0   2  -7   13.70    2.32   0
   0  -2   7   11.74    1.31   0
   0   2   7   11.49    1.32   0
   0   2   7   11.80    2.75   0
   0   2  -7    9.96    1.69   0
   1  -2   7  226.37    3.69   0
  -1  -2  -7  223.30    2.96   0
   1   2   7  223.86    2.89   0
  -1   2  -7  225.86    2.92   0
  -2  -2  -7  394.80    3.50   0
   2   2   7  389.21    3.44   0
   2  -2   7  402.78    5.04   0
   2  -2   7  387.87    4.97   0
  -2   2  -7  402.11    3.55   0
   3   2   7   44.74    1.98   0
   3  -2   7   46.87    2.54   0
   3  -2   7   50.55    2.61   0
  -3  -2  -7   46.50    1.96   0
  -3   2  -7   47.38    1.96   0
  -4  -2  -7   44.71    3.71   0
   4   2   7   42.80    1.94   0
   4  -2   7   45.81    2.55   0
  -4  -2  -7   41.11    1.96   0
   4  -2   7   39.97    2.77   0
  -4   2  -7   40.24    1.99   0
   5   2   7    3.61    1.66   0
   5  -2   7    4.73    2.06   0
  -5  -2  -7    6.03    1.68   0
   5  -2   7    5.39    2.17   0
  -5  -2  -7    6.06    2.72   0
  -5   2  -7    5.16    1.63   0
   6  -2   7   31.57    2.69   0
  -6  -2  -7   32.21    1.79   0
   6  -2   7   37.03    2.79   0
   6   2   7   31.69    1.40   0
  -6   2  -7   32.20    1.41   0
  -6  -2  -7   31.82    3.14   0
  -7  -2  -7   22.95    1.79   0
   7  -2   7   26.49    2.43   0
   7  -2   7   23.49    2.69   0
  -7  -2  -7   25.20    2.47   0
  -7   2  -7   24.34    1.75   0
   7   2   7   24.87    1.78   0
   8  -2   7   50.21    2.96   0
   8  -2   7   48.85    2.96   0
   8   2   7   44.52    1.97   0
  -8   2  -7   50.13    1.79   0
  -8  -2  -7   45.05    1.99   0
   9  -2   7    1.34    2.10   0
   9   2   7    2.34    1.71   0
  -9  -2  -7    2.28    1.69   0
 -10   2  -7   18.43    2.37   0
  10  -2   7   18.93    2.32   0
  10   2   7   18.34    1.86   0
 -10  -2  -7   19.49    1.74   0
  11  -2   7   48.02    2.71   0
 -11   2  -7   52.37    2.79   0
 -11  -2  -7   50.66    2.02   0
  11   2   7   50.93    2.02   0
  12  -2   7   16.63    2.73   0
  12   2   7   16.66    1.36   0
 -12  -2  -7   14.41    1.83   0
 -12   2  -7   17.51    2.55   0
  13  -2   7   56.60    3.07   0
 -13   2  -7   57.97    3.12   0
  13   2   7   54.83    2.09   0
 -13  -2  -7   49.73    2.10   0
 -14   2  -7   36.60    2.73   0
 -14  -2  -7   39.53    1.99   0
  14   2   7   38.82    2.00   0
  14  -2   7   39.86    2.67   0
 -15  -2  -7    0.94    1.90   0
 -15   2  -7    0.45    2.26   0
  15   2   7    1.08    1.33   0
  15  -2   7   -0.41    2.33   0
  16   2   7   35.45    2.12   0
 -16   2  -7   29.32    2.80   0
 -16  -2  -7   31.96    2.11   0
  16  -2   7   34.85    2.74   0
  17   2   7    2.16    1.97   0
 -17   2  -7    1.82    2.48   0
 -17  -2  -7   -0.02    1.99   0
  17  -2   7    1.17    2.55   0
  18   2   7    3.43    1.96   0
 -18   2  -7    1.32    2.53   0
 -18  -2  -7    1.66    2.03   0
  18  -2   7    1.35    2.56   0
  19   2   7    0.89    1.99   0
 -19   2  -7    0.98    2.64   0
 -19  -2  -7    0.53    2.09   0
  19  -2   7   -0.29    2.72   0
  20   2   7   -0.58    2.21   0
  20  -2   7    0.54    2.75   0
 -20   2  -7    0.78    2.82   0
 -20  -2  -7    1.41    2.14   0
 -24   3   7   -1.06    2.36   0
  24  -3  -7   -1.47    2.39   0
 -24  -3   7   -1.76    2.20   0
  24   3  -7    3.97    2.22   0
 -23   3   7    1.54    2.21   0
  23  -3  -7    2.20    2.79   0
 -23  -3   7    0.52    1.50   0
  23   3  -7    1.87    2.09   0
 -22  -3   7   -0.20    2.02   0
  22  -3  -7    1.26    2.22   0
  22   3  -7    0.39    2.02   0
 -22   3   7    0.13    2.13   0
 -21   3   7    1.10    2.10   0
  21  -3  -7    3.00    2.18   0
 -21  -3   7    2.16    1.97   0
  21   3  -7   -1.50    1.98   0
 -20  -3   7    2.48    1.37   0
  20   3  -7    5.14    2.00   0
 -20   3   7    1.82    2.56   0
  20  -3  -7    2.88    2.07   0
  19  -3  -7    3.82    2.41   0
 -19  -3   7    4.74    1.91   0
  19   3  -7    6.52    1.90   0
 -19   3   7    6.85    1.95   0
 -18   3   7    3.82    1.94   0
 -18  -3   7    2.01    1.93   0
  18  -3  -7    2.70    2.32   0
 -18  -3   7    1.72    1.83   0
  18   3  -7    2.76    1.30   0
 -17  -3   7    1.54    1.25   0
  17  -3  -7    3.47    1.92   0
  17   3  -7    4.12    1.83   0
 -17  -3   7    1.92    1.85   0
 -17   3   7    2.19    1.91   0
 -16  -3   7    6.27    1.75   0
  16  -3  -7    5.84    1.86   0
 -16  -3   7    6.09    1.88   0
  16   3  -7    8.31    1.94   0
 -16   3   7    4.74    1.89   0
 -15  -3   7    3.01    1.76   0
  15  -3  -7    2.67    1.86   0
 -15  -3   7    2.47    1.76   0
  15   3  -7    5.76    1.78   0
 -15   3   7    3.17    1.91   0
 -14  -3   7   24.77    1.90   0
  14  -3  -7   26.90    2.34   0
 -14  -3   7   23.72    1.89   0
 -14   3   7   23.78    1.98   0
  14   3  -7   25.16    1.93   0
 -13  -3   7    2.49    1.60   0
  13  -3  -7    3.25    2.07   0
 -13  -3   7    1.18    1.75   0
 -13   3   7    1.86    1.76   0
  13   3  -7    3.56    1.79   0
 -12  -3   7    2.50    1.63   0
  12  -3  -7    3.71    1.76   0
 -12   3   7    1.85    1.88   0
  12   3  -7    1.64    1.79   0
 -12  -3   7    2.81    1.67   0
 -11  -3   7    4.66    1.66   0
 -11   3   7    4.29    1.94   0
 -11  -3   7    5.94    1.78   0
  11   3  -7    3.93    1.60   0
 -10  -3   7    9.56    1.59   0
 -10   3   7    5.51    1.83   0
 -10   3   7   11.45    1.85   0
  10   3  -7    9.44    1.67   0
 -10  -3   7    9.95    1.73   0
  -9   3   7   53.87    2.12   0
   9   3  -7   57.98    1.95   0
  -9   3   7   54.03    2.11   0
  -9  -3   7   51.04    2.05   0
  -9  -3   7   55.58    1.97   0
  -8  -3   7    6.88    1.74   0
  -8   3   7    9.48    1.64   0
  -8   3   7   11.43    1.83   0
   8   3  -7    7.70    1.76   0
  -8  -3   7    8.15    1.27   0
  -7   3   7   67.38    2.21   0
  -7   3   7   64.04    2.16   0
   7   3  -7   63.67    2.17   0
  -7  -3   7   67.09    2.19   0
  -7  -3   7   64.10    1.98   0
  -6  -3   7   11.46    2.25   0
  -6   3   7   14.36    1.79   0
  -6   3   7   14.75    1.89   0
   6   3  -7   13.89    1.86   0
  -6  -3   7   12.77    1.80   0
   5   3  -7   82.98    2.14   0
  -5   3   7   88.08    1.87   0
   5   3  -7   87.31    2.34   0
  -5   3   7   89.97    2.20   0
  -5  -3   7   84.06    2.31   0
  -5  -3   7   87.21    2.12   0
   4   3  -7   53.16    2.04   0
  -4   3   7   54.19    2.01   0
  -4  -3   7   58.64    1.93   0
   4   3  -7   55.34    2.21   0
  -4   3   7   56.10    1.97   0
  -4  -3   7   54.21    2.12   0
   3   3  -7   17.19    1.83   0
   3   3  -7   17.10    1.97   0
  -3  -3   7   21.48    1.76   0
  -3  -3   7   17.82    1.88   0
  -3   3   7   17.83    1.79   0
  -3   3   7   20.18    1.77   0
   2   3  -7   27.50    2.31   0
  -2   3   7   27.72    1.80   0
  -2  -3   7   28.08    1.76   0
  -2  -3   7   29.15    2.32   0
   2   3  -7   27.04    1.83   0
  -1   3   7   12.71    3.92   0
   1   3  -7   12.84    2.21   0
  -1  -3   7   13.08    2.20   0
  -1   3   7   12.24    1.73   0
  -1  -3   7   12.47    1.68   0
   1   3  -7   12.65    1.82   0
   1  -3  -7   15.45    1.71   0
   0  -3   7    4.65    2.13   0
   0   3  -7    4.96    2.15   0
   0   3   7    5.72    1.71   0
   0  -3  -7    5.30    1.68   0
   0   3  -7    4.78    1.68   0
  -1  -3  -7   16.74    1.67   0
  -1   3  -7   14.47    2.25   0
   1  -3   7   15.82    2.23   0
   1   3   7   15.44    1.70   0
  -1   3  -7   12.30    1.68   0
   2   3   7    1.54    1.63   0
   2  -3   7    0.68    2.42   0
  -2   3  -7    0.65    1.57   0
  -2  -3  -7    0.15    1.68   0
  -3  -3  -7   23.34    1.85   0
   3  -3   7   22.20    2.75   0
   3   3   7   19.94    1.38   0
  -3   3  -7   24.04    1.71   0
   3  -3   7   22.28    2.79   0
  -4  -3  -7   16.23    1.75   0
   4  -3   7   13.86    3.04   0
   4  -3   7   13.68    2.95   0
  -4   3  -7   13.11    1.70   0
   4   3   7   16.43    1.69   0
  -5  -3  -7    2.32    1.71   0
  -5   3  -7    1.20    1.73   0
   5  -3   7    2.07    3.31   0
   5   3   7    3.28    1.67   0
   5  -3   7    2.33    3.44   0
  -6   3  -7  178.45    2.63   0
  -6  -3  -7  186.34    2.67   0
   6   3   7  176.52    2.55   0
  -7  -3  -7   15.81    1.83   0
  -7   3  -7   16.78    1.36   0
   7   3   7   15.60    1.86   0
   8   3   7   59.43    1.97   0
  -8  -3  -7   65.05    4.58   0
  -8   3  -7   61.26    1.70   0
  -8  -3  -7   61.13    2.07   0
   9   3   7   27.78    1.91   0
  -9  -3  -7   29.30    1.47   0
  -9   3  -7   33.05    1.90   0
 -10  -3  -7    4.62    1.76   0
  10   3   7    5.62    1.76   0
 -10   3  -7    7.15    1.72   0
  11   3   7   23.22    1.92   0
 -11  -3  -7   25.01    1.48   0
 -12  -3  -7    1.68    1.77   0
  12   3   7    3.54    1.80   0
  13   3   7    1.49    1.80   0
  13  -3   7    1.59    4.31   0
  13  -3   7    2.01    4.33   0
 -13  -3  -7    2.38    1.85   0
  14  -3   7   16.35    3.98   0
  14   3   7   16.56    1.94   0
  14  -3   7   16.60    4.24   0
 -14  -3  -7   16.12    1.95   0
  15  -3   7    1.37    3.68   0
  15  -3   7    2.25    4.02   0
 -15  -3  -7   -0.98    1.30   0
  15   3   7   -0.71    1.86   0
  16  -3   7    3.11    3.88   0
  16   3   7    4.04    1.97   0
  16  -3   7    2.79    3.86   0
 -16  -3  -7    5.42    1.98   0
  17  -3   7    0.43    3.69   0
  17   3   7    1.68    2.02   0
  17  -3   7   -0.34    3.75   0
 -17  -3  -7    2.39    2.01   0
  18   3   7   -1.31    2.13   0
  18  -3   7   -0.21    3.86   0
 -18  -3  -7   -0.32    2.08   0
  19   3   7    1.17    2.23   0
  19  -3   7    1.27    3.68   0
 -19  -3  -7    2.00    2.16   0
 -22  -4   7    0.79    2.24   0
  22  -4  -7   -0.08    2.26   0
  22   4  -7   -0.60    1.59   0
 -22  -4   7   -2.74    2.25   0
 -22   4   7    0.94    2.25   0
 -21  -4   7    1.13    2.16   0
  21  -4  -7    2.33    2.57   0
 -21  -4   7    3.78    2.15   0
  21   4  -7    3.46    2.13   0
 -21   4   7    3.77    2.68   0
 -20  -4   7    2.63    2.07   0
  20  -4  -7   -0.28    2.16   0
 -20  -4   7    3.37    2.04   0
  20   4  -7   -1.93    2.08   0
 -20   4   7    2.62    2.12   0
  19  -4  -7    0.89    2.16   0
 -19  -4   7   -1.75    2.01   0
 -19   4   7    2.65    2.02   0
 -19  -4   7   -1.49    1.92   0
  19   4  -7    2.46    1.95   0
 -18  -4   7   -0.71    1.92   0
 -18  -4   7   -0.73    1.91   0
  18   4  -7    0.88    1.35   0
 -18   4   7    0.51    2.52   0
 -17  -4   7   11.06    1.94   0
 -17  -4   7   10.21    1.92   0
  17   4  -7   11.92    1.91   0
 -17   4   7    9.58    2.10   0
 -16  -4   7    3.48    1.87   0
 -16  -4   7    2.58    1.88   0
 -16   4   7    4.49    1.92   0
 -16   4   7    1.68    1.86   0
  16   4  -7    2.81    1.81   0
 -15  -4   7   14.19    1.91   0
 -15   4   7   16.84    2.03   0
 -15  -4   7   12.33    1.91   0
 -15   4   7   16.21    2.04   0
  15   4  -7   15.36    1.96   0
 -14  -4   7    8.15    1.29   0
 -14   4   7   11.48    1.97   0
  14   4  -7    9.70    1.82   0
 -14  -4   7    7.74    1.81   0
 -14   4   7    9.82    1.96   0
 -13   4   7    1.24    1.89   0
 -13  -4   7    1.28    1.73   0
 -13   4   7   -1.25    1.91   0
  13   4  -7    0.23    1.76   0
 -13  -4   7   -0.35    1.72   0
 -12  -4   7   -0.08    1.76   0
 -12  -4   7    0.60    1.70   0
 -12   4   7    0.23    1.90   0
  12   4  -7    2.04    1.68   0
 -12   4   7    3.01    1.71   0
 -11   4   7   41.60    2.10   0
 -11  -4   7   41.93    2.04   0
 -11  -4   7   43.06    1.97   0
 -11   4   7   43.49    2.14   0
  11   4  -7   42.22    1.98   0
 -10  -4   7    3.25    1.73   0
 -10   4   7    2.45    1.86   0
  10   4  -7    3.50    1.79   0
 -10   4   7    2.92    1.78   0
 -10  -4   7   -0.12    1.68   0
  -9  -4   7  101.10    2.31   0
  -9   4   7   95.93    2.41   0
  -9   4   7   98.06    2.33   0
   9   4  -7   96.45    2.32   0
  -9  -4   7   98.84    2.28   0
  -8  -4   7    0.65    2.13   0
  -8   4   7    1.44    1.75   0
  -8   4   7    3.14    1.80   0
  -8  -4   7    0.75    1.62   0
   8   4  -7    1.66    1.90   0
  -7   4   7   53.54    2.07   0
  -7  -4   7   51.72    2.09   0
   7   4  -7   48.71    2.12   0
  -7  -4   7   52.08    1.86   0
  -7   4   7   55.52    2.52   0
   6   4  -7    2.45    1.77   0
  -6   4   7    0.25    1.72   0
  -6  -4   7   -1.94    1.77   0
   6   4  -7    1.61    1.86   0
  -6  -4   7    0.58    1.55   0
  -6   4   7    0.50    1.74   0
  -5   4   7   -0.71    1.74   0
  -5  -4   7    0.61    1.74   0
   5   4  -7    1.92    1.77   0
   5   4  -7    0.64    1.75   0
  -5  -4   7   -0.09    1.16   0
  -5   4   7    0.52    1.67   0
  -4  -4   7   43.07    2.11   0
   4   4  -7   44.07    1.85   0
  -4  -4   7   42.75    1.89   0
   4   4  -7   41.33    2.08   0
  -4   4   7   45.56    2.01   0
  -4   4   7   44.68    2.00   0
  -3  -4   7   10.43    1.73   0
  -3   4   7    8.38    1.71   0
  -3  -4   7   11.58    2.17   0
   3   4  -7    8.75    2.30   0
  -3   4   7    8.32    1.73   0
   3   4  -7    6.80    1.71   0
  -2  -4   7    2.71    2.16   0
  -2   4   7    0.45    1.59   0
   2   4  -7    3.01    1.81   0
   2  -4  -7    1.90    1.66   0
  -2  -4   7    2.69    1.70   0
  -2   4   7    1.96    2.66   0
   2   4  -7    1.90    1.74   0
   1   4  -7    3.16    2.16   0
  -1  -4   7    3.21    2.15   0
  -1   4   7    4.48    1.66   0
   1  -4  -7    3.17    1.61   0
   1   4  -7    1.17    1.66   0
   0   4   7   73.94    2.01   0
   0  -4   7   77.01    2.91   0
   0   4  -7   77.74    3.28   0
   0  -4  -7   79.18    2.10   0
   0   4  -7   77.85    2.17   0
   1   4   7   56.76    1.87   0
  -1   4  -7   64.57    3.19   0
  -1  -4  -7   62.57    2.01   0
   1  -4   7   60.06    3.06   0
  -1   4  -7   60.46    1.66   0
  -2   4  -7   27.57    3.10   0
   2  -4   7   25.77    3.00   0
  -2  -4  -7   25.30    1.80   0
  -2   4  -7   25.64    1.92   0
   2   4   7   23.85    1.70   0
   3  -4   7   14.84    4.26   0
  -3  -4  -7   14.25    1.81   0
  -3   4  -7   14.53    1.39   0
   3   4   7   15.12    1.79   0
   3  -4   7   14.75    4.22   0
   4   4   7   -0.40    1.23   0
  -4  -4  -7    1.58    1.25   0
  -4   4  -7   -0.09    1.69   0
  -5  -4  -7    1.05    1.73   0
   5   4   7    3.99    1.68   0
  -5   4  -7    1.22    1.22   0
  -6  -4  -7   -1.68    1.65   0
   6   4   7    1.21    1.67   0
  -6   4  -7    4.01    1.65   0
  -7  -4  -7   -1.29    1.70   0
   7   4   7    1.09    1.72   0
  -7   4  -7   -0.59    1.70   0
  -8  -4  -7   25.88    1.87   0
   8   4   7   22.06    1.47   0
  -8   4  -7   20.76    1.41   0
   9   4   7    5.87    1.84   0
  -9   4  -7    7.94    1.87   0
  -9  -4  -7    6.98    1.87   0
  10   4   7    1.61    1.83   0
 -10   4  -7    3.53    1.79   0
 -10  -4  -7    2.32    1.80   0
 -11  -4  -7    0.20    1.83   0
  11   4   7    1.34    1.28   0
 -11   4  -7    3.70    1.87   0
 -12   4  -7    2.23    1.85   0
 -12  -4  -7    1.87    1.92   0
  12   4   7    3.94    1.89   0
 -12  -4  -7    1.82    3.65   0
 -13  -4  -7    0.62    3.51   0
  13   4   7    3.44    1.92   0
 -13   4  -7    1.82    1.90   0
 -13  -4  -7    0.28    1.90   0
 -14  -4  -7    3.87    3.24   0
 -14  -4  -7    1.85    2.02   0
  14   4   7    3.98    2.04   0
 -14   4  -7    5.61    1.94   0
 -15  -4  -7    7.55    3.14   0
  15   4   7    6.27    2.06   0
 -15   4  -7    5.20    1.43   0
 -15  -4  -7    5.07    2.02   0
  16   4   7    1.05    2.08   0
 -16  -4  -7    1.31    2.18   0
  17   4   7    0.43    2.22   0
 -17  -4  -7    1.84    2.26   0
 -20   5   7    1.09    2.85   0
 -20  -5   7    1.13    2.22   0
 -20   5   7    1.00    2.80   0
  20   5  -7    1.62    1.60   0
 -20  -5   7    2.38    2.34   0
 -19   5   7    1.97    2.71   0
 -19   5   7    1.13    2.72   0
 -19  -5   7    3.13    2.14   0
  19   5  -7    0.31    2.13   0
 -19  -5   7    0.72    2.18   0
 -18   5   7    0.14    2.62   0
 -18  -5   7    1.73    2.08   0
  18   5  -7   -1.77    2.13   0
 -18   5   7    1.16    2.60   0
 -18  -5   7   -1.28    2.08   0
 -17  -5   7    0.97    2.14   0
  17   5  -7   -1.04    2.02   0
 -17   5   7   -0.37    2.11   0
 -17  -5   7    0.52    2.05   0
 -17   5   7    2.66    2.06   0
 -16  -5   7   -0.14    1.93   0
 -16   5   7   -0.23    2.46   0
  16   5  -7    0.06    1.94   0
 -16   5   7    0.15    2.07   0
 -16  -5   7   -1.11    1.92   0
 -15  -5   7    0.56    1.91   0
 -15   5   7   -0.91    1.96   0
 -15   5   7   -1.13    1.99   0
  15   5  -7    3.49    1.91   0
 -15  -5   7    0.58    1.84   0
 -14  -5   7    8.25    1.96   0
 -14  -5   7    5.23    1.91   0
 -14   5   7    5.13    2.42   0
 -14   5   7    5.51    1.98   0
  14   5  -7    3.61    2.04   0
 -13  -5   7    2.35    1.93   0
 -13   5   7   -1.10    1.90   0
 -13   5   7    3.17    1.92   0
  13   5  -7    1.05    1.92   0
 -13  -5   7    2.81    1.80   0
 -12   5   7    3.85    2.01   0
 -12   5   7    3.74    2.37   0
 -12  -5   7    2.22    1.82   0
 -12  -5   7    2.26    1.84   0
  12   5  -7    4.89    1.88   0
 -11   5   7    2.12    1.94   0
 -11   5   7    3.80    1.92   0
 -11  -5   7    1.57    1.79   0
 -11  -5   7    2.78    1.78   0
  11   5  -7    1.93    1.81   0
 -10   5   7    3.28    1.92   0
 -10  -5   7    2.58    1.80   0
  10   5  -7    3.85    1.91   0
 -10  -5   7    3.21    1.81   0
 -10   5   7    0.97    1.90   0
  -9   5   7    9.43    2.33   0
  -9   5   7    7.59    1.98   0
  -9  -5   7    9.30    1.90   0
  -9  -5   7   12.80    1.83   0
   9   5  -7    9.28    1.85   0
  -8   5   7   -0.12    1.80   0
  -8  -5   7    1.94    1.76   0
  -8  -5   7    1.25    1.78   0
   8   5  -7    1.66    2.24   0
  -8   5   7    1.67    1.87   0
  -7  -5   7   50.44    2.16   0
  -7   5   7   47.55    2.09   0
   7   5  -7   49.67    2.28   0
  -7   5   7   51.25    2.22   0
  -7  -5   7   50.30    2.08   0
  -6   5   7    4.96    1.89   0
  -6  -5   7    3.79    1.90   0
  -6   5   7    5.35    1.79   0
   6   5  -7    5.43    1.89   0
   6   5  -7    6.36    1.80   0
  -6  -5   7    5.20    1.75   0
  -5   5   7    9.24    1.91   0
  -5   5   7   10.14    1.83   0
  -5  -5   7   11.32    1.92   0
   5   5  -7   10.02    1.94   0
   5   5  -7    9.24    1.76   0
  -5  -5   7   10.18    1.72   0
   4   5  -7    2.84    1.77   0
  -4   5   7    7.65    1.78   0
  -4   5   7    3.82    1.82   0
  -4  -5   7    4.95    2.20   0
   4   5  -7    4.00    2.25   0
  -4  -5   7    2.99    1.63   0
  -4   5   7    4.69    2.58   0
   3   5  -7    2.94    1.70   0
  -3   5   7    2.28    1.81   0
  -3   5   7    1.16    1.80   0
  -3  -5   7    3.85    1.75   0
   3   5  -7    2.94    2.20   0
  -3  -5   7    2.93    1.67   0
  -3   5   7    2.85    2.58   0
  -2   5   7    2.27    1.74   0
   2  -5  -7   -2.32    1.81   0
   2   5  -7   -0.68    2.17   0
  -2  -5   7   -0.54    2.08   0
  -2   5   7    1.09    2.85   0
   2   5  -7   -0.27    1.65   0
  -1   5   7   62.61    2.18   0
   1   5  -7   62.78    2.98   0
   1  -5  -7   63.78    2.25   0
  -1  -5   7   61.65    2.83   0
   1   5  -7   64.83    2.02   0
   0  -5   7    3.54    2.64   0
   0   5  -7    3.30    2.37   0
   0  -5  -7    4.00    1.77   0
   0   5  -7    3.91    1.73   0
   0   5   7    3.59    1.78   0
   1  -5   7    0.34    2.66   0
  -1   5  -7    0.52    2.97   0
  -1  -5  -7   -2.00    1.76   0
   1   5   7    2.34    1.67   0
  -1   5  -7    0.81    1.69   0
  -2   5  -7    4.62    3.49   0
   2  -5   7    4.36    3.69   0
   2   5   7    4.63    1.85   0
  -2   5  -7    2.57    1.72   0
  -2  -5  -7    4.02    1.84   0
  -3  -5  -7   55.43    2.09   0
   3   5   7   56.89    2.07   0
  -3   5  -7   57.27    2.13   0
  -4   5  -7    0.04    1.84   0
  -4  -5  -7    2.42    1.83   0
   4   5   7   -0.95    1.16   0
  -5  -5  -7   13.03    1.88   0
   5   5   7   11.24    1.87   0
  -5   5  -7   12.05    1.92   0
  -6  -5  -7   14.48    1.86   0
   6   5   7   15.03    1.90   0
  -6   5  -7   17.50    1.90   0
  -7  -5  -7    7.62    1.86   0
   7   5   7    5.57    1.88   0
  -7   5  -7    7.35    1.87   0
  -8  -5  -7   22.52    1.99   0
   8   5   7   20.34    1.99   0
  -8   5  -7   18.35    2.00   0
  -9  -5  -7    2.85    1.92   0
   9   5   7    6.19    1.93   0
  -9   5  -7    4.68    1.93   0
 -10  -5  -7    2.10    1.93   0
  10   5   7    2.86    1.91   0
 -10   5  -7    3.69    1.96   0
  11   5   7    1.83    1.93   0
 -11   5  -7    3.04    2.01   0
 -11  -5  -7   -0.68    2.02   0
  12   5   7   -1.92    2.08   0
 -12   5  -7   -0.69    1.99   0
 -12  -5  -7    0.65    1.46   0
  13   5   7    3.26    2.04   0
 -13   5  -7    2.79    2.05   0
 -13  -5  -7    1.31    2.11   0
  14   5   7    2.71    2.18   0
 -14   5  -7    3.07    1.55   0
 -14  -5  -7    2.83    1.57   0
 -15  -5  -7   -1.93    2.17   0
  15   5   7   -0.80    2.18   0
 -15   5  -7    1.37    2.22   0
 -17   6   7    2.17    2.32   0
  17   6  -7    0.36    2.23   0
 -16   6   7   11.16    2.95   0
 -16  -6   7   12.47    2.26   0
 -16   6   7    9.10    2.84   0
  16   6  -7    8.70    2.16   0
 -16  -6   7   11.15    2.34   0
 -15   6   7    0.17    2.22   0
 -15  -6   7   -0.37    2.16   0
 -15   6   7    0.75    2.64   0
  15   6  -7    0.94    2.17   0
 -15  -6   7    1.14    2.06   0
 -14   6   7    1.63    2.70   0
 -14   6   7   -0.86    2.11   0
 -14  -6   7    3.32    2.06   0
  14   6  -7    1.76    2.06   0
 -14  -6   7   -1.12    2.10   0
 -13  -6   7    0.89    2.13   0
 -13   6   7    3.49    2.60   0
 -13   6   7    2.21    2.15   0
 -13  -6   7    4.20    2.08   0
  13   6  -7    1.76    2.05   0
 -12  -6   7    1.01    1.95   0
 -12   6   7    1.75    2.03   0
 -12   6   7    1.17    1.96   0
 -12  -6   7   -0.21    2.09   0
  12   6  -7   -0.32    2.10   0
 -11   6   7    7.37    2.55   0
 -11   6   7    8.89    2.50   0
 -11  -6   7    6.07    2.05   0
  11   6  -7    6.46    2.58   0
 -11  -6   7    5.60    1.98   0
 -10   6   7    2.53    2.01   0
 -10   6   7   -0.02    2.05   0
 -10  -6   7    1.40    2.48   0
  10   6  -7    3.55    2.00   0
 -10  -6   7    1.87    1.96   0
  -9   6   7    2.41    2.07   0
  -9   6   7    2.13    2.46   0
   9   6  -7   -0.36    2.03   0
  -9  -6   7    3.57    2.03   0
  -9  -6   7    1.09    1.91   0
  -8   6   7   -0.98    2.43   0
  -8   6   7    1.70    2.42   0
   8   6  -7    2.05    2.45   0
  -8  -6   7    1.03    1.98   0
  -8  -6   7    1.99    1.89   0
  -7   6   7    1.55    1.93   0
   7   6  -7    0.39    1.90   0
  -7  -6   7   -0.47    2.41   0
  -7   6   7   -0.75    1.89   0
  -7  -6   7   -0.69    1.83   0
  -7   6   7    1.66    2.06   0
  -6   6   7    1.30    1.88   0
  -6   6   7    2.44    1.91   0
   6   6  -7    2.34    1.88   0
   6   6  -7    1.75    1.97   0
  -6  -6   7    2.15    1.96   0
  -6  -6   7    2.56    1.83   0
  -6   6   7    1.47    2.34   0
   5   6  -7    0.98    1.87   0
  -5   6   7    1.78    1.95   0
  -5   6   7    2.79    1.89   0
   5   6  -7    3.30    1.93   0
  -5  -6   7    1.71    2.36   0
  -5   6   7    3.07    2.76   0
   4   6  -7    6.30    1.82   0
  -4  -6   7    5.46    2.40   0
  -4   6   7    7.23    1.91   0
   4   6  -7    5.68    2.40   0
  -4   6   7    7.40    1.95   0
  -4   6   7    5.09    2.37   0
   3   6  -7    4.49    1.92   0
  -3   6   7    1.44    1.85   0
  -3   6   7   -0.21    1.99   0
   3   6  -7    3.65    2.39   0
  -3  -6   7    0.14    1.91   0
  -3   6   7    2.26    2.73   0
  -2  -6   7   18.95    2.54   0
   2   6  -7   19.76    2.60   0
  -2   6   7   18.58    2.57   0
  -2   6   7   21.29    3.36   0
   2   6  -7   18.82    1.56   0
  -1   6   7    3.36    1.89   0
   1   6  -7    5.43    2.79   0
   1  -6  -7    8.24    2.03   0
  -1  -6   7    5.62    2.77   0
   1   6  -7    4.29    1.98   0
   0  -6  -7   11.71    1.96   0
   0   6  -7   13.31    2.98   0
   0  -6   7   12.81    2.88   0
   0   6  -7   14.86    1.94   0
   0   6   7   13.92    1.95   0
  -1   6  -7    1.81    3.38   0
   1   6   7    2.05    1.88   0
  -1  -6  -7    0.73    1.96   0
   1  -6   7    1.65    3.38   0
  -1   6  -7    1.22    1.78   0
  -2  -6  -7    1.85    1.90   0
   2   6   7    1.65    1.86   0
  -2   6  -7    1.20    1.91   0
  -3  -6  -7    6.41    1.39   0
   3   6   7    7.04    1.91   0
  -3   6  -7    3.41    1.91   0
   4   6   7    2.27    1.89   0
  -4   6  -7    0.28    1.84   0
  -4  -6  -7    0.97    1.84   0
  -5   6  -7   10.73    1.95   0
   5   6   7    7.76    1.88   0
  -5  -6  -7    9.46    1.95   0
  -6   6  -7    1.24    1.89   0
  -6  -6  -7   -0.35    1.95   0
   6   6   7    0.68    1.91   0
  -7   6  -7    6.58    1.45   0
  -7  -6  -7    8.99    2.05   0
   7   6   7    6.97    2.06   0
  -8   6  -7   -0.27    1.99   0
  -8  -6  -7    2.37    2.01   0
   8   6   7   -1.28    1.91   0
  -9  -6  -7    6.36    2.17   0
   9   6   7    4.49    1.51   0
  -9   6  -7    2.97    1.46   0
 -10  -6  -7    1.45    2.09   0
  10   6   7    2.81    2.13   0
 -10   6  -7    0.90    2.14   0
 -11   6  -7    1.28    2.13   0
 -11  -6  -7   -1.22    2.28   0
  11   6   7    0.66    2.32   0
 -12  -6  -7    1.65    2.19   0
  12   6   7    0.17    2.18   0
 -12   6  -7    0.68    2.12   0
 -11   7   7    1.68    2.28   0
 -11   7   7    1.65    2.84   0
  11   7  -7   -0.44    2.30   0
 -11   7   7    0.56    2.73   0
 -11  -7   7   -0.04    2.26   0
 -11  -7   7    3.05    2.36   0
 -10  -7   7    1.60    2.81   0
 -10   7   7    2.13    2.17   0
 -10   7   7    1.27    2.25   0
 -10  -7   7    1.57    2.16   0
  10   7  -7    3.53    2.29   0
 -10   7   7    1.77    2.19   0
  -9   7   7    2.38    2.15   0
  -9  -7   7    1.26    2.17   0
   9   7  -7    2.42    2.21   0
  -9  -7   7    0.42    2.23   0
  -9   7   7    0.93    2.23   0
  -9   7   7   -0.40    2.63   0
  -8   7   7    4.26    2.29   0
  -8   7   7    2.57    2.71   0
   8   7  -7    3.48    2.28   0
  -8   7   7    2.10    2.83   0
  -8  -7   7    1.77    2.71   0
  -7   7   7    1.82    2.23   0
   7   7  -7    1.61    2.23   0
  -7   7   7   -0.71    2.71   0
  -7   7   7   -0.15    2.19   0
  -7  -7   7    0.14    2.21   0
  -6  -7   7    0.92    2.69   0
  -6   7   7    0.29    2.14   0
  -6   7   7    0.28    2.66   0
   6   7  -7    2.00    2.63   0
  -6   7   7    1.51    2.26   0
  -5  -7   7   -0.54    2.65   0
  -5   7   7   -1.31    2.58   0
   5   7  -7    2.46    2.66   0
   5   7  -7   -0.78    2.07   0
  -5   7   7    1.04    2.16   0
  -5   7   7    1.63    2.70   0
   4   7  -7    5.53    2.09   0
  -4  -7   7    3.87    2.65   0
   4   7  -7    3.21    2.70   0
  -4   7   7    1.59    2.13   0
  -4   7   7    5.61    3.10   0
  -4   7   7    5.15    2.13   0
  -3   7   7    1.82    2.27   0
  -3  -7   7    4.65    2.61   0
   3   7  -7    2.86    2.57   0
   3   7  -7    3.96    2.09   0
  -3   7   7    3.61    3.44   0
  -3   7   7    3.25    2.57   0
   2   7  -7    2.99    2.06   0
  -2   7   7    5.62    2.14   0
   2   7  -7    2.69    2.61   0
  -2  -7   7    6.08    3.13   0
  -2   7   7    4.17    2.16   0
   1   7  -7   11.85    3.18   0
  -1   7   7   10.36    2.15   0
  -1  -7   7   13.85    3.21   0
   1   7  -7    9.11    2.14   0
   0   7  -7    0.41    3.48   0
   0  -7   7   -0.21    3.47   0
   0   7   7    2.30    2.19   0
   0  -7  -7   -1.63    2.07   0
   0   7  -7    2.23    2.06   0
  -1   7  -7    5.91    5.13   0
   1   7   7    7.25    2.12   0
  -1  -7  -7    6.65    2.16   0
  -1   7  -7    4.67    2.08   0
  -2  -7  -7    1.39    2.18   0
   2   7   7    2.45    2.07   0
  -2   7  -7    1.31    2.17   0
  -3   7  -7    2.52    2.11   0
   3   7   7    1.49    2.07   0
  -3  -7  -7   -0.60    2.09   0
  -4   7  -7   -0.01    2.07   0
  -4  -7  -7   -2.16    2.18   0
   4   7   7   -2.87    2.18   0
  -5  -7  -7    0.55    2.12   0
   5   7   7   -2.01    2.07   0
  -5   7  -7    0.27    1.49   0
   6   7   7    0.64    2.22   0
  -6  -7  -7    1.90    2.16   0
  -6   7  -7   -0.18    2.22   0
   7   7   7    2.96    2.33   0
 -26   0   8    0.35    2.19   0
  26   0  -8    2.80    2.23   0
 -25   0   8    3.38    2.20   0
  25   0  -8    2.39    2.18   0
 -24   0   8    3.61    2.06   0
  24   0  -8    2.35    2.10   0
 -23   0   8    0.02    2.04   0
  23   0  -8    3.57    1.99   0
 -22   0   8    2.65    1.79   0
  22   0  -8    2.72    2.00   0
 -21   0   8   10.00    1.89   0
  21   0  -8   10.28    1.97   0
 -20   0   8    0.17    1.84   0
  20   0  -8    3.02    1.83   0
  19   0  -8    7.89    1.83   0
 -19   0   8    8.84    1.80   0
  18   0  -8    0.89    1.74   0
 -18   0   8    2.97    1.71   0
  17   0  -8    4.26    1.82   0
 -17   0   8    5.73    1.76   0
  16   0  -8   -0.54    1.82   0
 -16   0   8    0.59    1.69   0
  15   0  -8  267.79    3.02   0
 -15   0   8  266.41    3.07   0
  14   0  -8  225.55    2.88   0
 -14   0   8  216.76    2.50   0
  13   0  -8  106.71    2.30   0
 -13   0   8  104.63    1.96   0
  12   0  -8   25.58    1.81   0
 -12   0   8   27.75    1.85   0
  11   0  -8   28.09    1.82   0
 -11   0   8   25.70    1.86   0
  10   0  -8   25.11    1.89   0
 -10   0   8   20.98    1.88   0
   9   0  -8   52.83    2.08   0
  -9   0   8   51.74    2.08   0
   8   0  -8  112.30    2.40   0
  -8   0   8  116.55    2.44   0
   7   0  -8   92.57    2.29   0
  -7   0   8   92.52    2.26   0
   6   0  -8  266.43    3.15   0
  -6   0   8  264.89    3.16   0
  -6   0   8  260.45    3.06   0
  -5   0   8  180.53    2.82   0
   5   0  -8  189.20    2.80   0
  -5   0   8  185.48    2.80   0
   4   0  -8   10.42    1.73   0
  -4   0   8   10.20    1.76   0
  -4   0   8   10.81    1.77   0
   3   0  -8  417.92    3.73   0
  -3   0   8  410.26    3.52   0
  -3   0   8  397.77    4.01   0
   2   0  -8    0.49    1.74   0
  -2   0   8    1.61    1.66   0
  -2   0   8    1.61    1.62   0
   1   0  -8    7.86    1.78   0
  -1   0   8    6.90    1.69   0
  -1   0   8   10.11    1.70   0
  -1   0   8    6.81    1.66   0
   0   0   8    0.94    1.59   0
   0   0   8    0.53    1.60   0
   0   0   8    0.96    1.68   0
   0   0  -8    0.46    1.77   0
   1   0   8   28.37    1.80   0
  -1   0  -8   24.96    1.99   0
   1   0   8   23.61    1.71   0
   1   0   8   24.67    2.05   0
  -2   0  -8  174.90    3.02   0
   2   0   8  175.86    2.75   0
   2   0   8  189.10    2.78   0
  -3   0  -8    4.78    2.19   0
   3   0   8    5.20    1.62   0
  -4   0  -8   86.85    2.32   0
  -4   0  -8   84.00    2.65   0
   4   0   8   84.50    2.27   0
  -5   0  -8  266.50    3.23   0
   5   0   8  261.83    3.17   0
  -5   0  -8  270.57    3.40   0
   6   0   8    2.57    1.73   0
  -6   0  -8    5.64    1.69   0
  -6   0  -8    3.21    1.65   0
  -7   0  -8   13.96    1.77   0
  -7   0  -8   13.13    1.75   0
   7   0   8   12.62    1.76   0
  -8   0  -8   30.81    1.98   0
  -8   0  -8   31.43    1.99   0
   8   0   8   29.48    1.93   0
  -9   0  -8  160.57    2.74   0
   9   0   8  159.35    2.71   0
 -10   0  -8   80.96    2.71   0
  10   0   8   79.52    2.61   0
 -11   0  -8    3.72    1.78   0
  11   0   8    6.57    2.10   0
 -12   0  -8   40.51    2.09   0
  12   0   8   37.85    2.06   0
 -13   0  -8   19.62    1.92   0
  13   0   8   18.59    1.95   0
 -14   0  -8    0.56    1.90   0
  14   0   8    0.57    1.83   0
 -15   0  -8   16.05    2.07   0
  15   0   8   17.05    2.05   0
 -16   0  -8    2.23    1.95   0
  16   0   8   -1.40    1.96   0
 -17   0  -8    2.55    1.96   0
  17   0   8    1.22    2.07   0
 -18   0  -8    7.83    2.64   0
  18   0   8    5.70    2.11   0
 -19   0  -8   18.90    2.80   0
  19   0   8   23.28    2.30   0
 -20   0  -8    3.14    2.26   0
  20   0   8    2.88    2.79   0
 -25   1   8    4.96    2.14   0
 -25  -1   8    2.70    2.10   0
  25  -1  -8    4.12    2.21   0
  25   1  -8    4.37    2.13   0
 -24   1   8    2.05    2.10   0
 -24  -1   8    1.68    2.07   0
  24  -1  -8    4.16    2.10   0
  24   1  -8    5.40    2.14   0
 -23   1   8    0.72    2.00   0
 -23  -1   8   -0.36    1.92   0
  23  -1  -8    2.92    2.13   0
  23   1  -8    0.65    1.92   0
 -22   1   8    4.82    1.98   0
 -22  -1   8    1.38    1.95   0
  22  -1  -8    2.21    2.01   0
  22   1  -8    5.38    1.95   0
 -21  -1   8    3.40    1.85   0
  21  -1  -8    4.43    1.92   0
  21   1  -8    3.90    1.92   0
 -21   1   8    2.45    1.88   0
 -20  -1   8   -1.37    1.89   0
  20  -1  -8    0.53    1.37   0
  20   1  -8    0.23    1.89   0
 -20   1   8    1.88    1.85   0
 -19  -1   8   12.58    2.00   0
  19  -1  -8   13.55    1.90   0
 -19   1   8   11.89    1.85   0
  19   1  -8   13.57    1.93   0
  18  -1  -8   22.89    1.92   0
  18   1  -8   24.68    1.94   0
 -18  -1   8   22.83    1.95   0
 -18   1   8   21.72    1.93   0
  17  -1  -8   -0.01    1.80   0
  17   1  -8    0.05    1.19   0
 -17   1   8    2.07    1.83   0
 -17  -1   8   -1.76    1.70   0
  16  -1  -8    4.54    1.78   0
  16   1  -8    4.15    1.81   0
 -16  -1   8    3.51    1.24   0
 -16   1   8    3.02    1.77   0
  15  -1  -8    6.46    1.73   0
 -15   1   8    4.82    1.73   0
  15   1  -8    3.51    1.84   0
 -15  -1   8    5.06    1.78   0
  14  -1  -8   31.59    1.81   0
  14   1  -8   31.13    1.90   0
 -14   1   8   27.56    1.78   0
 -14  -1   8   27.37    1.91   0
 -13  -1   8   21.89    1.92   0
  13   1  -8   24.73    1.88   0
 -13   1   8   22.13    1.72   0
  13  -1  -8   24.58    1.78   0
  12  -1  -8    2.90    1.60   0
  12   1  -8    0.55    1.65   0
 -12   1   8    0.75    1.64   0
 -12  -1   8    1.59    1.66   0
  11  -1  -8   21.76    1.82   0
  11   1  -8   22.87    1.35   0
 -11   1   8   21.19    1.84   0
 -11  -1   8   20.83    1.83   0
  10  -1  -8    0.93    1.71   0
  10   1  -8    2.18    1.69   0
 -10   1   8    0.74    1.70   0
 -10  -1   8    0.10    1.72   0
  -9  -1   8   89.98    2.28   0
   9  -1  -8   92.10    2.25   0
   9   1  -8   92.36    2.32   0
  -9   1   8   89.36    2.27   0
  -9  -1   8   91.09    2.29   0
  -8  -1   8  795.41    4.79   0
   8  -1  -8  860.40    4.81   0
   8   1  -8  817.01    4.78   0
  -8   1   8  841.14    4.84   0
  -8  -1   8  821.95    4.82   0
  -7  -1   8   86.21    2.32   0
   7  -1  -8   87.73    2.26   0
   7   1  -8   86.04    2.27   0
  -7   1   8   89.07    2.31   0
  -7  -1   8   86.24    2.30   0
  -6  -1   8  338.97    3.13   0
   6  -1  -8  363.24    3.40   0
   6   1  -8  351.24    3.46   0
  -6   1   8  373.35    3.43   0
  -6  -1   8  343.99    3.27   0
   5  -1  -8  749.68    4.62   0
   5   1  -8  715.87    4.72   0
  -5   1   8  746.17    4.67   0
  -5  -1   8  726.64    4.79   0
  -5  -1   8  714.70    4.55   0
  -4   1   8  173.06    3.52   0
   4   1  -8  172.90    2.71   0
  -4   1   8  174.44    2.76   0
  -4  -1   8  173.34    2.65   0
  -4  -1   8  175.27    2.78   0
  -3   1   8   18.77    2.07   0
   3   1  -8   17.73    1.38   0
   3   1  -8   19.94    1.78   0
  -3   1   8   17.11    1.93   0
  -3  -1   8   20.35    1.82   0
  -3   1   8   18.94    1.90   0
  -3  -1   8   17.70    1.33   0
   2   1  -8   46.24    2.00   0
   2   1  -8   48.68    2.05   0
  -2   1   8   44.67    2.13   0
  -2  -1   8   48.18    2.06   0
  -2   1   8   45.90    1.95   0
  -2  -1   8   43.58    1.92   0
  -2   1   8   45.78    2.33   0
   1   1  -8  107.18    2.78   0
  -1   1   8  114.13    2.37   0
  -1  -1   8  110.59    2.78   0
  -1   1   8  106.39    2.33   0
  -1  -1   8  103.86    2.28   0
  -1   1   8  103.54    3.09   0
   1   1  -8  105.63    2.32   0
   0   1   8    3.53    1.70   0
   0  -1   8    1.43    1.73   0
   0   1   8    2.55    1.65   0
   0  -1   8    2.63    1.78   0
   0  -1   8    1.97    1.54   0
   0   1   8    2.76    2.07   0
   0   1  -8    2.03    1.65   0
   1   1   8   58.57    2.01   0
   1  -1   8   61.47    2.22   0
   1  -1   8   54.90    2.23   0
   1  -1   8   60.38    2.01   0
  -1   1  -8   56.15    2.05   0
  -1  -1  -8   57.25    2.84   0
  -2  -1  -8   41.32    1.95   0
   2  -1   8   43.37    2.18   0
   2  -1   8   41.58    2.14   0
   2   1   8   40.33    1.89   0
  -2   1  -8   43.21    1.95   0
  -2  -1  -8   41.56    2.57   0
   3  -1   8   14.55    1.96   0
  -3   1  -8   18.31    1.74   0
   3  -1   8   16.95    2.36   0
   3   1   8   16.30    1.71   0
  -3  -1  -8   15.40    1.78   0
  -3  -1  -8   15.59    2.25   0
   4  -1   8   13.82    1.86   0
  -4  -1  -8   13.46    1.65   0
   4   1   8   12.16    1.73   0
   4  -1   8   13.11    2.15   0
  -4   1  -8   11.16    1.66   0
  -4  -1  -8   12.91    2.21   0
  -5   1  -8    4.39    1.66   0
   5  -1   8    3.27    1.80   0
  -5  -1  -8    4.76    1.66   0
   5   1   8    5.95    1.62   0
  -5  -1  -8    6.30    1.62   0
   5  -1   8    5.45    2.11   0
   6   1   8    7.70    1.62   0
  -6  -1  -8    6.77    2.05   0
   6  -1   8    7.74    1.71   0
  -6  -1  -8    6.94    1.68   0
  -6   1  -8    8.24    1.74   0
  -7   1  -8   35.28    1.96   0
  -7  -1  -8   32.99    1.83   0
  -7   1  -8   33.73    1.75   0
  -7  -1  -8   35.26    2.03   0
   7   1   8   35.09    1.88   0
   7  -1   8   32.13    1.96   0
  -8   1  -8   74.30    2.34   0
  -8  -1  -8   76.40    2.19   0
  -8   1  -8   79.22    2.24   0
  -8  -1  -8   78.80    2.82   0
   8  -1   8   75.97    2.30   0
   8   1   8   77.98    2.17   0
  -9  -1  -8   35.42    1.85   0
  -9   1  -8   36.32    2.06   0
   9  -1   8   35.71    2.01   0
   9   1   8   36.05    1.83   0
 -10   1  -8   11.63    1.92   0
  10  -1   8   11.63    1.81   0
  10   1   8   11.82    1.77   0
 -10  -1  -8   13.57    1.74   0
 -11  -1  -8   19.06    1.85   0
  11  -1   8   17.16    1.91   0
  11   1   8   18.50    1.87   0
 -11   1  -8   18.41    1.91   0
  12  -1   8   46.72    2.17   0
  12   1   8   46.52    2.05   0
 -12   1  -8   43.66    2.14   0
 -12  -1  -8   40.49    2.08   0
  13  -1   8   10.59    1.89   0
  13   1   8   10.82    1.86   0
 -13   1  -8   11.14    2.36   0
 -13  -1  -8    9.74    1.84   0
  14  -1   8    3.88    2.31   0
 -14  -1  -8    2.25    1.84   0
  14   1   8    4.84    1.77   0
 -14   1  -8    4.35    2.35   0
  15  -1   8    1.14    2.02   0
  15   1   8    1.96    1.80   0
 -15   1  -8   -1.87    2.44   0
 -15  -1  -8   -2.47    1.76   0
  16  -1   8    4.43    2.40   0
  16   1   8    5.00    2.05   0
 -16  -1  -8    4.92    1.96   0
 -16   1  -8    3.87    1.99   0
  17  -1   8    4.07    2.45   0
  17   1   8    3.30    1.97   0
 -17   1  -8    4.66    2.54   0
 -17  -1  -8    4.66    2.06   0
  18   1   8    3.83    2.04   0
 -18   1  -8    1.27    2.53   0
 -18  -1  -8    0.99    2.02   0
  18  -1   8    2.11    2.53   0
  19   1   8    1.14    2.09   0
 -19   1  -8    0.83    2.20   0
  19  -1   8    2.88    2.65   0
 -19  -1  -8    1.76    2.22   0
  20   1   8    1.22    2.27   0
  20  -1   8   -0.52    2.75   0
 -20   1  -8    2.05    2.78   0
 -20  -1  -8    0.04    2.27   0
 -25   2   8    1.49    2.36   0
  25  -2  -8    2.15    2.20   0
 -25  -2   8    2.12    1.53   0
  25   2  -8    4.61    2.25   0
 -24   2   8    3.58    2.25   0
 -24  -2   8    2.56    2.19   0
  24  -2  -8    5.16    2.19   0
  24   2  -8    5.57    2.14   0
 -23   2   8    3.40    2.55   0
 -23  -2   8    2.41    2.01   0
  23  -2  -8    0.24    2.18   0
  23   2  -8    1.07    2.09   0
 -22  -2   8    1.54    2.02   0
  22  -2  -8    3.61    2.00   0
  22   2  -8    1.68    2.02   0
 -22   2   8    0.55    1.99   0
 -21  -2   8    2.72    1.97   0
  21  -2  -8    4.46    1.98   0
  21   2  -8    3.42    2.01   0
 -21   2   8    6.09    2.05   0
 -20  -2   8    1.75    1.83   0
 -20   2   8    2.85    1.97   0
  20  -2  -8    1.93    2.00   0
  20   2  -8    4.11    1.98   0
 -19  -2   8   -0.20    1.32   0
  19  -2  -8    0.10    1.79   0
  19   2  -8   -0.71    1.31   0
 -19   2   8   -0.20    1.82   0
 -18  -2   8    5.02    1.89   0
 -18   2   8    5.64    1.81   0
  18  -2  -8    7.04    1.93   0
  18   2  -8    5.89    1.35   0
 -17  -2   8    2.70    1.83   0
  17  -2  -8    3.52    1.83   0
  17   2  -8    4.52    1.28   0
 -17   2   8    2.44    1.85   0
  16  -2  -8    1.35    1.77   0
  16   2  -8    6.71    1.78   0
 -16   2   8    6.88    1.80   0
 -16  -2   8    4.19    1.76   0
  15  -2  -8    4.49    1.75   0
  15   2  -8    4.57    1.81   0
 -15   2   8    2.45    1.77   0
 -15  -2   8    1.60    1.31   0
 -14  -2   8    6.31    1.82   0
  14  -2  -8    5.49    1.72   0
  14   2  -8    4.05    1.29   0
 -14   2   8    6.19    1.72   0
 -13  -2   8    2.83    1.76   0
  13  -2  -8    3.63    1.64   0
  13   2  -8    2.48    1.79   0
 -13   2   8    1.03    1.56   0
 -13  -2   8    0.90    1.75   0
 -12  -2   8   33.87    1.99   0
  12  -2  -8   33.60    1.95   0
  12   2  -8   34.07    1.87   0
 -12   2   8   32.75    1.90   0
 -12  -2   8   30.12    1.87   0
 -11  -2   8   17.69    1.85   0
  11  -2  -8   17.00    1.73   0
 -11   2   8   17.93    1.78   0
  11   2  -8   20.48    1.73   0
 -11  -2   8   20.09    1.80   0
 -10  -2   8    5.70    1.68   0
  10  -2  -8    4.12    1.68   0
 -10   2   8    8.73    1.69   0
  10   2  -8    5.14    1.66   0
 -10  -2   8    4.53    1.67   0
  -9  -2   8    5.16    1.80   0
   9  -2  -8    5.63    1.67   0
  -9  -2   8    2.77    1.18   0
  -9   2   8    3.60    1.74   0
   9   2  -8    6.15    1.66   0
   8  -2  -8   60.14    2.03   0
  -8   2   8   57.89    2.08   0
   8   2  -8   56.62    2.07   0
  -8  -2   8   56.85    2.09   0
  -8  -2   8   59.01    2.02   0
  -7   2   8  301.42    3.18   0
   7   2  -8  283.50    3.20   0
  -7  -2   8  294.79    3.12   0
  -7  -2   8  282.46    3.21   0
  -6   2   8  180.82    2.73   0
  -6   2   8  186.14    2.77   0
   6   2  -8  183.30    2.89   0
  -6  -2   8  177.73    2.90   0
  -6  -2   8  177.31    2.70   0
  -5   2   8  390.54    3.46   0
   5   2  -8  383.78    3.21   0
  -5   2   8  400.07    3.53   0
   5   2  -8  382.50    3.70   0
  -5  -2   8  377.44    3.70   0
  -5  -2   8  383.34    3.47   0
   4   2  -8    4.57    1.84   0
  -4   2   8    5.21    1.79   0
  -4   2   8    3.75    1.79   0
  -4  -2   8    5.54    1.72   0
   4   2  -8    4.35    1.74   0
  -4  -2   8    3.52    1.28   0
   3   2  -8   48.92    1.63   0
  -3   2   8   51.39    2.74   0
  -3   2   8   54.71    2.06   0
   3   2  -8   48.52    2.42   0
  -3  -2   8   47.85    2.40   0
  -3   2   8   53.84    2.00   0
  -3  -2   8   51.18    1.98   0
   2   2  -8   86.76    2.24   0
  -2   2   8   92.69    2.30   0
  -2   2   8   83.84    3.04   0
  -2   2   8   84.66    2.19   0
  -2  -2   8   87.41    2.38   0
   2   2  -8   87.82    2.44   0
  -2  -2   8   83.76    2.18   0
  -1   2   8   23.66    1.84   0
   1   2  -8   23.83    2.38   0
  -1  -2   8   23.03    2.03   0
  -1  -2   8   19.64    1.82   0
  -1   2   8   21.29    2.54   0
   1   2  -8   19.98    1.41   0
   0   2  -8    1.40    2.21   0
   0  -2   8    0.20    1.86   0
   0  -2  -8    3.52    1.71   0
   0  -2   8   -0.03    1.58   0
   0   2   8    1.05    2.48   0
   0   2   8    0.66    1.69   0
   0   2  -8   -0.32    1.62   0
  -1  -2  -8    1.92    1.72   0
   1  -2   8    1.46    2.19   0
   1  -2   8    4.29    2.10   0
   1   2   8    1.82    1.69   0
  -1   2  -8    1.39    1.62   0
   2  -2   8   79.71    2.85   0
   2  -2   8   88.10    2.86   0
   2   2   8   86.15    2.13   0
  -2  -2  -8   84.66    2.12   0
  -2   2  -8   82.52    2.16   0
  -3   2  -8    3.34    1.63   0
  -3  -2  -8    1.15    1.68   0
   3  -2   8    1.75    2.04   0
   3   2   8    0.57    1.71   0
   3  -2   8    1.48    2.09   0
  -4  -2  -8  141.16    4.69   0
   4   2   8  131.14    2.34   0
   4  -2   8  144.67    3.34   0
   4  -2   8  132.12    3.23   0
  -4   2  -8  137.01    2.41   0
  -4  -2  -8  139.21    2.39   0
   5   2   8   54.38    2.00   0
   5  -2   8   56.60    2.72   0
   5  -2   8   52.53    2.65   0
  -5  -2  -8   53.44    2.02   0
  -5   2  -8   52.56    1.92   0
  -5  -2  -8   54.05    3.27   0
   6  -2   8   34.02    2.87   0
   6   2   8   34.70    1.82   0
   6  -2   8   37.68    2.88   0
  -6  -2  -8   37.05    2.91   0
  -6  -2  -8   34.17    1.93   0
  -6   2  -8   41.13    1.83   0
   7  -2   8    0.70    2.12   0
   7   2   8    2.31    1.63   0
  -7  -2  -8   -1.03    1.68   0
   7  -2   8    0.49    2.14   0
  -7   2  -8    1.22    1.57   0
  -7  -2  -8   -0.18    2.37   0
   8  -2   8    1.56    2.45   0
  -8  -2  -8    1.35    1.71   0
   8  -2   8   -0.18    2.06   0
   8   2   8    0.81    1.77   0
  -8   2  -8   -0.08    1.56   0
  -8  -2  -8    0.09    2.09   0
   9  -2   8    0.70    2.12   0
   9  -2   8    0.51    2.11   0
   9   2   8    1.36    1.69   0
  -9   2  -8    0.91    1.65   0
  -9  -2  -8   -1.06    1.73   0
 -10  -2  -8    2.04    1.73   0
  10  -2   8    0.01    2.19   0
  10  -2   8    1.20    2.15   0
  10   2   8    1.63    1.73   0
 -10   2  -8    0.47    1.65   0
  11  -2   8    0.39    2.26   0
  11   2   8    3.93    1.71   0
 -11  -2  -8    3.00    1.71   0
  12  -2   8   12.38    2.44   0
  12   2   8   12.12    1.86   0
 -12   2  -8   13.29    2.41   0
 -12  -2  -8   13.67    1.81   0
  13  -2   8   28.54    2.58   0
  13   2   8   27.12    1.96   0
 -13   2  -8   27.54    2.60   0
 -13  -2  -8   27.25    1.96   0
  14  -2   8    2.33    2.35   0
 -14  -2  -8    2.35    1.88   0
 -14   2  -8    2.38    2.30   0
  14   2   8    3.52    1.81   0
  15   2   8    3.91    1.90   0
 -15   2  -8    4.10    2.45   0
 -15  -2  -8    1.37    1.93   0
  15  -2   8    3.79    2.42   0
  16   2   8    2.82    2.04   0
 -16   2  -8    2.56    2.49   0
 -16  -2  -8    1.09    1.34   0
  16  -2   8    1.57    2.45   0
  17   2   8    2.69    1.96   0
 -17   2  -8    0.80    2.59   0
 -17  -2  -8    0.60    2.00   0
  17  -2   8   -0.68    2.55   0
 -18  -2  -8    2.18    2.05   0
  18   2   8    2.01    2.03   0
 -18   2  -8    1.54    2.65   0
  18  -2   8    2.34    2.69   0
  19   2   8    4.11    2.18   0
 -19   2  -8    3.72    2.74   0
  19  -2   8    3.93    2.83   0
 -19  -2  -8    4.57    2.12   0
 -24   3   8   -1.82    2.77   0
 -24  -3   8    4.14    1.54   0
  24   3  -8    0.66    2.18   0
  24  -3  -8   -0.82    2.35   0
  23  -3  -8    1.25    2.27   0
 -23  -3   8    1.85    2.19   0
  23   3  -8    3.35    2.16   0
 -23   3   8    2.27    2.72   0
  22  -3  -8   -0.27    2.87   0
 -22  -3   8   -0.26    2.03   0
  22   3  -8    1.05    2.10   0
 -22   3   8   -0.17    2.69   0
 -22  -3   8   -0.09    2.03   0
 -21  -3   8    6.25    2.03   0
  21  -3  -8    3.07    2.06   0
 -21  -3   8    4.03    2.02   0
  21   3  -8    3.37    2.04   0
 -21   3   8    3.01    2.06   0
 -20  -3   8    6.88    1.95   0
  20  -3  -8    3.08    2.02   0
 -20  -3   8    2.69    2.01   0
  20   3  -8    4.02    1.45   0
 -20   3   8    4.82    2.08   0
 -19  -3   8    1.49    1.94   0
  19  -3  -8    0.72    2.40   0
 -19  -3   8   -1.12    1.37   0
 -19   3   8    1.66    1.94   0
  19   3  -8   -0.78    1.87   0
 -18  -3   8    1.35    1.88   0
  18  -3  -8    2.44    2.29   0
 -18  -3   8    1.17    1.91   0
 -18   3   8    1.96    1.94   0
  18   3  -8    0.60    1.91   0
 -17  -3   8   26.33    1.95   0
  17  -3  -8   29.65    2.18   0
 -17  -3   8   25.48    2.02   0
  17   3  -8   30.67    2.03   0
 -17   3   8   27.25    2.14   0
 -16  -3   8    2.96    1.91   0
 -16  -3   8    2.49    1.96   0
  16  -3  -8    3.82    1.84   0
  16   3  -8    2.05    1.94   0
 -16   3   8    3.91    1.83   0
 -15  -3   8   30.41    1.93   0
  15  -3  -8   30.58    2.36   0
  15   3  -8   32.34    2.03   0
 -15   3   8   27.60    2.07   0
 -15  -3   8   33.22    1.93   0
 -14  -3   8   12.01    1.86   0
 -14  -3   8   11.98    1.83   0
  14  -3  -8   12.65    1.80   0
 -14   3   8    9.95    1.88   0
  14   3  -8   10.64    1.32   0
 -13  -3   8   45.40    1.98   0
 -13  -3   8   43.87    1.98   0
  13  -3  -8   43.52    2.07   0
 -13   3   8   46.06    2.05   0
  13   3  -8   43.98    2.05   0
 -12  -3   8    5.56    1.80   0
 -12  -3   8    5.35    1.74   0
  12  -3  -8    4.45    1.77   0
 -12   3   8    6.65    1.81   0
  12   3  -8    7.77    1.30   0
 -11  -3   8    8.54    1.68   0
 -11   3   8    7.97    1.76   0
  11   3  -8    6.82    1.70   0
 -11  -3   8    8.35    1.82   0
 -10  -3   8   62.24    2.04   0
 -10   3   8   60.11    2.12   0
  10   3  -8   61.44    2.08   0
 -10  -3   8   64.48    2.03   0
 -10   3   8   62.40    2.12   0
  -9  -3   8   -0.09    1.62   0
  -9   3   8    2.34    1.77   0
  -9  -3   8   -0.94    1.23   0
   9   3  -8   -0.72    1.71   0
  -9   3   8    0.27    1.58   0
  -8  -3   8   40.23    2.03   0
  -8   3   8   40.41    2.06   0
   8   3  -8   40.18    2.04   0
  -8  -3   8   40.91    1.92   0
  -8   3   8   44.91    1.96   0
  -7   3   8    4.23    1.69   0
  -7   3   8    3.84    1.59   0
   7   3  -8    1.85    1.82   0
  -7  -3   8    0.78    1.15   0
  -7  -3   8    2.83    1.77   0
   6   3  -8    2.78    1.69   0
  -6   3   8    3.70    1.62   0
   6   3  -8    5.47    1.84   0
  -6   3   8    1.95    1.59   0
  -6  -3   8    4.16    1.79   0
  -6  -3   8    4.24    1.67   0
  -5  -3   8    9.17    1.76   0
  -5   3   8    9.01    1.67   0
   5   3  -8    9.69    1.69   0
   5   3  -8    8.18    1.84   0
  -5   3   8    7.18    1.62   0
  -5  -3   8    7.80    1.23   0
   4   3  -8    4.48    1.66   0
  -4   3   8    4.20    1.65   0
  -4  -3   8    3.52    1.70   0
  -4   3   8    1.85    1.62   0
   4   3  -8    1.53    2.11   0
  -4  -3   8    2.64    1.67   0
   3   3  -8   12.77    1.75   0
  -3   3   8    9.82    1.67   0
  -3   3   8   12.43    1.73   0
  -3  -3   8   10.68    1.74   0
   3   3  -8   10.28    1.79   0
  -3  -3   8   11.05    1.79   0
  -2   3   8   42.51    3.42   0
  -2   3   8   45.68    1.47   0
  -2  -3   8   42.82    2.41   0
   2   3  -8   44.49    2.10   0
  -2   3   8   37.75    1.83   0
  -2  -3   8   42.14    1.81   0
   2   3  -8   39.48    1.87   0
   1   3  -8    5.64    2.14   0
   1  -3  -8    7.92    1.69   0
  -1   3   8    6.21    1.61   0
  -1  -3   8    6.05    1.62   0
  -1  -3   8    5.75    2.15   0
   1   3  -8    4.83    1.64   0
   0   3  -8   16.62    2.23   0
   0  -3   8   14.85    1.90   0
   0   3   8   15.51    1.67   0
   0  -3  -8   15.90    1.71   0
   0   3  -8   13.79    1.65   0
  -1   3  -8   61.82    2.76   0
   1   3   8   60.33    1.98   0
  -1  -3  -8   64.45    2.04   0
   1  -3   8   64.24    2.78   0
  -1   3  -8   59.66    1.58   0
   2  -3   8  148.77    3.69   0
   2   3   8  144.54    2.42   0
  -2  -3  -8  142.29    2.46   0
   2  -3   8  150.99    3.64   0
  -2   3  -8  145.63    2.36   0
  -3  -3  -8   35.60    1.95   0
   3   3   8   38.87    1.92   0
   3  -3   8   34.37    2.60   0
   3  -3   8   37.16    2.69   0
  -3   3  -8   35.45    1.89   0
   4   3   8   23.06    1.84   0
  -4   3  -8   29.69    1.85   0
   4  -3   8   28.43    3.07   0
   4  -3   8   25.78    2.76   0
  -4  -3  -8   24.23    1.82   0
   5  -3   8    5.80    2.74   0
  -5  -3  -8    7.65    1.79   0
   5  -3   8    6.59    2.89   0
  -5   3  -8    3.72    1.80   0
   5   3   8    6.73    1.72   0
  -6  -3  -8   95.01    1.92   0
   6  -3   8  100.34    4.37   0
   6  -3   8  106.20    4.55   0
  -6   3  -8   98.15    1.85   0
   6   3   8   98.97    2.28   0
  -7  -3  -8   24.27    1.88   0
   7  -3   8   25.77    3.74   0
   7  -3   8   27.62    3.93   0
   7   3   8   27.86    1.87   0
  -7   3  -8   27.03    1.87   0
  -8  -3  -8   37.79    1.96   0
   8  -3   8   37.16    4.50   0
   8  -3   8   39.58    4.45   0
   8   3   8   38.19    1.94   0
  -8   3  -8   34.80    1.55   0
   9  -3   8   12.50    4.29   0
  -9  -3  -8   13.79    1.82   0
   9  -3   8   12.97    4.18   0
   9   3   8   13.36    1.77   0
  -9   3  -8   12.41    1.82   0
  -9  -3  -8   12.37    3.56   0
 -10  -3  -8   22.40    1.87   0
  10  -3   8   24.14    4.66   0
  10   3   8   23.23    1.90   0
 -10   3  -8   21.21    1.92   0
 -10  -3  -8   22.26    3.15   0
  10  -3   8   22.59    4.60   0
 -11  -3  -8    0.21    1.80   0
  11  -3   8    1.21    3.98   0
  11   3   8    1.73    1.87   0
  11  -3   8    0.97    3.90   0
 -11   3  -8   -0.75    1.85   0
  12  -3   8    0.89    4.16   0
  12   3   8    3.06    1.71   0
 -12   3  -8    0.99    1.84   0
  12  -3   8    0.59    4.12   0
 -12  -3  -8    0.45    1.36   0
  13  -3   8    3.90    4.04   0
  13   3   8    7.35    1.87   0
  13  -3   8    3.74    3.96   0
 -13   3  -8    3.91    1.85   0
 -13  -3  -8    3.50    1.87   0
  14  -3   8    0.56    3.99   0
  14   3   8   -0.22    1.27   0
  14  -3   8   -0.12    3.97   0
 -14  -3  -8   -1.54    1.84   0
  15  -3   8    0.50    3.79   0
  15   3   8    1.81    1.94   0
 -15  -3  -8   -0.24    1.90   0
  15  -3   8    0.41    3.84   0
  16  -3   8    1.60    3.66   0
  16  -3   8    2.03    4.00   0
  16   3   8    4.53    2.01   0
 -16  -3  -8    1.11    2.00   0
 -17  -3  -8    1.20    2.05   0
  17  -3   8    1.06    3.79   0
  17   3   8    0.67    1.40   0
  17  -3   8    0.17    3.82   0
  18   3   8    1.93    2.09   0
  18  -3   8    1.03    3.93   0
  18  -3   8   -0.01    4.28   0
 -18  -3  -8    3.68    2.09   0
 -22  -4   8    3.14    2.26   0
  22  -4  -8    2.06    2.28   0
 -22  -4   8    1.68    2.25   0
 -22   4   8    1.35    2.26   0
  22   4  -8   -0.99    2.20   0
 -21  -4   8    1.23    2.09   0
  21  -4  -8   -2.21    2.70   0
 -21   4   8    0.23    2.18   0
 -21  -4   8    0.82    2.11   0
  21   4  -8    3.45    2.17   0
 -20  -4   8    0.42    2.09   0
  20  -4  -8   -0.41    2.12   0
 -20  -4   8    0.35    2.11   0
 -20   4   8    1.65    2.17   0
  20   4  -8    0.37    1.51   0
 -19  -4   8    4.02    1.98   0
 -19  -4   8    2.21    2.04   0
  19   4  -8    2.77    2.05   0
 -19   4   8    3.78    2.48   0
 -18  -4   8    0.69    1.95   0
 -18  -4   8    2.82    1.99   0
  18   4  -8    2.45    1.97   0
 -18   4   8    4.63    2.04   0
 -17  -4   8    7.25    1.99   0
 -17  -4   8    9.55    1.93   0
  17   4  -8    8.92    1.94   0
 -17   4   8    6.80    2.06   0
 -16  -4   8   -0.67    1.96   0
 -16   4   8   -0.81    2.40   0
 -16  -4   8   -0.01    1.82   0
  16   4  -8    0.42    1.85   0
 -16   4   8    0.14    1.88   0
 -15  -4   8    0.82    1.76   0
 -15   4   8    0.69    1.95   0
 -15   4   8    0.70    2.00   0
  15   4  -8    1.10    1.81   0
 -15  -4   8    0.46    1.84   0
 -14  -4   8    2.12    1.72   0
 -14   4   8   -0.26    1.91   0
 -14   4   8    2.13    1.88   0
  14   4  -8    0.21    1.81   0
 -14  -4   8    1.74    1.80   0
 -13  -4   8    0.39    1.79   0
 -13   4   8    0.06    1.85   0
  13   4  -8    1.49    1.80   0
 -13   4   8   -0.03    1.83   0
 -13  -4   8    2.11    1.76   0
 -12  -4   8   -0.39    1.78   0
 -12   4   8    4.10    1.82   0
 -12   4   8   -1.29    1.78   0
  12   4  -8    3.08    1.88   0
 -12  -4   8    3.62    1.77   0
 -11  -4   8   39.45    1.96   0
 -11   4   8   38.64    2.14   0
 -11  -4   8   36.59    2.04   0
 -11   4   8   42.64    2.17   0
  11   4  -8   39.89    2.10   0
 -10  -4   8   79.00    2.12   0
 -10  -4   8   78.76    2.25   0
 -10   4   8   81.48    2.34   0
  10   4  -8   74.47    2.25   0
 -10   4   8   76.34    2.21   0
  -9  -4   8    1.64    1.77   0
  -9   4   8    2.63    1.81   0
   9   4  -8    4.04    1.86   0
  -9   4   8    4.75    1.78   0
  -9  -4   8   -0.67    1.80   0
  -8  -4   8   40.29    2.00   0
  -8   4   8   37.82    2.02   0
  -8   4   8   39.56    1.98   0
   8   4  -8   39.26    2.00   0
  -8  -4   8   40.11    1.92   0
  -7  -4   8    2.23    1.82   0
  -7   4   8    2.39    1.75   0
  -7   4   8    2.09    1.74   0
   7   4  -8    3.31    2.20   0
  -7  -4   8    4.61    1.67   0
   6   4  -8   30.69    1.90   0
  -6  -4   8   27.27    1.92   0
  -6   4   8   30.55    1.90   0
   6   4  -8   26.84    1.97   0
  -6  -4   8   30.40    1.88   0
  -6   4   8   26.76    1.88   0
   5   4  -8   32.86    1.98   0
  -5   4   8   32.90    1.87   0
  -5   4   8   31.11    1.83   0
   5   4  -8   31.51    2.03   0
  -5  -4   8   33.09    2.41   0
  -5  -4   8   31.12    1.87   0
   4   4  -8    3.71    1.28   0
  -4   4   8    4.69    1.65   0
  -4  -4   8    2.89    2.15   0
   4   4  -8    3.58    2.25   0
  -4   4   8    1.49    1.63   0
  -4  -4   8    2.38    1.27   0
   3   4  -8    1.81    1.74   0
  -3   4   8    1.52    1.58   0
  -3  -4   8    1.57    2.23   0
   3   4  -8    2.17    2.29   0
  -3   4   8    0.18    1.53   0
  -3  -4   8    1.61    1.71   0
  -2  -4   8    1.33    1.74   0
   2   4  -8   -0.54    2.27   0
  -2   4   8    0.21    1.65   0
  -2  -4   8    1.04    1.71   0
  -2   4   8    0.08    3.24   0
   2   4  -8   -0.75    1.28   0
  -1  -4   8    0.05    2.19   0
  -1   4   8   -1.76    1.56   0
   1   4  -8    1.13    2.25   0
   1  -4  -8   -0.80    1.57   0
   1   4  -8   -0.09    1.78   0
   0  -4   8    7.64    2.23   0
   0   4   8    8.72    1.71   0
   0   4  -8    9.55    2.28   0
   0  -4  -8    9.90    1.76   0
   0   4  -8    9.65    1.79   0
   1   4   8   62.17    2.13   0
  -1   4  -8   59.93    2.84   0
   1  -4   8   61.63    3.04   0
  -1  -4  -8   59.26    1.96   0
  -1   4  -8   58.87    2.10   0
   2   4   8   66.09    2.10   0
  -2  -4  -8   69.87    2.11   0
   2  -4   8   68.97    3.56   0
   2  -4   8   67.97    3.64   0
  -2   4  -8   74.34    2.12   0
  -3  -4  -8   46.54    2.00   0
  -3   4  -8   46.92    1.56   0
   3  -4   8   49.42    4.19   0
   3  -4   8   49.71    3.99   0
   3   4   8   47.60    2.00   0
  -4  -4  -8    2.19    1.22   0
  -4   4  -8    3.67    1.75   0
   4   4   8    3.91    1.71   0
   5   4   8    2.03    1.22   0
  -5  -4  -8    3.84    1.74   0
  -5   4  -8    0.67    1.73   0
  -6  -4  -8    0.30    1.68   0
   6   4   8    1.12    1.67   0
  -6   4  -8    1.66    1.72   0
  -7  -4  -8   10.34    1.35   0
   7   4   8   11.87    1.87   0
  -7   4  -8   10.72    1.86   0
  -8  -4  -8    1.33    1.79   0
   8   4   8   -0.06    1.80   0
  -8   4  -8    3.79    1.82   0
  -9  -4  -8    8.54    1.90   0
   9   4   8    8.01    1.88   0
  -9   4  -8    5.09    1.83   0
 -10   4  -8   15.52    1.95   0
 -10  -4  -8   14.46    1.91   0
  10   4   8   16.77    1.89   0
 -11  -4  -8    2.68    1.89   0
  11   4   8    0.01    1.87   0
 -11   4  -8   -1.65    1.85   0
  12   4   8    2.92    1.92   0
 -12   4  -8    3.08    1.90   0
 -12  -4  -8    4.92    1.97   0
  13   4   8   -1.07    1.42   0
 -13   4  -8   -0.11    1.99   0
 -13  -4  -8    0.27    4.96   0
 -13  -4  -8   -3.12    1.98   0
 -13  -4  -8    0.27    4.91   0
 -14  -4  -8    0.70    3.94   0
  14   4   8   -0.18    2.05   0
 -14  -4  -8    0.55    3.89   0
 -14   4  -8   -0.60    2.00   0
 -14  -4  -8   -0.15    1.45   0
 -15  -4  -8    0.76    3.79   0
 -15   4  -8    0.31    2.13   0
  15   4   8   -2.64    2.19   0
 -15  -4  -8    0.37    2.18   0
 -16  -4  -8    1.56    3.55   0
  16   4   8    0.10    2.30   0
 -16   4  -8    0.31    2.25   0
 -16  -4  -8    1.01    2.15   0
  20   5  -8    0.09    1.59   0
 -20   5   8    2.30    2.81   0
 -20  -5   8    1.50    2.31   0
 -19   5   8    1.25    2.27   0
 -19   5   8    0.54    2.20   0
 -19  -5   8    0.92    2.17   0
  19   5  -8    0.99    2.17   0
 -19  -5   8   -0.45    2.26   0
 -18   5   8   -0.05    2.80   0
 -18  -5   8    3.24    2.13   0
  18   5  -8    0.31    2.11   0
 -18   5   8    1.43    2.20   0
 -18  -5   8   -1.90    2.10   0
 -17  -5   8    0.61    2.01   0
 -17   5   8    2.23    2.57   0
 -17  -5   8    0.77    1.45   0
  17   5  -8    2.87    1.92   0
 -17   5   8    2.05    2.13   0
 -16  -5   8    3.21    2.05   0
 -16   5   8    0.37    2.63   0
  16   5  -8    2.54    2.02   0
 -16   5   8    1.91    2.06   0
 -16  -5   8    4.34    1.94   0
 -15  -5   8    2.82    1.94   0
 -15   5   8    1.18    2.55   0
  15   5  -8    3.73    1.91   0
 -15   5   8    1.18    2.62   0
 -15  -5   8    2.98    2.00   0
 -14  -5   8    3.12    1.93   0
 -14   5   8    2.55    2.02   0
 -14   5   8    2.75    1.99   0
  14   5  -8    2.80    1.98   0
 -14  -5   8    3.60    1.93   0
 -13  -5   8    1.43    1.85   0
 -13   5   8    0.29    1.95   0
 -13  -5   8    0.98    1.93   0
 -13   5   8    1.84    1.95   0
  13   5  -8    1.26    1.78   0
 -12   5   8    1.77    2.35   0
 -12  -5   8    1.05    1.78   0
 -12   5   8    0.25    1.89   0
  12   5  -8    3.08    1.81   0
 -12  -5   8   -0.30    1.89   0
 -11   5   8    3.38    2.38   0
 -11  -5   8    2.39    1.80   0
 -11   5   8    2.82    2.36   0
  11   5  -8    2.65    1.91   0
 -11  -5   8    4.65    1.80   0
 -10   5   8    4.62    2.42   0
 -10   5   8    3.37    1.92   0
 -10  -5   8    3.42    1.89   0
  10   5  -8    2.43    1.91   0
 -10  -5   8    2.73    1.78   0
  -9   5   8    0.72    1.95   0
  -9  -5   8   -0.78    1.88   0
  -9   5   8    0.65    1.93   0
   9   5  -8   -0.37    2.03   0
  -9  -5   8    3.08    1.75   0
  -8   5   8   16.19    1.95   0
  -8  -5   8   17.52    1.99   0
   8   5  -8   15.09    1.91   0
  -8   5   8   12.30    2.00   0
  -8  -5   8   14.74    1.80   0
  -7   5   8   17.21    1.98   0
  -7  -5   8   15.37    2.36   0
   7   5  -8   15.11    2.37   0
  -7   5   8   15.95    1.91   0
  -7  -5   8   14.49    1.87   0
   6   5  -8    7.91    1.84   0
  -6   5   8    8.14    1.89   0
  -6  -5   8    8.65    1.88   0
  -6   5   8    9.90    1.87   0
   6   5  -8    8.43    2.36   0
  -6  -5   8    9.58    1.76   0
   5   5  -8   24.74    1.87   0
  -5   5   8   27.05    2.02   0
  -5  -5   8   23.65    2.35   0
  -5   5   8   26.28    2.00   0
   5   5  -8   25.49    2.05   0
  -5  -5   8   27.71    1.81   0
   4   5  -8   49.80    2.02   0
  -4   5   8   47.08    2.15   0
  -4   5   8   46.06    2.14   0
  -4  -5   8   46.21    2.54   0
   4   5  -8   46.29    2.19   0
  -4  -5   8   44.51    1.92   0
  -4   5   8   47.60    3.11   0
   3   5  -8   14.42    1.83   0
  -3   5   8   16.70    1.92   0
  -3   5   8   11.34    1.88   0
  -3  -5   8   12.70    1.95   0
   3   5  -8   14.03    2.28   0
  -3  -5   8   15.29    1.83   0
  -3   5   8   12.97    3.01   0
  -2   5   8   11.50    4.85   0
  -2   5   8   12.44    1.88   0
   2   5  -8   12.71    2.05   0
  -2  -5   8   11.69    2.29   0
   2   5  -8   12.82    1.75   0
  -1   5   8   30.45    1.95   0
   1   5  -8   38.03    2.67   0
  -1  -5   8   37.01    2.59   0
   1  -5  -8   35.42    1.99   0
   1   5  -8   39.04    1.85   0
   0   5   8   -0.56    1.77   0
   0   5  -8   -0.19    2.29   0
   0  -5  -8    0.67    1.73   0
   0  -5   8    0.97    2.66   0
   0   5  -8   -0.96    1.80   0
  -1   5  -8   70.70    3.77   0
  -1  -5  -8   67.90    2.18   0
   1  -5   8   70.02    3.50   0
  -1   5  -8   68.46    2.21   0
   1   5   8   71.22    2.13   0
   2  -5   8   10.34    3.85   0
  -2  -5  -8    9.78    1.77   0
   2  -5   8   11.48    3.87   0
   2   5   8   13.25    1.74   0
  -2   5  -8   11.09    1.87   0
  -3  -5  -8   11.44    1.88   0
   3   5   8    9.84    1.77   0
  -3   5  -8   10.03    1.92   0
  -4   5  -8    6.69    1.85   0
   4   5   8    7.58    1.86   0
  -4  -5  -8    6.14    1.83   0
  -5  -5  -8   12.63    1.76   0
   5   5   8   13.84    1.91   0
  -5   5  -8   10.31    1.89   0
  -6  -5  -8    1.12    1.90   0
   6   5   8    2.10    1.88   0
  -6   5  -8    2.32    1.85   0
  -7  -5  -8    9.91    1.83   0
   7   5   8    8.71    1.84   0
  -7   5  -8    7.46    1.87   0
  -8  -5  -8    5.24    1.92   0
   8   5   8    3.43    1.43   0
  -8   5  -8    4.78    1.94   0
  -9  -5  -8   18.84    2.11   0
   9   5   8   15.83    1.52   0
  -9   5  -8   22.71    2.11   0
 -10  -5  -8    5.55    2.05   0
  10   5   8    7.54    1.40   0
 -10   5  -8    7.64    2.05   0
 -11   5  -8    0.50    1.99   0
 -11  -5  -8    0.72    2.05   0
  11   5   8   -1.69    2.06   0
 -12  -5  -8   -2.04    1.50   0
  12   5   8   -0.32    2.09   0
 -12   5  -8   -1.81    2.06   0
 -13  -5  -8   -0.04    2.16   0
  13   5   8    0.61    1.53   0
 -13   5  -8    1.78    2.08   0
 -14  -5  -8   -0.59    2.18   0
  14   5   8   -0.15    1.54   0
 -14   5  -8    0.70    2.14   0
 -16  -6   8    1.07    2.18   0
 -16   6   8    1.07    2.79   0
  16   6  -8    0.17    2.16   0
 -16   6   8   -0.10    2.29   0
 -16  -6   8    3.17    2.18   0
 -15  -6   8    3.23    2.17   0
 -15   6   8    3.00    2.25   0
 -15  -6   8    2.70    2.14   0
  15   6  -8    1.67    2.18   0
 -15   6   8    0.89    2.26   0
 -14   6   8   -0.99    2.75   0
 -14   6   8   -0.00    2.19   0
 -14  -6   8    0.40    2.10   0
  14   6  -8   -1.40    2.15   0
 -14  -6   8    1.77    2.10   0
 -13   6   8    1.60    2.68   0
 -13  -6   8    0.31    2.57   0
  13   6  -8   -1.52    2.10   0
 -13   6   8   -0.42    2.16   0
 -13  -6   8   -2.08    2.10   0
 -12  -6   8   -0.35    1.95   0
 -12   6   8   -0.15    2.18   0
 -12  -6   8    2.53    2.51   0
 -12   6   8   -1.54    2.19   0
  12   6  -8    1.38    2.05   0
 -11   6   8    2.20    2.11   0
 -11   6   8    1.41    2.03   0
 -11  -6   8    2.17    2.07   0
  11   6  -8    4.27    2.13   0
 -11  -6   8    1.56    1.96   0
 -10  -6   8   -3.05    1.88   0
 -10   6   8    1.18    2.06   0
 -10   6   8   -0.97    2.13   0
 -10  -6   8   -2.03    1.98   0
  10   6  -8    0.96    2.04   0
  -9   6   8    1.45    1.98   0
  -9   6   8    0.70    2.03   0
  -9  -6   8    0.66    2.00   0
   9   6  -8    1.86    2.01   0
  -9  -6   8    0.73    1.97   0
  -8   6   8    0.86    1.99   0
  -8   6   8    1.75    2.03   0
   8   6  -8    3.12    1.94   0
  -8  -6   8    2.41    1.99   0
  -8  -6   8    4.12    1.92   0
  -7   6   8    2.66    1.97   0
  -7   6   8    1.90    2.44   0
   7   6  -8    2.42    2.06   0
  -7  -6   8    3.21    2.12   0
  -7   6   8    2.80    2.02   0
  -7  -6   8    2.60    1.87   0
   6   6  -8    2.12    1.92   0
  -6  -6   8    0.17    1.96   0
  -6   6   8    1.09    1.93   0
  -6   6   8    0.09    1.93   0
   6   6  -8   -0.49    1.97   0
  -6  -6   8    1.28    1.90   0
  -6   6   8   -0.56    2.47   0
   5   6  -8   -0.25    1.95   0
  -5   6   8    0.45    1.97   0
   5   6  -8   -1.20    2.45   0
  -5   6   8   -0.11    1.97   0
  -5  -6   8    1.38    2.42   0
  -5   6   8    0.84    2.40   0
  -4   6   8    0.48    1.92   0
  -4   6   8    2.51    1.95   0
   4   6  -8   -0.38    1.94   0
   4   6  -8    0.50    2.37   0
  -4  -6   8    2.35    2.33   0
  -4   6   8    1.81    2.87   0
   3   6  -8    1.16    1.97   0
  -3   6   8    1.63    1.93   0
   3   6  -8    1.88    2.37   0
  -3  -6   8    1.76    2.42   0
  -3   6   8    0.19    3.16   0
  -3   6   8   -0.44    1.87   0
   2   6  -8   -2.06    1.92   0
  -2   6   8   -0.01    1.38   0
  -2  -6   8    0.72    2.39   0
   2   6  -8   -0.18    2.43   0
  -2   6   8    1.34    1.81   0
  -1  -6   8    8.46    2.47   0
   1   6  -8    9.66    2.90   0
   1   6  -8    6.56    1.96   0
  -1   6   8    9.52    1.95   0
   0  -6   8    1.41    2.79   0
   0   6  -8    2.31    2.88   0
   0   6   8    1.30    1.40   0
   0  -6  -8    1.90    1.89   0
   0   6  -8    1.66    1.91   0
  -1   6  -8    0.66    3.64   0
  -1  -6  -8    1.08    1.90   0
  -1   6  -8    0.40    1.85   0
   1  -6   8   -0.46    3.69   0
   1   6   8    0.65    1.89   0
   2   6   8    0.27    1.92   0
  -2  -6  -8   -1.08    2.03   0
  -2   6  -8    0.28    1.83   0
  -3  -6  -8    8.61    2.02   0
   3   6   8    8.98    1.93   0
  -3   6  -8    7.46    1.94   0
  -4   6  -8    2.17    1.91   0
  -4  -6  -8    0.22    1.96   0
   4   6   8    2.46    1.96   0
   5   6   8    8.39    2.03   0
  -5   6  -8   12.91    2.07   0
  -5  -6  -8    9.88    2.07   0
   6   6   8    1.29    2.02   0
  -6  -6  -8    2.40    2.05   0
  -6   6  -8    2.65    1.97   0
   7   6   8    2.66    1.36   0
  -7  -6  -8    1.40    1.40   0
  -7   6  -8    0.96    2.00   0
   8   6   8    4.07    2.00   0
  -8  -6  -8    3.97    2.15   0
  -8   6  -8    0.74    2.16   0
   9   6   8    0.24    2.08   0
  -9  -6  -8    1.45    2.13   0
  -9   6  -8    3.02    2.19   0
 -10   6  -8    8.97    2.15   0
 -10  -6  -8    3.00    2.26   0
  10   6   8    8.52    2.26   0
  11   6   8    1.88    2.17   0
 -10   7   8   -0.98    2.31   0
 -10   7   8   -0.02    2.34   0
  10   7  -8    1.56    2.25   0
 -10  -7   8    0.64    2.20   0
 -10  -7   8    0.47    2.28   0
 -10   7   8    1.50    2.25   0
  -9   7   8    0.81    2.27   0
  -9   7   8    1.94    2.27   0
   9   7  -8    3.40    2.23   0
  -9  -7   8    1.37    2.09   0
  -9  -7   8    0.68    2.32   0
  -9   7   8    2.52    2.72   0
  -8   7   8    0.48    2.78   0
   8   7  -8   -0.20    2.29   0
  -8   7   8   -0.80    2.36   0
  -8  -7   8    2.01    2.27   0
  -8   7   8    0.49    2.78   0
  -7   7   8    0.25    2.22   0
   7   7  -8   -1.89    2.68   0
  -7   7   8    1.03    2.77   0
  -7   7   8    0.87    2.23   0
  -7  -7   8    0.06    2.65   0
  -6   7   8    1.50    2.25   0
  -6   7   8    2.45    2.17   0
   6   7  -8    2.63    2.71   0
  -6   7   8    1.23    3.08   0
  -6  -7   8   -0.36    2.64   0
  -5  -7   8   -1.27    2.61   0
   5   7  -8    2.23    2.17   0
  -5   7   8    2.55    2.14   0
  -5   7   8    0.32    2.15   0
   5   7  -8    0.70    2.70   0
  -5   7   8    2.36    3.10   0
   4   7  -8    5.54    2.15   0
  -4  -7   8    3.63    2.67   0
  -4   7   8    3.92    2.14   0
   4   7  -8    3.41    2.68   0
  -4   7   8    2.28    2.15   0
  -4   7   8    2.98    3.51   0
   3   7  -8    1.64    2.10   0
  -3  -7   8    0.51    2.66   0
   3   7  -8    0.29    2.76   0
  -3   7   8    2.32    2.60   0
  -3   7   8    1.64    2.15   0
   2   7  -8    0.32    2.06   0
  -2   7   8    0.46    2.08   0
   2   7  -8    0.94    3.08   0
  -2  -7   8    1.56    3.13   0
  -2   7   8   -0.36    2.10   0
   1   7  -8   -0.12    3.08   0
  -1  -7   8    0.94    3.45   0
  -1   7   8    2.60    2.21   0
   1   7  -8    0.86    2.14   0
   0   7  -8   -0.01    3.46   0
   0  -7   8    1.31    4.13   0
   0   7   8    0.52    2.15   0
   0  -7  -8   -1.20    1.53   0
   0   7  -8    2.70    2.12   0
  -1  -7  -8    1.00    2.15   0
   1   7   8    2.61    2.11   0
  -1   7  -8    0.31    2.13   0
  -2  -7  -8    0.36    2.23   0
   2   7   8    0.59    2.16   0
  -2   7  -8    0.33    1.50   0
   3   7   8    3.27    2.11   0
  -3  -7  -8   -0.75    1.56   0
  -3   7  -8    2.40    2.06   0
   4   7   8   -1.15    2.14   0
  -4  -7  -8    0.65    2.20   0
  -4   7  -8    1.13    1.46   0
   5   7   8    5.24    2.21   0
  -5   7  -8    5.13    2.20   0
 -25   1   9   -0.39    2.27   0
 -25  -1   9   -0.23    2.17   0
  25  -1  -9   -2.38    2.26   0
  25   1  -9    3.54    2.18   0
 -24   1   9   -0.38    2.19   0
 -24  -1   9    1.69    2.15   0
  24  -1  -9   -1.07    2.11   0
  24   1  -9    1.55    2.04   0
 -23   1   9    5.53    1.99   0
 -23  -1   9    3.35    2.05   0
  23  -1  -9    5.14    2.03   0
  23   1  -9    7.30    2.11   0
 -22  -1   9    0.39    2.02   0
  22  -1  -9    5.09    2.04   0
  22   1  -9    1.68    1.99   0
 -22   1   9    3.31    1.94   0
 -21  -1   9   11.17    1.98   0
  21  -1  -9   11.69    2.02   0
  21   1  -9   11.14    1.32   0
 -21   1   9   12.18    2.01   0
 -20  -1   9   -0.20    1.90   0
  20  -1  -9    2.68    1.89   0
  20   1  -9    2.08    1.38   0
 -20   1   9    1.36    1.95   0
 -19  -1   9    2.56    1.86   0
 -19   1   9    2.86    1.82   0
  19  -1  -9    6.39    1.81   0
  19   1  -9    2.76    1.87   0
  18  -1  -9   -1.06    1.30   0
  18   1  -9    2.07    1.88   0
 -18   1   9    1.07    1.75   0
 -18  -1   9    0.64    1.83   0
  17  -1  -9    4.93    1.72   0
  17   1  -9    3.79    1.76   0
 -17   1   9    3.92    1.72   0
 -17  -1   9    0.93    1.73   0
  16  -1  -9    3.46    1.71   0
  16   1  -9    1.14    1.74   0
 -16   1   9    1.75    1.74   0
 -16  -1   9    2.24    1.75   0
  15  -1  -9   23.42    1.85   0
  15   1  -9   25.10    1.90   0
 -15   1   9   19.67    1.89   0
 -15  -1   9   19.72    1.86   0
  14  -1  -9    2.47    1.76   0
  14   1  -9    0.20    1.75   0
 -14   1   9    2.59    1.70   0
 -14  -1   9    1.51    1.79   0
  13  -1  -9   10.77    1.76   0
  13   1  -9   10.31    1.79   0
 -13   1   9   10.75    1.67   0
 -13  -1   9   11.68    1.35   0
  12  -1  -9    7.82    1.69   0
  12   1  -9    8.55    1.78   0
 -12   1   9    6.83    1.77   0
 -12  -1   9    6.42    1.79   0
 -11  -1   9   55.29    2.10   0
  11  -1  -9   55.92    1.97   0
  11   1  -9   50.45    2.04   0
 -11  -1   9   52.40    2.05   0
 -11   1   9   52.47    1.99   0
 -10  -1   9   37.50    1.90   0
  10  -1  -9   36.38    1.45   0
  10   1  -9   35.15    1.95   0
 -10   1   9   37.40    1.93   0
 -10  -1   9   36.81    1.63   0
  -9  -1   9    4.12    1.71   0
   9  -1  -9    0.25    1.76   0
   9   1  -9    2.37    1.74   0
  -9   1   9    2.50    1.70   0
  -9  -1   9    0.43    1.75   0
  -8  -1   9  137.10    2.55   0
   8  -1  -9  139.44    2.46   0
   8   1  -9  133.08    2.46   0
  -8   1   9  143.41    2.47   0
  -8  -1   9  130.59    2.15   0
  -7  -1   9   21.58    1.85   0
   7  -1  -9   19.86    1.87   0
   7   1  -9   21.29    1.40   0
  -7   1   9   20.22    1.92   0
  -7  -1   9   18.46    1.86   0
   6  -1  -9   23.67    1.41   0
   6   1  -9   25.44    1.87   0
  -6   1   9   25.79    1.96   0
  -6  -1   9   24.10    1.83   0
  -6  -1   9   22.78    1.88   0
  -5   1   9    3.96    1.89   0
   5   1  -9    3.40    1.22   0
  -5   1   9    4.91    1.83   0
  -5  -1   9    3.01    1.22   0
  -5  -1   9    4.00    1.68   0
  -4   1   9   61.55    2.36   0
   4   1  -9   63.24    2.13   0
  -4   1   9   64.01    2.14   0
  -4  -1   9   65.19    2.16   0
  -4   1   9   64.55    2.14   0
  -4  -1   9   63.28    2.06   0
  -3   1   9  218.88    2.86   0
   3   1  -9  220.57    2.90   0
   3   1  -9  221.13    2.94   0
  -3   1   9  228.24    2.88   0
  -3  -1   9  221.17    2.96   0
  -3  -1   9  216.23    2.89   0
  -3   1   9  209.42    3.42   0
   2   1  -9    7.55    1.70   0
   2   1  -9    8.25    1.72   0
  -2   1   9    5.89    1.75   0
  -2   1   9    9.14    1.73   0
  -2  -1   9    8.45    1.73   0
  -2  -1   9    9.23    1.65   0
  -2   1   9    9.01    2.21   0
  -1   1   9   34.89    1.93   0
   1   1  -9   31.93    1.91   0
  -1  -1   9   34.02    1.91   0
  -1   1   9   31.84    1.89   0
  -1  -1   9   32.09    1.81   0
  -1   1   9   33.96    2.35   0
   0   1   9    5.37    1.71   0
   0  -1   9    7.31    1.80   0
   0   1   9    6.19    1.77   0
   0  -1   9    7.70    1.71   0
   0  -1   9    6.92    1.64   0
   0   1   9    6.29    2.16   0
   0   1  -9    7.40    1.65   0
   1   1   9   73.37    2.12   0
  -1  -1  -9   80.17    2.87   0
   1  -1   9   77.72    2.24   0
   1   1   9   81.70    2.16   0
   1  -1   9   80.12    2.37   0
  -1   1  -9   77.13    2.17   0
   2  -1   9   83.05    2.67   0
  -2  -1  -9   80.56    2.78   0
   2  -1   9   79.73    2.29   0
   2   1   9   81.21    2.13   0
  -2   1  -9   85.16    2.16   0
  -3  -1  -9   46.29    1.93   0
   3  -1   9   46.77    2.45   0
   3   1   9   43.77    1.92   0
  -3   1  -9   42.62    1.96   0
  -3  -1  -9   44.74    2.20   0
   3  -1   9   43.42    2.05   0
  -4  -1  -9   18.86    1.79   0
   4  -1   9   19.37    1.88   0
   4   1   9   18.90    1.71   0
   4  -1   9   19.54    1.84   0
  -4   1  -9   18.61    1.69   0
  -4  -1  -9   18.75    2.22   0
   5  -1   9    0.13    1.58   0
   5   1   9    0.52    1.60   0
   5  -1   9    0.47    1.97   0
  -5  -1  -9   -1.25    1.59   0
  -5   1  -9    1.99    1.73   0
  -5  -1  -9    0.90    2.06   0
   6   1   9   41.49    1.89   0
   6  -1   9   43.62    2.39   0
  -6  -1  -9   41.05    1.88   0
   6  -1   9   39.78    2.33   0
  -6   1  -9   41.57    1.93   0
  -6  -1  -9   38.46    2.47   0
  -7   1  -9   51.74    2.08   0
  -7  -1  -9   50.97    2.50   0
  -7  -1  -9   48.49    1.93   0
   7   1   9   53.09    1.91   0
   7  -1   9   51.32    2.21   0
  -8  -1  -9    2.57    2.12   0
  -8   1  -9    1.09    1.73   0
  -8  -1  -9    1.85    1.67   0
  -8   1  -9    4.32    2.21   0
   8   1   9    1.27    1.65   0
   8  -1   9    3.85    2.10   0
  -9  -1  -9    9.93    1.73   0
   9  -1   9    7.53    1.84   0
  -9   1  -9    6.76    1.69   0
   9   1   9    5.92    1.71   0
  -9  -1  -9    8.04    2.19   0
  -9   1  -9    8.17    1.87   0
 -10   1  -9    1.66    2.20   0
 -10  -1  -9    0.31    1.77   0
  10  -1   9    1.18    2.19   0
  10   1   9    2.18    1.72   0
 -10  -1  -9    0.04    1.74   0
 -10   1  -9    0.46    1.76   0
 -11  -1  -9   82.01    2.25   0
  11  -1   9   75.41    2.40   0
  11   1   9   77.41    2.23   0
 -11   1  -9   77.31    2.41   0
 -11   1  -9   80.67    2.23   0
 -12  -1  -9    3.15    1.83   0
 -12   1  -9    2.39    1.87   0
  12  -1   9    3.25    2.29   0
  12   1   9    4.96    1.80   0
 -13   1  -9    5.30    1.97   0
 -13  -1  -9    9.52    1.86   0
  13  -1   9    6.50    2.34   0
  13   1   9    4.97    1.77   0
 -14   1  -9    8.35    2.47   0
 -14  -1  -9    5.65    1.89   0
  14   1   9    4.69    1.77   0
  14  -1   9    6.52    2.03   0
 -15  -1  -9    1.75    2.06   0
  15  -1   9   -0.64    1.96   0
  15   1   9    2.29    1.84   0
 -15   1  -9    1.78    1.98   0
  16  -1   9   -0.50    1.96   0
 -16  -1  -9    2.41    1.88   0
  16   1   9    0.78    1.96   0
 -16   1  -9   -0.00    2.06   0
 -17  -1  -9   -0.69    2.06   0
  17  -1   9    1.05    2.57   0
  17   1   9    0.56    2.02   0
 -17   1  -9    2.82    2.59   0
 -18  -1  -9    1.16    2.12   0
  18   1   9    2.45    2.20   0
 -18   1  -9    1.52    2.14   0
  18  -1   9    2.32    2.66   0
  19   1   9   -0.92    2.27   0
 -19  -1  -9    0.39    2.30   0
 -19   1  -9    1.12    2.28   0
  19  -1   9    2.06    2.78   0
 -24   2   9    3.90    2.20   0
 -24  -2   9    2.71    1.56   0
  24  -2  -9    1.02    2.64   0
  24   2  -9    2.90    2.25   0
 -23   2   9    1.96    2.56   0
 -23  -2   9   -0.94    2.06   0
  23  -2  -9    3.26    2.14   0
  23   2  -9    2.84    2.10   0
 -22  -2   9    9.53    2.09   0
  22  -2  -9    5.69    2.14   0
  22   2  -9    6.85    2.10   0
 -22   2   9    3.91    2.13   0
 -21  -2   9    1.39    1.96   0
  21  -2  -9   -1.18    2.04   0
 -21   2   9    2.78    2.04   0
  21   2  -9    1.41    1.95   0
 -20  -2   9    5.77    1.94   0
  20  -2  -9    5.01    1.99   0
  20   2  -9    6.70    2.01   0
 -20   2   9    3.37    1.99   0
 -19  -2   9    4.97    1.91   0
  19  -2  -9    9.31    2.32   0
  19   2  -9    8.64    1.88   0
 -19   2   9    5.35    1.95   0
 -18  -2   9    9.81    1.92   0
  18  -2  -9    7.51    1.84   0
 -18   2   9    9.76    1.88   0
  18   2  -9    9.18    1.93   0
 -17  -2   9   12.41    1.93   0
  17  -2  -9   15.65    1.88   0
  17   2  -9   14.33    1.91   0
 -17   2   9   11.88    1.87   0
 -16  -2   9    0.39    1.21   0
  16  -2  -9    1.79    1.83   0
  16   2  -9    4.15    1.76   0
 -16   2   9    2.27    1.90   0
 -15  -2   9    9.91    1.33   0
  15  -2  -9   11.93    1.74   0
  15   2  -9   13.03    1.83   0
 -15   2   9    8.73    1.75   0
 -15  -2   9   10.52    1.85   0
 -14  -2   9    2.26    1.80   0
  14  -2  -9    2.45    1.71   0
  14   2  -9    3.50    1.74   0
 -14   2   9   -0.26    1.26   0
 -14  -2   9    2.00    1.72   0
 -13  -2   9   20.59    1.88   0
  13  -2  -9   20.08    1.85   0
  13   2  -9   19.65    1.41   0
 -13   2   9   19.10    1.87   0
 -13  -2   9   21.95    1.85   0
 -12  -2   9    5.39    1.82   0
  12  -2  -9    5.23    1.64   0
  12   2  -9    7.51    1.82   0
 -12   2   9    8.42    1.75   0
 -12  -2   9    6.37    1.80   0
 -11  -2   9    5.87    1.74   0
  11  -2  -9    2.00    1.66   0
  11   2  -9    2.94    1.73   0
 -11   2   9    1.32    1.56   0
 -11  -2   9    1.76    1.74   0
 -10  -2   9    2.60    1.69   0
 -10  -2   9    1.79    1.16   0
  10  -2  -9    1.67    1.60   0
 -10   2   9    2.71    1.17   0
  10   2  -9    1.12    1.63   0
   9  -2  -9    6.54    1.67   0
  -9   2   9    7.78    1.23   0
   9   2  -9    6.08    1.70   0
  -9  -2   9    7.36    1.65   0
  -9  -2   9    7.35    1.20   0
  -8   2   9   57.96    1.64   0
   8   2  -9   55.94    2.10   0
  -8  -2   9   58.15    2.11   0
  -8  -2   9   56.69    1.96   0
  -7  -2   9   68.20    2.19   0
  -7   2   9   69.96    2.12   0
   7   2  -9   66.58    2.25   0
  -7   2   9   67.82    2.13   0
  -7  -2   9   66.69    2.06   0
  -6   2   9   70.10    2.16   0
   6   2  -9   70.09    2.23   0
  -6   2   9   66.48    2.06   0
  -6  -2   9   66.75    2.22   0
  -6  -2   9   64.84    1.62   0
   5   2  -9  593.54    3.80   0
  -5   2   9  626.68    4.11   0
   5   2  -9  603.47    4.63   0
  -5   2   9  592.42    4.00   0
  -5  -2   9  612.23    4.44   0
  -5  -2   9  610.95    4.02   0
   4   2  -9    9.29    1.79   0
  -4   2   9    7.10    2.21   0
  -4   2   9    7.35    1.71   0
  -4   2   9    6.36    1.33   0
   4   2  -9    7.64    1.83   0
  -4  -2   9    6.75    2.22   0
  -4  -2   9    5.93    1.24   0
  -3   2   9  186.54    3.77   0
   3   2  -9  191.39    2.69   0
  -3   2   9  198.59    2.68   0
   3   2  -9  198.87    2.98   0
  -3  -2   9  192.21    2.68   0
  -3  -2   9  191.58    3.28   0
  -3   2   9  188.73    2.61   0
  -2   2   9   74.49    2.13   0
   2   2  -9   73.18    2.62   0
  -2   2   9   65.82    1.69   0
  -2  -2   9   72.11    2.32   0
  -2  -2   9   70.48    2.06   0
  -2   2   9   66.75    2.92   0
   2   2  -9   70.40    2.16   0
  -1   2   9  118.16    2.27   0
  -1   2   9  118.48    1.93   0
   1   2  -9  111.31    2.88   0
  -1  -2   9  117.59    2.63   0
  -1  -2   9  110.19    1.95   0
  -1   2   9  113.27    3.64   0
   1   2  -9  115.40    2.32   0
   0   2   9    3.53    1.62   0
   0  -2   9    4.87    1.67   0
   0  -2   9    4.97    2.20   0
   0   2  -9    5.24    1.65   0
   1  -2   9   88.20    2.47   0
   1  -2   9   94.76    2.53   0
   1   2   9   90.57    2.12   0
  -1  -2  -9   93.66    2.13   0
  -1   2  -9   87.34    2.16   0
  -2  -2  -9   12.18    1.69   0
   2  -2   9   11.28    1.85   0
   2   2   9   13.26    1.68   0
  -2   2  -9    9.88    1.67   0
   2  -2   9   10.29    2.18   0
   3  -2   9   66.72    2.75   0
   3   2   9   76.01    2.09   0
   3  -2   9   77.01    2.52   0
  -3   2  -9   74.26    2.05   0
  -3  -2  -9   75.28    1.75   0
   4  -2   9   31.23    2.48   0
  -4  -2  -9   33.26    3.31   0
   4   2   9   36.77    1.90   0
  -4  -2  -9   34.73    1.93   0
   4  -2   9   35.88    2.59   0
  -4   2  -9   31.08    1.76   0
  -5  -2  -9   14.49    1.75   0
   5   2   9   11.65    1.71   0
   5  -2   9   10.77    2.30   0
   5  -2   9   12.33    2.21   0
  -5   2  -9   11.72    1.57   0
  -5  -2  -9   12.33    2.86   0
   6  -2   9   10.61    2.32   0
   6  -2   9   12.25    2.21   0
  -6   2  -9   12.78    1.66   0
  -6  -2  -9   11.69    1.75   0
  -6  -2  -9   10.69    2.53   0
   6   2   9   11.63    1.79   0
   7  -2   9    5.24    1.88   0
   7   2   9    6.57    1.75   0
  -7   2  -9    4.85    1.73   0
  -7  -2  -9    3.27    1.76   0
   7  -2   9    5.53    1.76   0
  -7  -2  -9    5.95    2.47   0
   8  -2   9    0.30    2.13   0
  -8  -2  -9    1.54    1.69   0
   8  -2   9    0.19    2.10   0
  -8   2  -9    0.90    1.70   0
   8   2   9   -0.63    1.69   0
  -8  -2  -9   -0.79    2.10   0
   9  -2   9   29.77    2.40   0
  -9  -2  -9   24.80    1.86   0
   9  -2   9   24.95    2.37   0
   9   2   9   25.02    1.87   0
  -9   2  -9   27.25    1.90   0
  -9  -2  -9   26.29    2.48   0
  10  -2   9   25.01    2.60   0
 -10  -2  -9   24.19    1.84   0
  10  -2   9   21.85    2.53   0
  10   2   9   22.68    1.40   0
 -10   2  -9   23.09    1.86   0
 -10  -2  -9   22.22    2.49   0
  11  -2   9    8.11    2.34   0
 -11  -2  -9    8.17    1.78   0
  11  -2   9    6.95    2.31   0
  11   2   9    8.40    1.75   0
 -11   2  -9    7.03    1.68   0
 -11  -2  -9    5.16    2.34   0
 -12  -2  -9    1.48    1.85   0
  12  -2   9    4.35    2.31   0
  12   2   9    2.52    1.81   0
 -12   2  -9    4.05    1.76   0
  13  -2   9    1.12    2.66   0
 -13  -2  -9    3.06    1.84   0
  13   2   9    1.44    1.79   0
 -13   2  -9    2.95    1.81   0
  14  -2   9    5.75    2.41   0
 -14  -2  -9    5.54    1.97   0
 -14   2  -9    5.55    2.44   0
  14   2   9    7.41    1.93   0
  15  -2   9    3.71    2.49   0
 -15  -2  -9    6.76    1.92   0
 -15   2  -9    4.35    2.57   0
  15   2   9    4.15    1.35   0
 -16  -2  -9   -2.67    2.01   0
  16   2   9    2.81    1.96   0
 -16   2  -9   -0.88    2.58   0
  16  -2   9    0.80    2.53   0
 -17  -2  -9    0.30    2.07   0
  17   2   9    0.54    2.04   0
 -17   2  -9    0.91    2.61   0
  17  -2   9    0.80    2.66   0
 -18  -2  -9    6.41    2.21   0
  18   2   9    4.60    2.14   0
 -18   2  -9    6.25    2.82   0
  18  -2   9    5.80    2.79   0
 -23   3   9    1.24    2.23   0
 -23  -3   9    1.75    2.15   0
  23  -3  -9    0.05    2.26   0
 -23  -3   9    4.73    2.15   0
  23   3  -9    3.29    2.18   0
 -22  -3   9   -2.06    2.12   0
  22  -3  -9    0.83    2.10   0
 -22  -3   9    0.54    2.14   0
  22   3  -9    2.81    2.10   0
 -22   3   9    1.04    2.12   0
 -21  -3   9    5.10    2.05   0
  21  -3  -9    5.63    2.17   0
 -21  -3   9    3.55    2.05   0
  21   3  -9    4.15    2.09   0
 -21   3   9    5.89    2.17   0
 -20  -3   9    3.15    1.99   0
  20  -3  -9   -0.84    2.54   0
 -20  -3   9   -0.32    1.41   0
  20   3  -9    3.04    1.96   0
 -20   3   9    2.71    2.03   0
 -19  -3   9    9.88    2.04   0
[truncated: 278,606 more chars]
