# Supplementary material for: Crystal structure and computational studies of (3Z)-4-benzoyl-3-[(2,4-di­nitro­phen­yl)hydrazinyl­idene]-5-phenyl­furan-2(3H)-one
Source: Acta Crystallogr E Crystallogr Commun. 2016 Nov 29;72(Pt 12):1852–5. doi: 10.1107/S2056989016018600 (PMC5137626; doi:10.1107/S2056989016018600)
Supplement: Supplementary file 2 [file e-72-01852-Isup2.hkl]

data_I                                                                          
_shelx_title ' necmi127 in P 21/c'                                              
_shelx_refln_list_code          4                                               
_shelx_F_calc_maximum      259.36                                               
_exptl_crystal_F_000       944.00                                               
_reflns_d_resolution_high  0.8107                                               
                                                                                
loop_                                                                           
 _space_group_symop_operation_xyz                                               
 'x, y, z'                                                                      
 '-x, y+1/2, -z+1/2'                                                            
 '-x, -y, -z'                                                                   
 'x, -y-1/2, z-1/2'                                                             
                                                                                
_cell_length_a    20.7156                                                       
_cell_length_b     6.3660                                                       
_cell_length_c    16.0288                                                       
_cell_angle_alpha  90.000                                                       
_cell_angle_beta  105.183                                                       
_cell_angle_gamma  90.000                                                       
                                                                                
_shelx_F_squared_multiplier     1.000                                           
                                                                                
loop_                                                                           
 _refln_index_h                                                                 
 _refln_index_k                                                                 
 _refln_index_l                                                                 
 _refln_F_squared_calc                                                          
 _refln_F_squared_meas                                                          
 _refln_F_squared_sigma                                                         
 _refln_observed_status                                                         
   2   0   0      11045.57      11420.66       258.79 o                         
   3   0   0         73.55         49.78        12.41 o                         
   4   0   0        410.97        404.89        13.91 o                         
   5   0   0        120.75        149.54        10.51 o                         
   6   0   0       7348.20       6885.25        31.75 o                         
   7   0   0        135.43        130.98        12.75 o                         
   8   0   0       4285.88       3960.29        21.57 o                         
   9   0   0       2803.18       2628.86       105.76 o                         
  10   0   0       2018.65       2101.36        19.31 o                         
  11   0   0        454.85        495.12        18.77 o                         
  12   0   0        110.03         82.30         6.92 o                         
  13   0   0        501.34        474.02        15.92 o                         
  14   0   0        241.48        243.97         8.08 o                         
  15   0   0         77.85         84.37         9.73 o                         
  16   0   0          0.00          2.41         7.11 o                         
  17   0   0         65.53         63.83         7.88 o                         
  18   0   0        253.60        251.25        23.49 o                         
  19   0   0        384.73        380.97         9.09 o                         
  20   0   0        255.77        263.40        21.60 o                         
  21   0   0          6.60         24.60         7.68 o                         
  22   0   0         19.50         19.46        13.26 o                         
  23   0   0          0.66          4.19         8.21 o                         
  24   0   0         60.91         70.37        20.07 o                         
   1   1   0       5439.81       5400.18        37.94 o                         
   2   1   0        668.43        673.86        14.13 o                         
   3   1   0        245.19        240.75         9.27 o                         
   4   1   0       3773.23       3880.42        29.64 o                         
   5   1   0         14.39         15.15         6.62 o                         
   6   1   0        633.28        623.73         8.35 o                         
   7   1   0         92.78        110.08         5.71 o                         
   8   1   0          0.13          3.50         5.22 o                         
   9   1   0        485.60        487.74         6.73 o                         
  10   1   0        100.82        107.69         5.57 o                         
  11   1   0         51.67         57.41         5.07 o                         
  12   1   0         74.09         72.04         5.41 o                         
  13   1   0        152.49        142.77         5.19 o                         
  14   1   0          0.02          6.00         4.85 o                         
  15   1   0         31.61         32.98         4.65 o                         
  16   1   0         29.19         33.69         5.13 o                         
  17   1   0         12.42         14.83         5.09 o                         
  18   1   0          0.02          3.58         5.05 o                         
  19   1   0         29.95         28.09         5.44 o                         
  20   1   0          1.05          2.97         5.33 o                         
  21   1   0         45.01         52.54         5.70 o                         
  22   1   0          1.52         -1.13         5.61 o                         
  23   1   0         20.66         15.59         5.92 o                         
  24   1   0         21.14         27.87         6.69 o                         
   0   2   0        288.33        277.30         8.55 o                         
   1   2   0        101.14        102.79         4.95 o                         
   2   2   0        314.71        269.28         6.23 o                         
   3   2   0       1494.07       1445.03        22.47 o                         
   4   2   0          0.19          5.05         5.42 o                         
   5   2   0          1.51         -1.00         5.36 o                         
   6   2   0         40.95         46.51         5.65 o                         
   7   2   0       3660.95       3654.55        43.74 o                         
   8   2   0       2391.60       2483.64        51.26 o                         
   9   2   0        599.53        596.52         9.79 o                         
  10   2   0        187.41        209.69         6.16 o                         
  11   2   0        301.78        306.37         9.82 o                         
  12   2   0        340.92        360.70         8.23 o                         
  13   2   0        183.16        156.92         5.60 o                         
  14   2   0          1.42          6.96         4.86 o                         
  15   2   0          6.53         19.46         5.48 o                         
  16   2   0          9.30         16.63         5.50 o                         
  17   2   0          8.05          4.13         4.74 o                         
  18   2   0          3.53         10.64         5.57 o                         
  19   2   0          1.14          5.10         4.90 o                         
  20   2   0          0.38          2.58         5.91 o                         
  21   2   0         10.58         17.26         5.87 o                         
  22   2   0          6.92         10.56         5.64 o                         
  23   2   0          0.07          1.59         5.99 o                         
   1   3   0          0.82          2.98         4.23 o                         
   2   3   0       1550.70       1543.37        12.95 o                         
   3   3   0        238.53        255.32         5.46 o                         
   4   3   0         91.40        100.11         4.57 o                         
   5   3   0       2042.43       2023.43        32.46 o                         
   6   3   0         27.85         30.28         4.29 o                         
   7   3   0        263.34        257.30         5.80 o                         
   8   3   0         69.88         70.55         5.03 o                         
   9   3   0        796.90        804.70        13.04 o                         
  10   3   0         55.97         66.40         4.90 o                         
  11   3   0          2.67          2.42         5.49 o                         
  12   3   0        207.00        220.05         6.17 o                         
  13   3   0       1013.92       1033.53        19.68 o                         
  14   3   0        329.79        315.09         8.74 o                         
  15   3   0         60.73         63.93         5.68 o                         
  16   3   0          0.17          0.98         5.56 o                         
  17   3   0         24.62         21.73         5.06 o                         
  18   3   0         86.71         89.69         6.09 o                         
  19   3   0          3.06          8.79         5.98 o                         
  20   3   0          2.72         -1.80         6.21 o                         
  21   3   0         26.06         18.76         6.45 o                         
  22   3   0          8.58         12.91         6.58 o                         
   0   4   0        335.90        337.17         7.91 o                         
   1   4   0         46.50         49.57         4.31 o                         
   2   4   0         51.75         60.45         4.29 o                         
   3   4   0          2.73          4.36         3.76 o                         
   4   4   0        261.48        270.71         5.27 o                         
   5   4   0        180.11        198.72         5.62 o                         
   6   4   0         21.04         19.35         4.88 o                         
   7   4   0         37.25         38.02         4.83 o                         
   8   4   0         53.29         54.28         5.04 o                         
   9   4   0          0.02         -0.24         4.88 o                         
  10   4   0        426.33        430.91         6.68 o                         
  11   4   0        149.25        150.68         5.74 o                         
  12   4   0          8.09         13.78         4.66 o                         
  13   4   0        104.95         88.28         5.80 o                         
  14   4   0        103.79        108.80         5.88 o                         
  15   4   0        134.06        124.52         6.13 o                         
  16   4   0         22.96         29.85         5.40 o                         
  17   4   0         11.64         12.00         5.83 o                         
  18   4   0         10.44          8.89         7.15 o                         
  19   4   0          8.81          7.84         5.47 o                         
  20   4   0         37.77         39.68         7.31 o                         
  21   4   0         12.68         12.11         7.09 o                         
   1   5   0          0.09          0.63         4.03 o                         
   2   5   0         56.56         54.91         4.83 o                         
   3   5   0          1.84          3.49         4.65 o                         
   4   5   0         10.88         10.94         4.96 o                         
   5   5   0          0.13          3.09         4.85 o                         
   6   5   0         59.93         68.01         4.61 o                         
   7   5   0        443.33        432.62         8.84 o                         
   8   5   0         31.03         28.61         5.16 o                         
   9   5   0        325.10        348.40         6.71 o                         
  10   5   0          9.60         13.03         6.07 o                         
  11   5   0        420.45        409.74         7.99 o                         
  12   5   0          2.53          1.86         4.82 o                         
  13   5   0        511.52        509.28        15.39 o                         
  14   5   0         80.22         76.12         6.37 o                         
  15   5   0         51.96         56.93         6.40 o                         
  16   5   0          7.40          9.63         6.81 o                         
  17   5   0          0.35          2.64         7.03 o                         
  18   5   0         16.74         19.26         7.33 o                         
  19   5   0          4.07         10.70         6.26 o                         
   0   6   0         94.28         89.58         7.14 o                         
   1   6   0          0.00          4.29         4.19 o                         
   2   6   0          0.26          1.93         4.49 o                         
   3   6   0         89.98         87.76         5.14 o                         
   4   6   0         43.96         40.90         5.36 o                         
   5   6   0         77.60         84.40         5.39 o                         
   6   6   0         38.72         39.99         5.73 o                         
   7   6   0        107.88        111.39         5.87 o                         
   8   6   0         17.33         20.34         4.86 o                         
   9   6   0         22.50         27.64         5.50 o                         
  10   6   0          2.89          1.84         5.40 o                         
  11   6   0          2.10          2.08         6.38 o                         
  12   6   0         12.52         12.39         6.85 o                         
  13   6   0          0.02         -3.21         5.94 o                         
  14   6   0          0.84          6.62        10.48 o                         
  15   6   0          1.04          7.85         7.30 o                         
   1   7   0         56.31         52.67         5.51 o                         
   2   7   0         13.64         19.47         5.18 o                         
   3   7   0         15.12         24.42         5.53 o                         
   4   7   0         10.56          3.69         5.66 o                         
   5   7   0          1.72          1.79         5.77 o                         
   6   7   0        116.75        107.99         6.51 o                         
   7   7   0          4.17          3.65         6.03 o                         
   8   7   0         18.51         18.29         6.85 o                         
   9   7   0          5.18          3.34         6.70 o                         
  10   7   0          7.75         18.01         6.86 o                         
  11   7   0          1.41         -3.46         7.05 o                         
 -24   1   1          0.29          0.73         5.99 o                         
 -23   1   1          0.23         -2.28         5.73 o                         
 -22   1   1         21.73         23.57         5.70 o                         
 -21   1   1          9.53         17.43         5.61 o                         
 -20   1   1          5.18          5.53         5.36 o                         
 -19   1   1          0.00         -2.07         5.14 o                         
 -18   1   1         32.19         47.36         5.40 o                         
 -17   1   1        214.26        228.71         5.81 o                         
 -16   1   1        264.29        264.60         5.66 o                         
 -15   1   1         17.13         17.95         4.72 o                         
 -14   1   1         16.77         13.40         5.07 o                         
 -13   1   1         94.72        102.35         5.25 o                         
 -12   1   1        148.86        147.29         5.07 o                         
 -11   1   1        158.84        169.42         5.49 o                         
 -10   1   1        847.83        879.51        10.90 o                         
  -9   1   1        698.25        669.02         7.74 o                         
  -8   1   1          4.62         12.27         5.50 o                         
  -7   1   1        137.30        139.54         6.19 o                         
  -6   1   1        544.43        509.09         7.82 o                         
  -5   1   1       1960.45       1888.66        13.20 o                         
  -4   1   1       2327.66       2282.40        15.30 o                         
  -3   1   1      13500.27      13054.29       115.88 o                         
  -2   1   1         63.54         65.95         6.58 o                         
  -1   1   1        800.79        768.54        10.14 o                         
   0   1   1       1201.28       1161.78        11.97 o                         
   1   1   1          1.46          3.70         7.79 o                         
   2   1   1       2492.88       2437.47        50.63 o                         
   3   1   1       8633.13       7991.51       111.20 o                         
   4   1   1       1579.68       1621.47        14.20 o                         
   5   1   1       1634.11       1537.61        16.25 o                         
   6   1   1        185.23        175.79         6.61 o                         
   7   1   1       6187.56       6247.05        93.98 o                         
   8   1   1        187.17        193.27         5.98 o                         
   9   1   1       6984.32       6740.24        90.01 o                         
  10   1   1        259.05        258.21         5.87 o                         
  11   1   1          4.16          6.90         5.07 o                         
  12   1   1         27.27         24.85         5.09 o                         
  13   1   1        110.93        114.03         5.08 o                         
  14   1   1         40.72         43.11         4.89 o                         
  15   1   1        105.80         93.56         4.88 o                         
  16   1   1         64.65         56.11         5.43 o                         
  17   1   1        528.54        499.78        17.20 o                         
  18   1   1          3.28          7.27         5.26 o                         
  19   1   1         25.53         27.90         5.65 o                         
  20   1   1         36.59         37.84         5.44 o                         
  21   1   1          1.00          2.34         5.47 o                         
  22   1   1         36.70         31.38         6.30 o                         
  23   1   1          0.05          5.90         5.95 o                         
  24   1   1          0.10          0.68         6.36 o                         
 -24   2   1          0.62          9.54         6.00 o                         
 -23   2   1          0.57          3.71         6.05 o                         
 -22   2   1         19.82         25.74         4.87 o                         
 -21   2   1         16.31         15.02         5.45 o                         
 -20   2   1         50.99         55.41         5.73 o                         
 -19   2   1         11.98         19.92         5.58 o                         
 -18   2   1         15.70         11.01         5.37 o                         
 -17   2   1        143.60        145.29         7.40 o                         
 -16   2   1          5.58         14.59         4.79 o                         
 -15   2   1        200.00        199.74         5.70 o                         
 -14   2   1         75.56         80.63         5.51 o                         
 -13   2   1        122.56        119.22         4.74 o                         
 -12   2   1          8.99          7.44         4.36 o                         
 -11   2   1        207.10        232.64         6.45 o                         
 -10   2   1        631.59        596.36         6.86 o                         
  -9   2   1         62.49         60.76         5.69 o                         
  -8   2   1        525.26        532.11         7.43 o                         
  -7   2   1        701.95        744.14         9.67 o                         
  -6   2   1       1218.89       1171.76         9.62 o                         
  -5   2   1         79.25         79.12         5.77 o                         
  -4   2   1        721.33        682.51         7.94 o                         
  -3   2   1        226.25        222.58         5.70 o                         
  -2   2   1       5425.78       5228.11        51.92 o                         
  -1   2   1        126.99        117.37         5.55 o                         
   0   2   1        681.98        675.72         7.77 o                         
   1   2   1        393.50        391.07         6.82 o                         
   2   2   1        138.41        140.24         5.64 o                         
   3   2   1        827.11        826.35        16.23 o                         
   4   2   1         50.86         71.45         6.28 o                         
   5   2   1        316.64        305.54        10.78 o                         
   6   2   1       4253.01       4223.74        63.29 o                         
   7   2   1        188.89        161.19         6.88 o                         
   8   2   1       2401.31       2559.86        36.22 o                         
   9   2   1         67.63         74.67         5.74 o                         
  10   2   1        172.09        190.62         6.19 o                         
  11   2   1          0.17         -0.78         5.07 o                         
  12   2   1        142.00        140.11         5.82 o                         
  13   2   1          7.51         15.08         5.38 o                         
  14   2   1        371.93        374.62        10.20 o                         
  15   2   1          7.97          7.24         5.25 o                         
  16   2   1        333.19        308.52         8.96 o                         
  17   2   1          4.78          5.10         5.45 o                         
  18   2   1         12.99         12.45         4.77 o                         
  19   2   1         17.10         16.63         5.62 o                         
  20   2   1          1.48          5.48         5.69 o                         
  21   2   1          0.41         -0.15         6.06 o                         
  22   2   1          9.11          8.52         6.08 o                         
  23   2   1          0.02          0.59         6.35 o                         
 -23   3   1          4.57          8.77         5.88 o                         
 -22   3   1          3.75          2.30         6.27 o                         
 -21   3   1          5.94          5.35         6.38 o                         
 -20   3   1         14.09         16.08         5.82 o                         
 -19   3   1          3.07          6.18         5.89 o                         
 -18   3   1          5.42          4.67         4.98 o                         
 -17   3   1          2.34          5.16         5.83 o                         
 -16   3   1         14.63         14.29         5.48 o                         
 -15   3   1        132.08        127.61         5.85 o                         
 -14   3   1        164.42        148.22         5.74 o                         
 -13   3   1         70.73         70.76         5.88 o                         
 -12   3   1        121.92        119.64         5.28 o                         
 -11   3   1         14.65         11.93         4.52 o                         
 -10   3   1        198.85        206.59         5.28 o                         
  -9   3   1         54.52         51.63         4.79 o                         
  -8   3   1        114.70        104.39         4.75 o                         
  -7   3   1        113.91        112.01         5.26 o                         
  -6   3   1        123.43        131.11         5.02 o                         
  -5   3   1        363.41        386.96         6.01 o                         
  -4   3   1         20.85         24.06         4.10 o                         
  -3   3   1        206.08        227.66         5.13 o                         
  -2   3   1          3.62          6.78         4.13 o                         
  -1   3   1       2774.75       2848.00        19.03 o                         
   0   3   1          0.07          4.49         4.22 o                         
   1   3   1        103.23        111.51         4.91 o                         
   2   3   1        398.72        421.97         5.77 o                         
   3   3   1        401.22        396.57         5.44 o                         
   4   3   1        369.69        340.01         6.52 o                         
   5   3   1        555.56        536.33        13.36 o                         
   6   3   1          0.01          2.99         5.27 o                         
   7   3   1         38.85         43.47         5.53 o                         
   8   3   1         80.76         81.04         5.40 o                         
   9   3   1        119.44        115.58         5.69 o                         
  10   3   1         21.81         19.52         6.15 o                         
  11   3   1          2.35         -0.10         4.74 o                         
  12   3   1          0.00         -3.19         5.71 o                         
  13   3   1        202.18        204.05         6.38 o                         
  14   3   1         45.63         48.39         5.05 o                         
  15   3   1          5.87          1.05         4.99 o                         
  16   3   1         20.16         23.41         5.99 o                         
  17   3   1         46.46         53.22         5.30 o                         
  18   3   1          1.22          0.97         6.19 o                         
  19   3   1         31.04         21.23         6.15 o                         
  20   3   1          2.74          0.52         6.19 o                         
  21   3   1          5.33          6.26         5.79 o                         
  22   3   1          1.46          0.49         6.76 o                         
 -21   4   1         16.94         13.23         6.98 o                         
 -20   4   1         24.34         23.44         6.59 o                         
 -19   4   1          4.25          4.17         5.06 o                         
 -18   4   1         26.03         23.61         6.07 o                         
 -17   4   1        139.32        138.47         8.14 o                         
 -16   4   1         59.81         64.84         9.00 o                         
 -15   4   1         39.02         38.44         5.22 o                         
 -14   4   1        150.07        165.16         5.45 o                         
 -13   4   1         77.54         71.40         5.51 o                         
 -12   4   1          5.26          5.99         5.05 o                         
 -11   4   1        420.96        399.88        10.05 o                         
 -10   4   1         18.10         22.03         4.90 o                         
  -9   4   1         81.70         83.36         5.05 o                         
  -8   4   1         12.87         11.39         4.74 o                         
  -7   4   1        288.13        289.68         5.66 o                         
  -6   4   1        430.29        443.83         6.47 o                         
  -5   4   1          3.34          2.72         4.67 o                         
  -4   4   1       1277.13       1277.80        12.18 o                         
  -3   4   1         47.53         52.52         4.13 o                         
  -2   4   1        132.45        140.98         4.57 o                         
  -1   4   1         40.62         36.93         4.46 o                         
   0   4   1        860.50        869.10         9.74 o                         
   1   4   1        100.51        106.31         4.57 o                         
   2   4   1          0.57          5.09         4.12 o                         
   3   4   1         18.28         17.28         4.10 o                         
   4   4   1         24.40         32.73         4.72 o                         
   5   4   1         18.28         18.17         4.39 o                         
   6   4   1          1.80          5.58         4.83 o                         
   7   4   1        168.81        162.22         6.07 o                         
   8   4   1         66.71         61.72         5.70 o                         
   9   4   1         13.52         18.97         5.92 o                         
  10   4   1         97.70        108.14         6.18 o                         
  11   4   1          8.38         15.64         5.08 o                         
  12   4   1         31.67         37.35         6.52 o                         
  13   4   1         12.81          2.88         6.16 o                         
  14   4   1         24.02         27.35         6.49 o                         
  15   4   1          3.01          6.54         6.14 o                         
  16   4   1         67.03         60.30         5.27 o                         
  17   4   1          0.07          7.79         6.78 o                         
  18   4   1          8.57          4.18         6.24 o                         
  19   4   1          1.04         -7.95         7.48 o                         
  20   4   1          1.25         10.26         7.87 o                         
 -19   5   1          1.25          6.05         7.58 o                         
 -18   5   1          7.05          9.18         5.94 o                         
 -17   5   1          5.36         10.34         5.42 o                         
 -16   5   1          0.01          3.59         6.31 o                         
 -15   5   1         27.38         26.42         5.92 o                         
 -14   5   1          0.27          3.14         5.70 o                         
 -13   5   1        234.12        263.60         8.31 o                         
 -12   5   1          1.84          7.09         5.32 o                         
 -11   5   1         56.18         61.45         5.68 o                         
 -10   5   1         73.42         66.09         5.62 o                         
  -9   5   1          0.51          2.84         5.08 o                         
  -8   5   1        222.58        228.82         6.09 o                         
  -7   5   1        302.13        312.81         6.02 o                         
  -6   5   1        439.60        411.19         6.76 o                         
  -5   5   1        382.15        382.62         5.50 o                         
  -4   5   1         98.07        102.70         5.08 o                         
  -3   5   1          1.55          4.15         4.23 o                         
  -2   5   1         21.53         22.73         4.30 o                         
  -1   5   1          1.42          2.28         3.99 o                         
   0   5   1          0.72          6.95         4.47 o                         
   1   5   1          1.54          6.16         4.58 o                         
   2   5   1          8.31          6.89         4.40 o                         
   3   5   1          3.95          3.91         4.48 o                         
   4   5   1        109.39        115.95         5.66 o                         
   5   5   1         62.88         63.18         5.05 o                         
   6   5   1         11.09         14.41         4.47 o                         
   7   5   1         16.06         23.50         5.03 o                         
   8   5   1          1.10          5.37         5.59 o                         
   9   5   1        121.82        126.54         6.49 o                         
  10   5   1         84.45         82.03         5.27 o                         
  11   5   1         50.06         57.32         6.51 o                         
  12   5   1        191.41        184.39         6.90 o                         
  13   5   1          5.35         12.99         6.61 o                         
  14   5   1         49.10         50.75         6.67 o                         
  15   5   1          5.42         15.45         6.90 o                         
  16   5   1          2.44          0.03         7.02 o                         
  17   5   1          9.38         17.79         6.80 o                         
  18   5   1          8.27         17.26         7.40 o                         
 -16   6   1         11.07          3.75         6.46 o                         
 -15   6   1          7.95          3.59         6.82 o                         
 -14   6   1          2.78          9.19         5.91 o                         
 -13   6   1          3.82         19.16         6.97 o                         
 -12   6   1          0.64          8.00         6.69 o                         
 -11   6   1         16.06         12.21         5.34 o                         
 -10   6   1          0.05          1.52         5.82 o                         
  -9   6   1          0.04         -2.09         4.79 o                         
  -8   6   1          0.04          0.87         4.72 o                         
  -7   6   1         47.28         48.67         5.55 o                         
  -6   6   1         35.77         33.37         5.80 o                         
  -5   6   1          0.03          4.66         5.29 o                         
  -4   6   1        314.81        302.31         5.51 o                         
  -3   6   1         79.98         84.86         4.67 o                         
  -2   6   1         20.93         19.52         4.50 o                         
  -1   6   1         32.37         39.19         4.89 o                         
   0   6   1         75.90         81.04         4.67 o                         
   1   6   1          2.73          6.54         4.52 o                         
   2   6   1         53.83         54.82         4.85 o                         
   3   6   1        280.50        286.03         6.30 o                         
   4   6   1         36.95         36.06         5.07 o                         
   5   6   1          3.98          7.55         5.33 o                         
   6   6   1         80.59         75.01         5.62 o                         
   7   6   1          5.89          5.31         6.10 o                         
   8   6   1         88.12         91.21         6.29 o                         
   9   6   1          4.15         10.55         5.44 o                         
  10   6   1         16.29         18.18         5.18 o                         
  11   6   1         27.37         34.67         5.81 o                         
  12   6   1          2.51          4.18         5.80 o                         
  13   6   1         13.96         25.01         7.12 o                         
  14   6   1          2.99         17.82         7.09 o                         
  15   6   1          3.52         13.96         7.37 o                         
 -11   7   1          0.09          2.57         6.90 o                         
 -10   7   1          3.41         10.33         7.00 o                         
  -9   7   1          4.45         13.26         6.25 o                         
  -8   7   1          2.73          7.95         5.98 o                         
  -7   7   1         51.13         48.63         6.32 o                         
  -6   7   1         31.74         33.78         5.77 o                         
  -5   7   1         72.49         66.56         5.89 o                         
  -4   7   1         16.51         26.69         5.95 o                         
  -3   7   1         29.22         31.03         5.67 o                         
  -2   7   1         13.61         14.70         5.21 o                         
  -1   7   1         11.86         11.81         5.25 o                         
   0   7   1         68.13         62.80         5.02 o                         
   1   7   1         42.33         36.97         5.43 o                         
   2   7   1         47.74         44.78         5.28 o                         
   3   7   1          0.08          6.44         6.50 o                         
   4   7   1         25.27         29.47         5.99 o                         
   5   7   1          3.85          2.38         5.86 o                         
   6   7   1         22.96         24.05         6.16 o                         
   7   7   1          0.01          2.66         6.69 o                         
   8   7   1          2.55          0.87         6.81 o                         
   9   7   1          2.44         -2.91         6.80 o                         
  10   7   1         18.04         19.25         7.06 o                         
 -25   0   2          5.80          8.28        12.55 o                         
 -24   0   2         22.70         31.26        13.23 o                         
 -23   0   2         11.39         17.82         8.19 o                         
 -22   0   2          1.50         -3.02        10.09 o                         
 -21   0   2        264.58        246.58         8.93 o                         
 -20   0   2        209.29        192.64        12.44 o                         
 -19   0   2       1151.21       1211.21        54.17 o                         
 -18   0   2        581.94        632.76        41.08 o                         
 -17   0   2        543.81        558.10        36.41 o                         
 -16   0   2          2.46          9.19         6.77 o                         
 -15   0   2        373.14        360.63        26.46 o                         
 -14   0   2         18.53         20.34         6.77 o                         
 -13   0   2        503.55        486.09        16.51 o                         
 -12   0   2        574.82        587.38        43.74 o                         
 -11   0   2         90.70         98.03         6.88 o                         
 -10   0   2        131.47        127.90         7.32 o                         
  -9   0   2       7665.63       7150.89       154.28 o                         
  -8   0   2       3589.92       3558.20        20.43 o                         
  -7   0   2       1190.39       1088.97        13.63 o                         
  -6   0   2       2516.83       2373.55        19.19 o                         
  -5   0   2      13828.31      13819.55        43.93 o                         
  -4   0   2       1581.96       1662.22        19.35 o                         
  -3   0   2        827.55        911.87        15.96 o                         
  -2   0   2       1145.78       1219.66        19.24 o                         
  -1   0   2       8115.13       8801.94        77.32 o                         
   0   0   2       1005.03       1040.74        14.74 o                         
   1   0   2      14244.66      13303.91       152.48 o                         
   2   0   2      11291.37      10274.29        68.44 o                         
   3   0   2      11645.60      10891.52        47.47 o                         
   4   0   2        876.69        879.29        15.46 o                         
   5   0   2        272.58        281.81        10.48 o                         
   6   0   2        822.93        733.52        12.13 o                         
   7   0   2        154.39        163.83         8.18 o                         
   8   0   2        422.62        409.26         9.33 o                         
   9   0   2        282.99        242.06         7.99 o                         
  10   0   2         14.33         19.13         6.63 o                         
  11   0   2        290.68        330.06        18.32 o                         
  12   0   2       1660.87       1746.46        78.90 o                         
  13   0   2         23.33         22.75         8.82 o                         
  14   0   2          2.07          6.36         8.59 o                         
  15   0   2          2.24          8.09         7.53 o                         
  16   0   2       1009.61       1010.07        45.94 o                         
  17   0   2         64.71         85.52        13.74 o                         
  18   0   2        164.41        159.93         8.16 o                         
  19   0   2        159.87        147.75         8.96 o                         
  20   0   2         40.41         31.74         7.64 o                         
  21   0   2          4.75         11.85        16.00 o                         
  22   0   2         12.91         14.76         8.31 o                         
  23   0   2          0.06          6.24         9.73 o                         
 -25   1   2          0.43          6.93         6.23 o                         
 -24   1   2          1.11          4.70         5.33 o                         
 -23   1   2          0.00          7.65         5.80 o                         
 -22   1   2          9.63         11.11         5.67 o                         
 -21   1   2        108.52         96.81         6.55 o                         
 -20   1   2        124.63        140.54         7.62 o                         
 -19   1   2        421.30        417.49        18.80 o                         
 -18   1   2          1.06          6.02         4.83 o                         
 -17   1   2          0.43          5.73         4.89 o                         
 -16   1   2        240.79        224.09         6.58 o                         
 -15   1   2         69.95         68.47         4.97 o                         
 -14   1   2        392.35        368.74         8.79 o                         
 -13   1   2        171.35        195.97         5.61 o                         
 -12   1   2        112.13         96.80         5.55 o                         
 -11   1   2         71.48         73.88         5.26 o                         
 -10   1   2        643.68        692.32        14.18 o                         
  -9   1   2          0.70          6.48         4.91 o                         
  -8   1   2        148.73        142.12         5.85 o                         
  -7   1   2       1558.36       1586.19        22.62 o                         
  -6   1   2        731.14        749.53         8.68 o                         
  -5   1   2       5745.30       5519.31        48.94 o                         
  -4   1   2       7292.06       7243.83        63.25 o                         
  -3   1   2       2549.04       2567.90        31.21 o                         
  -2   1   2       2086.26       2159.42        12.72 o                         
  -1   1   2       1209.51       1219.95        10.66 o                         
   0   1   2        270.83        303.39         7.74 o                         
   1   1   2       1614.21       1577.72        13.55 o                         
   2   1   2       3439.25       3344.21        48.80 o                         
   3   1   2        424.01        432.75        10.06 o                         
   4   1   2       2481.04       2366.61        17.35 o                         
   5   1   2       3092.10       2979.40        21.15 o                         
   6   1   2       1709.32       1581.19        11.72 o                         
   7   1   2       1486.55       1493.92        16.37 o                         
   8   1   2       1299.50       1248.51        13.60 o                         
   9   1   2        929.90        913.33         8.32 o                         
  10   1   2        873.38        913.06        13.11 o                         
  11   1   2          9.30         15.06         4.93 o                         
  12   1   2          9.16          5.46         4.65 o                         
  13   1   2        150.21        152.97         6.15 o                         
  14   1   2          0.17          8.37         4.78 o                         
  15   1   2       1596.62       1547.17        42.68 o                         
  16   1   2         63.34         69.74         5.82 o                         
  17   1   2        714.74        692.08        24.29 o                         
  18   1   2        133.05        135.26         6.99 o                         
  19   1   2          4.28          8.10         5.31 o                         
  20   1   2         14.73         16.91         5.71 o                         
  21   1   2         17.46         19.62         6.23 o                         
  22   1   2          0.18          4.76         5.75 o                         
  23   1   2          6.16          9.83         6.42 o                         
 -24   2   2          0.22          8.90         6.14 o                         
 -23   2   2          1.65         -4.20         6.33 o                         
 -22   2   2          2.19          8.04         5.87 o                         
 -21   2   2          3.12          9.79         5.41 o                         
 -20   2   2          0.58          7.01         5.50 o                         
 -19   2   2         58.93         55.69         4.84 o                         
 -18   2   2        459.96        452.11        13.09 o                         
 -17   2   2         92.65         99.84         5.73 o                         
 -16   2   2         19.02         28.09         5.02 o                         
 -15   2   2          0.34          6.69         4.91 o                         
 -14   2   2        122.86        126.52         5.55 o                         
 -13   2   2         86.85         91.61         5.08 o                         
 -12   2   2         54.39         65.52         5.43 o                         
 -11   2   2        516.65        534.41         7.28 o                         
 -10   2   2          0.09         -2.48         5.17 o                         
  -9   2   2        529.97        599.63         9.23 o                         
  -8   2   2       2474.89       2383.75        33.95 o                         
  -7   2   2        568.01        569.70         9.38 o                         
  -6   2   2        493.74        492.08         7.40 o                         
  -5   2   2        470.68        456.91         7.25 o                         
  -4   2   2         98.68         98.64         5.42 o                         
  -3   2   2        256.29        257.72         5.56 o                         
  -2   2   2        959.21        889.05         7.60 o                         
  -1   2   2        352.97        357.17         6.16 o                         
   0   2   2          1.27          3.20         4.52 o                         
   1   2   2         44.58         42.65         4.87 o                         
   2   2   2       3166.59       3033.63        46.92 o                         
   3   2   2        900.79        889.84        11.05 o                         
   4   2   2         28.05         21.83         6.16 o                         
   5   2   2          7.41          2.90         6.58 o                         
   6   2   2        521.06        514.30        15.71 o                         
   7   2   2        214.60        236.71         7.15 o                         
   8   2   2         14.83         19.72         5.43 o                         
   9   2   2        156.39        152.71         6.10 o                         
  10   2   2          0.42          3.68         5.21 o                         
  11   2   2         32.97         27.23         5.43 o                         
  12   2   2        104.17        111.61         5.78 o                         
  13   2   2        241.45        241.69         5.67 o                         
  14   2   2          1.25          4.09         5.41 o                         
  15   2   2         45.44         37.98         5.49 o                         
  16   2   2         44.78         39.00         5.26 o                         
  17   2   2         20.45         21.64         4.54 o                         
  18   2   2          5.14          6.28         5.79 o                         
  19   2   2          0.40          1.33         5.81 o                         
  20   2   2          1.48          3.11         5.78 o                         
  21   2   2          2.27          2.42         5.77 o                         
  22   2   2          9.15          8.10         5.74 o                         
  23   2   2          0.71          3.31         6.69 o                         
 -23   3   2          6.75         13.48         6.18 o                         
 -22   3   2          0.31          2.64         6.12 o                         
 -21   3   2          9.30         13.58         6.10 o                         
 -20   3   2          0.63          4.90         5.80 o                         
 -19   3   2          1.54         10.50         5.63 o                         
 -18   3   2          2.28         14.30         5.69 o                         
 -17   3   2        148.64        155.34         7.24 o                         
 -16   3   2         17.76         28.16         6.18 o                         
 -15   3   2         34.81         34.68         5.24 o                         
 -14   3   2         39.76         47.11         5.50 o                         
 -13   3   2         63.82         59.91         5.45 o                         
 -12   3   2          7.46         13.12         5.38 o                         
 -11   3   2        258.09        245.72         6.42 o                         
 -10   3   2        228.36        215.15         8.35 o                         
  -9   3   2        144.53        129.40         5.23 o                         
  -8   3   2         13.02          9.08         4.52 o                         
  -7   3   2         45.59         44.97         4.72 o                         
  -6   3   2        615.54        628.98         7.27 o                         
  -5   3   2         93.26        102.28         4.84 o                         
  -4   3   2        996.99       1055.22        15.13 o                         
  -3   3   2        395.35        406.79         5.36 o                         
  -2   3   2        186.55        181.98         4.82 o                         
  -1   3   2         54.90         56.19         3.96 o                         
   0   3   2        210.87        221.48         5.21 o                         
   1   3   2        312.03        307.68         5.40 o                         
   2   3   2       2701.10       2672.34        12.78 o                         
   3   3   2        129.35        140.77         5.00 o                         
   4   3   2          0.47          6.93         4.73 o                         
   5   3   2        455.47        396.99         8.33 o                         
   6   3   2        507.45        547.41         7.90 o                         
   7   3   2        286.58        310.48         6.32 o                         
   8   3   2          7.52          4.10         5.93 o                         
   9   3   2          5.46         -1.61         6.51 o                         
  10   3   2         11.93          9.14         5.63 o                         
  11   3   2        179.40        174.29         5.96 o                         
  12   3   2         42.15         38.35         5.33 o                         
  13   3   2          0.81          3.40         4.46 o                         
  14   3   2         45.81         55.48         5.36 o                         
  15   3   2        331.87        330.79         8.47 o                         
  16   3   2        397.42        412.87        21.87 o                         
  17   3   2         75.58         92.83         6.38 o                         
  18   3   2         23.06         17.61         6.24 o                         
  19   3   2         10.87         12.69         6.43 o                         
  20   3   2          0.42          0.15         6.40 o                         
  21   3   2          0.07         -1.35         6.44 o                         
 -21   4   2          1.48          5.68         5.93 o                         
 -20   4   2          3.56          6.39         5.94 o                         
 -19   4   2          3.90          1.82         5.50 o                         
 -18   4   2         57.83         73.05         5.18 o                         
 -17   4   2          3.73          5.60         5.78 o                         
 -16   4   2         39.21         37.97         5.95 o                         
 -15   4   2          0.60          1.64         5.08 o                         
 -14   4   2         20.70         22.34         4.96 o                         
 -13   4   2          0.05          2.18         4.92 o                         
 -12   4   2        246.94        241.00         6.14 o                         
 -11   4   2         57.32         56.10         4.83 o                         
 -10   4   2        372.72        365.62         5.79 o                         
  -9   4   2          0.01          4.46         4.62 o                         
  -8   4   2         63.34         65.49         4.80 o                         
  -7   4   2          2.58          5.82         4.49 o                         
  -6   4   2        862.08        843.46        10.73 o                         
  -5   4   2          4.55          8.59         4.35 o                         
  -4   4   2        230.77        231.31         5.74 o                         
  -3   4   2         35.56         43.17         3.71 o                         
  -2   4   2          0.07          2.31         3.89 o                         
  -1   4   2         54.70         44.22         4.10 o                         
   0   4   2        321.20        298.86         5.10 o                         
   1   4   2        815.91        837.66         6.63 o                         
   2   4   2        139.66        133.90         4.78 o                         
   3   4   2          2.25          8.90         4.68 o                         
   4   4   2         75.65         77.79         5.09 o                         
   5   4   2          1.92          4.62         4.68 o                         
   6   4   2         99.43         94.21         6.02 o                         
   7   4   2         10.90         10.90         5.61 o                         
   8   4   2        862.29        798.69        20.47 o                         
   9   4   2          4.61          4.65         5.17 o                         
  10   4   2        242.42        237.13         8.65 o                         
  11   4   2        334.33        325.85         7.21 o                         
  12   4   2         79.12         79.64         9.14 o                         
  13   4   2          5.44          2.15         6.04 o                         
  14   4   2         78.33         72.84         5.65 o                         
  15   4   2          0.25          3.53         6.45 o                         
  16   4   2          0.06         -1.34         6.20 o                         
  17   4   2          4.52          2.81         6.39 o                         
  18   4   2         17.19         22.03         7.74 o                         
  19   4   2         14.13         17.72         8.17 o                         
  20   4   2          3.39          2.89         7.12 o                         
 -19   5   2          0.21          0.44         5.55 o                         
 -18   5   2          4.37         13.84         5.96 o                         
 -17   5   2          9.20         14.46         5.84 o                         
 -16   5   2          0.43         -1.48         5.72 o                         
 -15   5   2          3.30          4.99         5.78 o                         
 -14   5   2         15.44         23.34         5.60 o                         
 -13   5   2          0.25          1.56         5.46 o                         
 -12   5   2         33.12         43.37         5.26 o                         
 -11   5   2        235.08        224.56         5.92 o                         
 -10   5   2         45.15         45.93         5.60 o                         
  -9   5   2         74.00         74.81         5.39 o                         
  -8   5   2        279.39        273.71         5.84 o                         
  -7   5   2         62.14         70.70         7.15 o                         
  -6   5   2        355.50        338.01         6.22 o                         
  -5   5   2        325.30        324.61         4.94 o                         
  -4   5   2          2.96          2.40         4.09 o                         
  -3   5   2          5.75          9.10         4.24 o                         
  -2   5   2         69.87         79.14         4.68 o                         
  -1   5   2        153.10        166.43         4.66 o                         
   0   5   2          7.25          4.58         4.52 o                         
   1   5   2         15.97         16.26         4.38 o                         
   2   5   2          4.50          6.71         4.42 o                         
   3   5   2        668.67        681.36         6.51 o                         
   4   5   2         46.18         48.43         5.01 o                         
   5   5   2        162.15        159.00         5.70 o                         
   6   5   2         23.61         30.27         5.71 o                         
   7   5   2        254.02        265.02         6.20 o                         
   8   5   2         99.33         92.49         5.40 o                         
   9   5   2         41.84         40.83         6.09 o                         
  10   5   2          9.32          6.43         6.34 o                         
  11   5   2          0.01          6.34         6.51 o                         
  12   5   2         82.75         82.93         5.77 o                         
  13   5   2         30.88         22.49         6.56 o                         
  14   5   2          5.51          9.15         6.83 o                         
  15   5   2          0.14          2.72         6.59 o                         
  16   5   2         15.94         19.83         6.77 o                         
  17   5   2          0.01         -1.75         7.33 o                         
  18   5   2          5.93          7.10         7.48 o                         
 -16   6   2          0.01          2.89         7.03 o                         
 -15   6   2         21.50         18.69         7.29 o                         
 -14   6   2         20.84         21.16         6.62 o                         
 -13   6   2          1.26          5.96         6.21 o                         
 -12   6   2          0.02          2.52         5.74 o                         
 -11   6   2          8.68         11.81         5.57 o                         
 -10   6   2         30.00         33.23         5.52 o                         
  -9   6   2          8.06          5.91         4.77 o                         
  -8   6   2        132.02        127.80         5.62 o                         
  -7   6   2         50.80         47.28         4.96 o                         
  -6   6   2         32.13         39.31         5.44 o                         
  -5   6   2          0.53          1.34         4.98 o                         
  -4   6   2          2.85          2.14         4.83 o                         
  -3   6   2         54.49         61.94         4.68 o                         
  -2   6   2         10.46         12.19         4.26 o                         
  -1   6   2          1.35          6.83         4.60 o                         
   0   6   2         42.90         50.08         4.83 o                         
   1   6   2         49.26         52.49         4.85 o                         
   2   6   2         13.85         16.66         4.73 o                         
   3   6   2        110.78        110.60         5.61 o                         
   4   6   2        186.80        190.21         6.06 o                         
   5   6   2         98.85        103.49         6.04 o                         
   6   6   2        105.77         97.73         6.32 o                         
   7   6   2          7.27         13.05         5.46 o                         
   8   6   2          0.02          1.08         6.19 o                         
   9   6   2         45.82         48.27         6.51 o                         
  10   6   2          1.07          9.70         6.10 o                         
  11   6   2          0.46         -1.08         5.82 o                         
  12   6   2          1.04          8.17         5.10 o                         
  13   6   2          0.51          4.96         6.04 o                         
  14   6   2          3.37          8.88         6.25 o                         
  15   6   2          2.54         12.27         7.40 o                         
 -11   7   2          1.97          6.84         5.66 o                         
 -10   7   2          9.67         12.78         6.21 o                         
  -9   7   2          1.41          7.87         5.96 o                         
  -8   7   2          0.42          6.02         6.11 o                         
  -7   7   2          1.63         -0.19         5.68 o                         
  -6   7   2         16.71         17.26         5.82 o                         
  -5   7   2         12.83         18.59         5.66 o                         
  -4   7   2          9.94         12.24         5.32 o                         
  -3   7   2         51.12         53.96         6.19 o                         
  -2   7   2          0.01          2.21         4.76 o                         
  -1   7   2          4.20          8.89         5.08 o                         
   0   7   2         17.68         21.06         5.22 o                         
   1   7   2         25.47         32.11         5.17 o                         
   2   7   2          0.41          4.38         5.20 o                         
   3   7   2         20.99         22.49         5.93 o                         
   4   7   2          4.36          0.33         5.95 o                         
   5   7   2          4.91          7.11         6.31 o                         
   6   7   2         22.50         19.50         7.84 o                         
   7   7   2          1.22         -4.59         6.77 o                         
   8   7   2          0.54          4.15         6.76 o                         
   9   7   2          1.83          3.95         6.85 o                         
  10   7   2          1.58          8.99         6.96 o                         
 -25   1   3          7.94          9.66         6.01 o                         
 -24   1   3          3.97          7.75         5.89 o                         
 -23   1   3         25.79         19.58         5.84 o                         
 -22   1   3          1.77          4.11         5.67 o                         
 -21   1   3         43.82         39.08         4.98 o                         
 -20   1   3         14.22         17.86         5.24 o                         
 -19   1   3         36.26         33.52         5.06 o                         
 -18   1   3         18.30         14.39         4.97 o                         
 -17   1   3        126.45        129.97         5.88 o                         
 -16   1   3         24.81         28.94         5.06 o                         
 -15   1   3        593.36        606.41         7.38 o                         
 -14   1   3        250.70        245.54         5.69 o                         
 -13   1   3        309.49        307.63         5.84 o                         
 -12   1   3        679.91        712.36         6.76 o                         
 -11   1   3        624.78        694.21         7.57 o                         
 -10   1   3          9.06         10.34         4.88 o                         
  -9   1   3        717.17        744.62         8.93 o                         
  -8   1   3         26.03         22.58         5.03 o                         
  -7   1   3          2.23          7.51         5.48 o                         
  -6   1   3       6040.35       6093.80        78.84 o                         
  -5   1   3        102.99        105.56         6.63 o                         
  -4   1   3      20544.43      19969.50       189.42 o                         
  -3   1   3      23831.86      22982.12       115.29 o                         
  -2   1   3       6165.61       6122.23        32.22 o                         
  -1   1   3       4904.87       4873.44        28.36 o                         
   0   1   3       3401.71       3423.97        13.98 o                         
   1   1   3       3632.71       3561.06        25.77 o                         
   2   1   3        222.78        215.26         6.94 o                         
   3   1   3          3.72          9.30         6.29 o                         
   4   1   3        167.94        161.88         6.81 o                         
   5   1   3        881.61        868.57         9.49 o                         
   6   1   3          0.20          6.38         4.72 o                         
   7   1   3       2495.32       2386.06        27.29 o                         
   8   1   3       1292.98       1432.14        25.53 o                         
   9   1   3        357.67        337.13         6.41 o                         
  10   1   3        133.87        150.94         5.13 o                         
  11   1   3        224.01        213.28         5.89 o                         
  12   1   3        367.89        361.38         5.99 o                         
  13   1   3        219.43        209.47         5.51 o                         
  14   1   3        215.18        202.94         5.84 o                         
  15   1   3        142.26        158.44         6.03 o                         
  16   1   3        703.63        693.50        13.48 o                         
  17   1   3          2.23          7.28         5.42 o                         
  18   1   3          1.18          8.35         5.34 o                         
  19   1   3         20.67         25.17         5.49 o                         
  20   1   3          0.66          7.06         5.53 o                         
  21   1   3          0.00          4.07         5.75 o                         
  22   1   3         19.43         22.65         6.30 o                         
  23   1   3          0.02          1.84         6.28 o                         
 -24   2   3          3.12          6.07         6.32 o                         
 -23   2   3          0.08          1.13         5.86 o                         
 -22   2   3         55.97         43.81         6.14 o                         
 -21   2   3          7.42          9.06         5.45 o                         
 -20   2   3          4.32         11.69         5.22 o                         
 -19   2   3        131.22        139.14         5.97 o                         
 -18   2   3         57.40         54.15         5.05 o                         
 -17   2   3         22.64         29.57         5.09 o                         
 -16   2   3         33.90         25.89         5.27 o                         
 -15   2   3         46.82         54.43         5.04 o                         
 -14   2   3         59.31         54.78         5.17 o                         
 -13   2   3        395.26        403.62         8.70 o                         
 -12   2   3        951.16        958.75        19.14 o                         
 -11   2   3       2317.47       2293.38        20.83 o                         
 -10   2   3        346.16        343.08         6.57 o                         
  -9   2   3          0.85          7.82         4.38 o                         
  -8   2   3        217.32        207.87        10.38 o                         
  -7   2   3        438.43        438.84         5.92 o                         
  -6   2   3        380.97        370.38         5.98 o                         
  -5   2   3       1291.10       1320.08         9.54 o                         
  -4   2   3          4.16         13.97         4.33 o                         
  -3   2   3          0.03          2.54         4.33 o                         
  -2   2   3        773.87        834.94         7.27 o                         
  -1   2   3        774.84        796.93         7.20 o                         
   0   2   3        118.16        115.29         4.68 o                         
   1   2   3         95.76         90.58         5.49 o                         
   2   2   3         26.43         31.89         4.69 o                         
   3   2   3         32.69         38.00         5.41 o                         
   4   2   3        515.04        520.41         9.53 o                         
   5   2   3        234.48        231.81         7.11 o                         
   6   2   3        199.42        176.64         7.56 o                         
   7   2   3        326.76        360.77         7.92 o                         
   8   2   3          0.66          2.45         5.34 o                         
   9   2   3         10.79          9.72         5.34 o                         
  10   2   3          0.03          4.18         5.28 o                         
  11   2   3        366.16        349.75        11.08 o                         
  12   2   3          5.38          1.55         5.28 o                         
  13   2   3        295.49        283.15         6.57 o                         
  14   2   3         43.51         40.88         4.90 o                         
  15   2   3          8.96          2.61         5.38 o                         
  16   2   3          2.03          1.00         5.22 o                         
  17   2   3         71.88         61.77         5.64 o                         
  18   2   3         82.22         84.99         5.81 o                         
  19   2   3          9.14          9.08         5.77 o                         
  20   2   3         23.32         25.17         5.93 o                         
  21   2   3          8.15          9.96         6.49 o                         
  22   2   3          7.74         10.38         5.54 o                         
 -23   3   3          2.22          0.89         6.39 o                         
 -22   3   3          0.41          0.37         5.51 o                         
 -21   3   3          1.05          5.10         5.88 o                         
 -20   3   3          4.89          8.57         5.79 o                         
 -19   3   3         56.91         55.06         5.70 o                         
 -18   3   3          0.67          0.53         5.04 o                         
 -17   3   3          3.29         -1.04         4.75 o                         
 -16   3   3          2.74          0.95         5.17 o                         
 -15   3   3         34.72         41.36         5.14 o                         
 -14   3   3         47.43         43.67         5.37 o                         
 -13   3   3        153.64        149.20         5.98 o                         
 -12   3   3          1.10          0.77         5.01 o                         
 -11   3   3         38.93         43.84         4.65 o                         
 -10   3   3          3.90          4.56         4.47 o                         
  -9   3   3        164.12        182.91         5.38 o                         
  -8   3   3         26.48         38.54         4.50 o                         
  -7   3   3         27.78         30.41         4.46 o                         
  -6   3   3        320.08        327.00         5.43 o                         
  -5   3   3         74.85         74.18         4.47 o                         
  -4   3   3        210.14        189.00         4.61 o                         
  -3   3   3       3139.69       3234.31        30.11 o                         
  -2   3   3         93.15         82.72         3.86 o                         
  -1   3   3         34.01         47.70         3.82 o                         
   0   3   3        350.62        328.77         6.02 o                         
   1   3   3       1373.15       1403.49        22.33 o                         
   2   3   3         99.24        103.95         5.01 o                         
   3   3   3          6.00          8.64         5.20 o                         
   4   3   3       4155.95       4173.54        78.44 o                         
   5   3   3         15.25         20.13         6.01 o                         
   6   3   3         67.45         68.18         6.05 o                         
   7   3   3         18.03         20.94         4.97 o                         
   8   3   3          8.95         15.85         5.91 o                         
   9   3   3        283.00        275.29         7.96 o                         
  10   3   3         77.77         76.11         7.16 o                         
  11   3   3        294.97        301.46         8.04 o                         
  12   3   3          2.85         -1.98         6.07 o                         
  13   3   3         42.93         50.76         5.43 o                         
  14   3   3         35.31         34.14         5.29 o                         
  15   3   3         64.18         60.31         5.62 o                         
  16   3   3          4.17          9.39         4.74 o                         
  17   3   3         86.14         77.58         5.61 o                         
  18   3   3         34.90         37.67         6.49 o                         
  19   3   3         67.20         68.41         6.64 o                         
  20   3   3          8.30         12.37         6.63 o                         
  21   3   3          3.39          0.32         6.98 o                         
 -21   4   3          1.66          4.92         5.82 o                         
 -20   4   3          1.61          1.83         5.14 o                         
 -19   4   3         34.12         42.32         5.28 o                         
 -18   4   3          5.63         12.28         4.86 o                         
 -17   4   3          3.47          8.39         5.18 o                         
 -16   4   3         68.98         64.13         5.72 o                         
 -15   4   3          1.99         -0.51         5.15 o                         
 -14   4   3         15.14          7.12         4.96 o                         
 -13   4   3         75.02         67.04         5.00 o                         
 -12   4   3         68.02         62.25         4.90 o                         
 -11   4   3        115.86        129.10         4.51 o                         
 -10   4   3          1.56          3.79         4.63 o                         
  -9   4   3         25.72         22.45         4.74 o                         
  -8   4   3          0.87          1.80         4.62 o                         
  -7   4   3         33.12         28.32         4.51 o                         
  -6   4   3         10.89         10.61         4.45 o                         
  -5   4   3        393.72        395.53         5.36 o                         
  -4   4   3         12.05         11.71         4.29 o                         
  -3   4   3         34.21         36.60         4.15 o                         
  -2   4   3        829.41        844.61         6.36 o                         
  -1   4   3        281.38        270.91         5.54 o                         
   0   4   3         59.37         63.82         4.40 o                         
   1   4   3          0.16         -1.87         4.20 o                         
   2   4   3         20.76         18.13         4.50 o                         
   3   4   3        250.34        261.41         5.75 o                         
   4   4   3         10.59         13.98         5.16 o                         
   5   4   3         54.93         56.19         5.47 o                         
   6   4   3          1.18          4.27         4.19 o                         
   7   4   3         50.60         66.70         6.28 o                         
   8   4   3        292.40        288.93         7.11 o                         
   9   4   3        732.61        730.03        11.02 o                         
  10   4   3        466.75        456.70        11.33 o                         
  11   4   3        478.86        518.25         9.56 o                         
  12   4   3         60.01         67.84         6.47 o                         
  13   4   3         36.87         40.90         6.44 o                         
  14   4   3          1.98          6.75         6.40 o                         
  15   4   3          0.71          5.37         6.43 o                         
  16   4   3          0.86         11.09         6.32 o                         
  17   4   3         24.85         30.16         8.82 o                         
  18   4   3          1.02          6.97         8.14 o                         
  19   4   3          0.13         -0.61         8.28 o                         
 -19   5   3          6.13         15.89         6.38 o                         
 -18   5   3         27.92         28.67         6.20 o                         
 -17   5   3          0.76          2.68         5.06 o                         
 -16   5   3          0.01          4.42         5.61 o                         
 -15   5   3         21.95         20.45         4.66 o                         
 -14   5   3         30.92         33.32         5.43 o                         
 -13   5   3        136.46        135.14         6.17 o                         
 -12   5   3          4.35          6.63         5.14 o                         
 -11   5   3         20.37         21.14         4.88 o                         
 -10   5   3         33.50         30.46         4.98 o                         
  -9   5   3          4.57          5.63         4.86 o                         
  -8   5   3         47.31         47.41         4.78 o                         
  -7   5   3        148.84        132.64         5.23 o                         
  -6   5   3          0.46         -1.53         5.01 o                         
  -5   5   3        114.88        118.33         4.24 o                         
  -4   5   3          0.15          1.00         4.31 o                         
  -3   5   3         32.66         28.81         4.26 o                         
  -2   5   3         34.33         35.38         4.76 o                         
  -1   5   3          4.98         11.78         4.67 o                         
   0   5   3         28.44         32.39         4.46 o                         
   1   5   3        165.03        154.17         4.85 o                         
   2   5   3         66.64         75.48         4.93 o                         
   3   5   3        146.00        140.04         5.51 o                         
   4   5   3        183.41        198.06         5.85 o                         
   5   5   3         56.45         61.16         5.74 o                         
   6   5   3         42.83         43.81         5.15 o                         
   7   5   3         46.22         38.52         5.80 o                         
   8   5   3        102.78        105.14         5.39 o                         
   9   5   3          0.66          3.78         4.18 o                         
  10   5   3         45.21         39.90         4.88 o                         
  11   5   3          0.02          0.36         7.61 o                         
  12   5   3          0.15          1.01         6.49 o                         
  13   5   3         36.22         24.99         6.01 o                         
  14   5   3          6.23          7.90         7.09 o                         
  15   5   3          0.07          8.24         6.87 o                         
  16   5   3         10.09          9.53         6.43 o                         
  17   5   3          0.12          6.11         7.40 o                         
 -16   6   3          1.61          7.85         6.61 o                         
 -15   6   3         32.36         30.56         6.22 o                         
 -14   6   3          0.13         -2.72         5.88 o                         
 -13   6   3          8.95          9.92         5.73 o                         
 -12   6   3          2.90          8.80         5.53 o                         
 -11   6   3         18.41         22.03         5.69 o                         
 -10   6   3          0.33         -2.11         5.11 o                         
  -9   6   3         50.04         49.91         5.80 o                         
  -8   6   3         11.11         17.82         4.72 o                         
  -7   6   3          2.63          9.17         4.76 o                         
  -6   6   3        121.12        126.47         5.55 o                         
  -5   6   3          1.38          7.01         4.63 o                         
  -4   6   3        345.36        341.09         7.53 o                         
  -3   6   3          5.20          9.32         4.74 o                         
  -2   6   3        196.23        190.18         5.71 o                         
  -1   6   3         15.57         17.73         4.56 o                         
   0   6   3          6.56          4.35         5.04 o                         
   1   6   3         10.64         19.20         4.89 o                         
   2   6   3        785.12        777.39        13.19 o                         
   3   6   3         64.85         69.71         6.11 o                         
   4   6   3        234.42        219.64         6.41 o                         
   5   6   3          1.17          6.35         5.89 o                         
   6   6   3          4.79          4.44         5.93 o                         
   7   6   3         12.89         18.76         6.00 o                         
   8   6   3         38.28         36.90         6.46 o                         
   9   6   3         30.23         26.85         5.53 o                         
  10   6   3         91.52         85.22         6.57 o                         
  11   6   3          4.99         12.49         5.81 o                         
  12   6   3         39.73         46.57         6.28 o                         
  13   6   3          7.68         13.91         6.31 o                         
  14   6   3         11.00         12.02         5.69 o                         
 -11   7   3          3.18          4.78         5.64 o                         
 -10   7   3         10.22         11.03         5.34 o                         
  -9   7   3          4.55          4.56         5.83 o                         
  -8   7   3          2.76          6.32         5.77 o                         
  -7   7   3          2.09          1.40         6.29 o                         
  -6   7   3          7.94         13.25         5.59 o                         
  -5   7   3         17.20         24.73         5.64 o                         
  -4   7   3          0.39          9.25         4.98 o                         
  -3   7   3          2.95          4.52         6.04 o                         
  -2   7   3          2.73          6.15         5.00 o                         
  -1   7   3          0.24         -1.55         5.17 o                         
   0   7   3         57.09         61.18         5.34 o                         
   1   7   3         32.20         35.65         5.31 o                         
   2   7   3         36.18         36.77         6.03 o                         
   3   7   3          2.46         -0.71         6.55 o                         
   4   7   3          5.18          4.08         6.31 o                         
   5   7   3          0.18          6.55         6.68 o                         
   6   7   3          0.68          0.52         6.73 o                         
   7   7   3          2.22          8.58         6.72 o                         
   8   7   3          2.05          4.01         6.85 o                         
   9   7   3          0.86          8.86         6.92 o                         
 -25   0   4          0.33          6.35         8.67 o                         
 -24   0   4          4.16         16.70         8.28 o                         
 -23   0   4          0.94          1.57         7.56 o                         
 -22   0   4         45.30         51.93        10.71 o                         
 -21   0   4         27.14         36.42         7.52 o                         
 -20   0   4        493.50        498.35        40.65 o                         
 -19   0   4          0.24          3.54         7.33 o                         
 -18   0   4        306.02        290.71        30.17 o                         
 -17   0   4          0.61         -1.09         6.67 o                         
 -16   0   4          9.03          7.26         7.21 o                         
 -15   0   4        132.29        134.09        10.94 o                         
 -14   0   4        216.02        211.59         7.50 o                         
 -13   0   4        843.71        810.05        21.54 o                         
 -12   0   4          5.41         15.65         6.72 o                         
 -11   0   4        178.11        184.65        12.04 o                         
 -10   0   4        873.30        895.46        10.77 o                         
  -9   0   4         19.55         18.31         5.59 o                         
  -8   0   4        171.37        206.20         8.22 o                         
  -7   0   4         13.40         11.79         7.52 o                         
  -6   0   4      18068.10      17493.91       159.14 o                         
  -5   0   4      12111.35      12148.91       114.07 o                         
  -4   0   4      17195.47      17500.99       115.49 o                         
  -3   0   4        418.76        465.17        12.37 o                         
  -2   0   4      24593.45      24407.34       432.23 o                         
  -1   0   4      11960.46      11747.33       105.83 o                         
   0   0   4       9506.27       9345.22        92.26 o                         
   1   0   4       2760.45       2752.43        15.90 o                         
   2   0   4        243.59        191.51         8.14 o                         
   3   0   4       2215.48       2024.78        19.25 o                         
   4   0   4       4306.24       4253.18        50.12 o                         
   5   0   4       6747.33       6599.89        28.39 o                         
   6   0   4       3663.67       3471.78        26.89 o                         
   7   0   4         46.53         56.33         7.92 o                         
   8   0   4        113.62         86.76         6.90 o                         
   9   0   4         14.01         16.76         6.66 o                         
  10   0   4         38.49         33.73         7.54 o                         
  11   0   4         11.46         13.28         7.41 o                         
  12   0   4         12.23          9.63         6.92 o                         
  13   0   4        270.69        241.83         7.96 o                         
  14   0   4        536.57        561.51        33.16 o                         
  15   0   4        199.63        196.57         7.86 o                         
  16   0   4        156.39        151.98         8.43 o                         
  17   0   4          0.08          3.83        10.86 o                         
  18   0   4         75.25         95.80         8.05 o                         
  19   0   4         81.14         72.44        12.24 o                         
  20   0   4          5.99         17.40         8.76 o                         
  21   0   4         46.88         41.92         8.57 o                         
  22   0   4         82.50         74.29        10.18 o                         
 -25   1   4          0.10         -3.81         6.18 o                         
 -24   1   4         18.27         14.64         6.03 o                         
 -23   1   4         30.65         29.91         5.79 o                         
 -22   1   4          3.14          4.62         5.56 o                         
 -21   1   4        130.98        130.58         5.90 o                         
 -20   1   4          0.00          6.98         5.33 o                         
 -19   1   4          1.40          2.67         5.09 o                         
 -18   1   4          1.24         11.42         4.91 o                         
 -17   1   4         52.11         53.74         5.12 o                         
 -16   1   4         65.06         68.06         5.38 o                         
 -15   1   4         27.47         28.76         4.82 o                         
 -14   1   4          8.50          7.58         4.39 o                         
 -13   1   4         10.23          7.61         4.30 o                         
 -12   1   4          0.09          5.07         4.29 o                         
 -11   1   4       3656.87       3706.28        36.14 o                         
 -10   1   4         66.96         66.71         5.11 o                         
  -9   1   4       1351.28       1372.90        18.45 o                         
  -8   1   4        261.59        251.12         5.87 o                         
  -7   1   4          3.45          4.21         5.17 o                         
  -6   1   4        199.43        202.70         6.39 o                         
  -5   1   4          6.45          6.13         5.22 o                         
  -4   1   4      10247.95      10377.72        51.23 o                         
  -3   1   4      67267.63      55578.07       372.86 o                         
  -2   1   4      19271.42      18949.34       118.80 o                         
  -1   1   4       2948.73       2860.31        28.01 o                         
   0   1   4       1653.87       1561.65         9.16 o                         
   1   1   4        249.30        233.16         5.71 o                         
   2   1   4         32.84         52.61         4.57 o                         
   3   1   4        257.37        219.11         6.50 o                         
   4   1   4       1904.02       1770.95        13.30 o                         
   5   1   4         57.37         56.08         5.70 o                         
   6   1   4       1670.61       1599.23        14.15 o                         
   7   1   4        973.08        988.57        10.11 o                         
   8   1   4         76.90         78.18         4.82 o                         
   9   1   4        165.28        159.45         5.75 o                         
  10   1   4         30.59         28.52         4.99 o                         
  11   1   4         97.09         99.07         4.72 o                         
  12   1   4        119.25        109.41         5.49 o                         
  13   1   4         57.24         57.19         5.08 o                         
  14   1   4         14.11         15.08         4.98 o                         
  15   1   4          1.17          5.08         5.28 o                         
  16   1   4        143.59        138.11         6.25 o                         
  17   1   4          0.63          1.76         5.38 o                         
  18   1   4          0.06         -0.56         5.18 o                         
  19   1   4         11.75         13.49         5.56 o                         
  20   1   4          1.36          6.65         5.67 o                         
  21   1   4          8.59         13.84         6.21 o                         
  22   1   4          3.02          4.74         6.37 o                         
 -24   2   4          0.83          9.17         6.56 o                         
 -23   2   4          1.22          1.95         5.74 o                         
 -22   2   4          0.12          8.02         5.84 o                         
 -21   2   4          4.52          6.63         5.41 o                         
 -20   2   4         73.62         70.76         5.04 o                         
 -19   2   4          8.95          6.14         5.35 o                         
 -18   2   4         87.05         97.80         5.29 o                         
 -17   2   4         26.41         22.05         4.11 o                         
 -16   2   4        463.65        465.04         7.65 o                         
 -15   2   4        266.27        255.32         6.31 o                         
 -14   2   4        100.12        101.09         5.36 o                         
 -13   2   4        494.10        515.85         7.25 o                         
 -12   2   4          6.34          8.75         5.32 o                         
 -11   2   4        209.14        199.85         5.75 o                         
 -10   2   4          1.85          0.47         4.80 o                         
  -9   2   4         20.04         22.38         5.17 o                         
  -8   2   4       1314.17       1407.63        25.51 o                         
  -7   2   4       2282.68       2306.98        24.49 o                         
  -6   2   4         30.00         20.59         4.36 o                         
  -5   2   4        203.91        213.95         5.30 o                         
  -4   2   4        155.95        166.99         4.61 o                         
  -3   2   4         93.06        104.13         4.58 o                         
  -2   2   4         77.59         74.29         4.50 o                         
  -1   2   4        345.56        333.87         5.51 o                         
   0   2   4        828.40        794.68         6.64 o                         
   1   2   4        117.84        121.55         5.21 o                         
   2   2   4       1355.59       1347.81        21.11 o                         
   3   2   4         25.29         30.56         4.55 o                         
   4   2   4        237.19        253.93         6.40 o                         
   5   2   4        925.58        929.84        13.03 o                         
   6   2   4       1749.25       1798.11        34.49 o                         
   7   2   4         39.29         39.22         5.78 o                         
   8   2   4         75.37         73.12         5.85 o                         
   9   2   4         91.73         90.14         5.87 o                         
  10   2   4        756.07        761.63        16.42 o                         
  11   2   4        282.81        303.09         7.92 o                         
  12   2   4         19.54         23.53         5.36 o                         
  13   2   4        470.99        459.20        11.22 o                         
  14   2   4          8.69         10.66         5.43 o                         
  15   2   4         43.42         44.54         5.56 o                         
  16   2   4         20.49         21.46         5.66 o                         
  17   2   4          0.30         -3.10         5.21 o                         
  18   2   4         24.00         23.51         5.00 o                         
  19   2   4          0.69          3.56         5.78 o                         
  20   2   4          2.74         10.72         6.17 o                         
  21   2   4          0.01          7.07         6.25 o                         
 -23   3   4          0.12          1.80         6.61 o                         
 -22   3   4          9.93         11.48         5.56 o                         
 -21   3   4          2.57          9.22         6.72 o                         
 -20   3   4         14.89         23.78         7.70 o                         
 -19   3   4         22.09         25.43         5.45 o                         
 -18   3   4         15.17         16.52         5.82 o                         
 -17   3   4         22.49         21.13         5.32 o                         
 -16   3   4         17.13         16.97         4.99 o                         
 -15   3   4          0.30          3.25         5.30 o                         
 -14   3   4          5.47          9.11         5.09 o                         
 -13   3   4        486.17        495.94         6.63 o                         
 -12   3   4          4.74          4.82         3.97 o                         
 -11   3   4        124.02        128.72         4.75 o                         
 -10   3   4        278.83        270.54         5.81 o                         
  -9   3   4         33.90         35.00         4.36 o                         
  -8   3   4         12.13         11.96         4.36 o                         
  -7   3   4          3.84          7.49         3.84 o                         
  -6   3   4        228.84        220.77         4.94 o                         
  -5   3   4          0.12          4.62         3.83 o                         
  -4   3   4         35.60         29.98         4.08 o                         
  -3   3   4        239.31        244.83         5.12 o                         
  -2   3   4         77.81         83.98         4.30 o                         
  -1   3   4        113.70        130.37         4.18 o                         
   0   3   4       1285.73       1255.76        15.92 o                         
   1   3   4       1088.48       1133.55        13.37 o                         
   2   3   4         32.94         23.53         4.91 o                         
   3   3   4        385.35        418.20        10.50 o                         
   4   3   4         27.03         34.75         5.49 o                         
   5   3   4        481.26        509.86         7.89 o                         
   6   3   4        180.44        182.35         6.88 o                         
   7   3   4        135.66        124.38         6.42 o                         
   8   3   4        317.75        345.82         7.18 o                         
   9   3   4        114.59        124.75        13.94 o                         
  10   3   4        315.38        338.15         8.05 o                         
  11   3   4          0.26          0.83         6.82 o                         
  12   3   4          9.42         15.72         7.00 o                         
  13   3   4          5.57          3.60         6.13 o                         
  14   3   4         55.54         56.70         5.54 o                         
  15   3   4          1.16          7.96         6.25 o                         
  16   3   4          8.47          7.08         6.21 o                         
  17   3   4          6.13          6.83         6.39 o                         
  18   3   4          0.29          0.38         6.41 o                         
  19   3   4          2.20          9.79         6.61 o                         
  20   3   4          0.77          5.73         6.87 o                         
 -21   4   4          1.88          8.58         6.03 o                         
 -20   4   4         16.71         15.42         5.40 o                         
 -19   4   4         19.30         12.17         4.82 o                         
 -18   4   4          5.07          6.24         5.26 o                         
 -17   4   4         38.85         38.69         6.91 o                         
 -16   4   4         33.80         26.34         5.53 o                         
 -15   4   4          8.21         17.79         4.82 o                         
 -14   4   4        114.58        105.17         5.15 o                         
 -13   4   4          0.51          5.82         4.23 o                         
 -12   4   4        244.57        238.33         8.51 o                         
 -11   4   4         70.86         63.08         4.99 o                         
 -10   4   4        146.47        142.43         4.93 o                         
  -9   4   4        219.31        195.90         5.11 o                         
  -8   4   4          0.27          6.11         4.40 o                         
  -7   4   4         56.28         60.16         4.87 o                         
  -6   4   4         15.38         16.26         4.36 o                         
  -5   4   4         94.33        101.19         4.34 o                         
  -4   4   4         92.25         95.27         4.26 o                         
  -3   4   4         29.47         29.95         4.19 o                         
  -2   4   4          5.56          8.36         3.60 o                         
  -1   4   4          4.32          0.66         3.82 o                         
   0   4   4        436.77        397.12         5.58 o                         
   1   4   4         54.48         58.29         4.62 o                         
   2   4   4         74.58         84.04         4.82 o                         
   3   4   4          0.09          3.61         4.77 o                         
   4   4   4       1118.59       1070.75        24.24 o                         
   5   4   4          4.34          4.07         5.18 o                         
   6   4   4        934.59        883.28        33.35 o                         
   7   4   4         41.00         46.74         5.54 o                         
   8   4   4        735.51        712.92        16.92 o                         
   9   4   4         47.82         50.79         6.43 o                         
  10   4   4        281.57        249.03         8.07 o                         
  11   4   4        142.02        122.54         6.84 o                         
  12   4   4        321.74        315.62        11.11 o                         
  13   4   4          5.00          9.41         5.51 o                         
  14   4   4          5.35          8.67         6.76 o                         
  15   4   4          2.46         -0.25         5.57 o                         
  16   4   4          3.34         11.51        10.52 o                         
  17   4   4          7.16         -4.19         8.06 o                         
  18   4   4          1.66         11.84         8.79 o                         
  19   4   4          0.13          2.38        13.03 o                         
 -19   5   4          7.87          4.96         5.87 o                         
 -18   5   4         45.20         28.56         5.84 o                         
 -17   5   4         20.74         18.83         5.65 o                         
 -16   5   4         35.01         36.93         5.47 o                         
 -15   5   4         35.90         43.28         5.30 o                         
 -14   5   4          0.01          0.16         5.26 o                         
 -13   5   4         12.87          4.90         5.04 o                         
 -12   5   4         12.74         19.04         4.95 o                         
 -11   5   4          0.07          2.91         4.83 o                         
 -10   5   4         41.28         43.96         5.01 o                         
  -9   5   4         47.99         44.38         5.03 o                         
  -8   5   4        109.09        114.35         5.19 o                         
  -7   5   4        607.78        587.94         8.73 o                         
  -6   5   4         71.65         82.68         5.17 o                         
  -5   5   4        113.34        101.49         4.39 o                         
  -4   5   4        104.47        111.12         4.27 o                         
  -3   5   4        110.57         99.95         4.70 o                         
  -2   5   4         34.66         35.72         4.34 o                         
  -1   5   4          1.49          1.94         4.41 o                         
   0   5   4        103.25         99.50         4.71 o                         
   1   5   4          4.14          5.13         4.37 o                         
   2   5   4         57.30         50.78         4.99 o                         
   3   5   4        230.03        214.01         5.81 o                         
   4   5   4          0.01          6.24         5.50 o                         
   5   5   4        442.30        426.17        14.91 o                         
   6   5   4         42.93         46.26         7.95 o                         
   7   5   4        241.99        239.71         6.37 o                         
   8   5   4         33.80         32.80         7.76 o                         
   9   5   4         21.45         20.60         5.94 o                         
  10   5   4         71.81         69.53         5.68 o                         
  11   5   4         70.42         71.16         5.93 o                         
  12   5   4         86.20         66.95         4.89 o                         
  13   5   4          9.14          9.06         6.94 o                         
  14   5   4          3.16          4.34         5.86 o                         
  15   5   4          1.94         15.00         7.17 o                         
  16   5   4          0.41          7.85         6.13 o                         
 -16   6   4         15.32         13.96         5.64 o                         
 -15   6   4         40.67         37.60         5.97 o                         
 -14   6   4         22.35         20.11         5.86 o                         
 -13   6   4         60.49         61.24         5.74 o                         
 -12   6   4          8.28         15.01         5.56 o                         
 -11   6   4         36.22         37.91         5.53 o                         
 -10   6   4         24.40         28.97         5.61 o                         
  -9   6   4         71.10         66.25         5.50 o                         
  -8   6   4          1.25          7.16         4.67 o                         
  -7   6   4          0.48          0.70         4.96 o                         
  -6   6   4         12.17         17.17         4.71 o                         
  -5   6   4          5.89          8.86         4.52 o                         
  -4   6   4        135.42        127.00         5.03 o                         
  -3   6   4         14.83         19.19         5.10 o                         
  -2   6   4        123.61        110.19         5.32 o                         
  -1   6   4         17.90         21.26         4.72 o                         
   0   6   4          1.98          3.70         4.83 o                         
   1   6   4         15.18         17.15         4.96 o                         
   2   6   4         23.52         21.45         5.29 o                         
   3   6   4         40.13         48.60         5.93 o                         
   4   6   4        125.48        114.26         6.40 o                         
   5   6   4         35.43         35.65         6.12 o                         
   6   6   4          5.71          5.89         6.14 o                         
   7   6   4         39.39         37.79         6.36 o                         
   8   6   4          0.03          6.61         6.22 o                         
   9   6   4          9.05         12.55         6.32 o                         
  10   6   4         23.99         19.85         7.37 o                         
  11   6   4          0.10          5.47         5.58 o                         
  12   6   4         23.49         22.92         6.55 o                         
  13   6   4          7.59          9.41         6.69 o                         
 -11   7   4          0.01          4.97         5.35 o                         
 -10   7   4          9.33          9.44         5.65 o                         
  -9   7   4          0.59          2.91         6.43 o                         
  -8   7   4         19.20         22.07         6.02 o                         
  -7   7   4          5.95          6.60         5.72 o                         
  -6   7   4          0.52          3.94         5.66 o                         
  -5   7   4          1.90          5.73         5.38 o                         
  -4   7   4          2.28          7.77         5.27 o                         
  -3   7   4          0.13          9.20         5.18 o                         
  -2   7   4          0.43          3.32         5.76 o                         
  -1   7   4          1.33          5.49         5.68 o                         
   0   7   4         91.15         89.97         5.63 o                         
   1   7   4          0.05          0.68         5.92 o                         
   2   7   4         11.08          8.89         6.24 o                         
   3   7   4          0.02          1.21         6.19 o                         
   4   7   4          6.92          6.76         6.82 o                         
   5   7   4          0.82          6.06         6.59 o                         
   6   7   4          0.00         10.33         6.69 o                         
   7   7   4          0.88         -3.99         6.85 o                         
   8   7   4          0.06          6.43        12.09 o                         
 -25   1   5          0.17          2.48         6.04 o                         
 -24   1   5          2.56          4.86         5.86 o                         
 -23   1   5         29.44         23.62         5.87 o                         
 -22   1   5         25.12         32.19         5.60 o                         
 -21   1   5         82.36         83.53         7.75 o                         
 -20   1   5         21.55         24.52         4.70 o                         
 -19   1   5          5.36          7.93         4.99 o                         
 -18   1   5          3.96          6.01         5.04 o                         
 -17   1   5          0.08          0.08         4.86 o                         
 -16   1   5        112.63        124.92         5.32 o                         
 -15   1   5         20.24         29.40         4.91 o                         
 -14   1   5         58.16         63.69         5.01 o                         
 -13   1   5          0.27          0.56         4.76 o                         
 -12   1   5        238.59        245.80        11.23 o                         
 -11   1   5       1195.20       1267.10        20.88 o                         
 -10   1   5        285.48        269.95         5.80 o                         
  -9   1   5       1046.84       1035.89         7.93 o                         
  -8   1   5         14.88         12.18         4.36 o                         
  -7   1   5        112.26         96.23         4.83 o                         
  -6   1   5       2566.76       2499.02        17.46 o                         
  -5   1   5        121.73        108.57         4.86 o                         
  -4   1   5       1860.68       1883.12        20.54 o                         
  -3   1   5      17228.00      16743.24       109.10 o                         
  -2   1   5       3455.31       3551.30        20.89 o                         
  -1   1   5       1150.07       1153.40         8.41 o                         
   0   1   5        613.02        607.51         6.21 o                         
   1   1   5        526.48        549.84         6.05 o                         
   2   1   5       1870.77       1929.65        29.15 o                         
   3   1   5       2721.80       2748.95        36.31 o                         
   4   1   5          3.97         11.94         4.54 o                         
   5   1   5       4130.65       4017.56        20.66 o                         
   6   1   5        239.00        226.05         6.16 o                         
   7   1   5        211.13        197.15         6.08 o                         
   8   1   5        291.15        311.95         6.30 o                         
   9   1   5          7.37         17.66         4.72 o                         
  10   1   5         48.69         39.87         5.16 o                         
  11   1   5        199.15        194.21         5.78 o                         
  12   1   5         64.85         65.04         5.17 o                         
  13   1   5        418.41        406.66        14.56 o                         
  14   1   5         64.85         54.80         5.75 o                         
  15   1   5          4.34          4.91         5.46 o                         
  16   1   5          1.87          7.20         5.31 o                         
  17   1   5        101.30        101.44         6.16 o                         
  18   1   5          1.24          4.66         5.22 o                         
  19   1   5          4.58          5.11         5.79 o                         
  20   1   5          0.59         -7.22         6.71 o                         
  21   1   5          9.30         13.99         5.96 o                         
 -24   2   5         24.20         22.16         6.05 o                         
 -23   2   5         22.19         20.14         6.52 o                         
 -22   2   5         27.34         28.95         5.61 o                         
 -21   2   5         24.20         25.10         5.80 o                         
 -20   2   5          2.83         10.72         5.45 o                         
 -19   2   5         45.44         36.22         6.37 o                         
 -18   2   5         12.88         12.05         5.55 o                         
 -17   2   5         86.45         91.52         5.38 o                         
 -16   2   5        291.54        309.94         6.18 o                         
 -15   2   5         51.94         52.59         5.54 o                         
 -14   2   5          3.48          4.99         4.94 o                         
 -13   2   5         38.58         38.51         4.91 o                         
 -12   2   5        310.67        311.91         5.85 o                         
 -11   2   5        125.15        118.84         4.97 o                         
 -10   2   5          6.50         13.80         4.78 o                         
  -9   2   5         71.96         86.07         4.53 o                         
  -8   2   5       2511.58       2564.00        31.62 o                         
  -7   2   5        495.85        487.91         6.03 o                         
  -6   2   5       2345.84       2330.96        31.67 o                         
  -5   2   5        631.13        619.49         6.36 o                         
  -4   2   5        184.36        212.96         4.79 o                         
  -3   2   5        259.44        271.93         4.76 o                         
  -2   2   5        394.36        412.10         5.64 o                         
  -1   2   5       4889.15       4822.79        50.84 o                         
   0   2   5         45.82         45.75         4.02 o                         
   1   2   5         18.05         17.15         4.70 o                         
   2   2   5        486.20        447.63         6.89 o                         
   3   2   5        244.65        239.33         5.56 o                         
   4   2   5       1962.19       2111.16        28.62 o                         
   5   2   5        325.57        341.31         6.13 o                         
   6   2   5          3.54          3.03         5.37 o                         
   7   2   5         26.38         29.47         6.05 o                         
   8   2   5         65.36         62.28         5.04 o                         
   9   2   5         92.81         92.25         5.88 o                         
  10   2   5        126.06        127.40         5.99 o                         
  11   2   5         39.85         42.33         5.45 o                         
  12   2   5        138.29        127.90         5.44 o                         
  13   2   5         16.81         12.23         5.60 o                         
  14   2   5       1044.58        994.46        30.60 o                         
  15   2   5         98.05         88.35         5.22 o                         
  16   2   5          0.53          5.07         5.04 o                         
  17   2   5         64.36         70.05         6.01 o                         
  18   2   5          2.65         -2.00         6.00 o                         
  19   2   5          1.08          6.34         5.96 o                         
  20   2   5          0.32          4.61         6.48 o                         
  21   2   5          2.17         10.42         6.70 o                         
 -23   3   5          4.01          5.43         5.65 o                         
 -22   3   5         13.30         19.17         6.20 o                         
 -21   3   5         14.84         14.09         6.27 o                         
 -20   3   5         35.06         32.45         5.63 o                         
 -19   3   5         22.34         20.23         5.38 o                         
 -18   3   5          0.16          1.33         5.23 o                         
 -17   3   5         51.56         54.17         5.59 o                         
 -16   3   5          4.89          7.80         4.62 o                         
 -15   3   5        266.46        255.58         8.15 o                         
 -14   3   5         42.21         45.64         4.24 o                         
 -13   3   5        204.65        211.73         4.68 o                         
 -12   3   5         39.46         42.02         4.16 o                         
 -11   3   5         50.86         53.57         3.90 o                         
 -10   3   5         88.71         88.10         4.94 o                         
  -9   3   5          1.03          0.14         4.36 o                         
  -8   3   5         56.55         56.72         4.40 o                         
  -7   3   5        144.61        143.09         4.63 o                         
  -6   3   5         45.75         40.89         4.43 o                         
  -5   3   5         91.64         69.47         4.01 o                         
  -4   3   5          3.56          8.90         4.05 o                         
  -3   3   5        175.40        184.84         4.73 o                         
  -2   3   5        587.35        599.81         6.85 o                         
  -1   3   5        427.53        447.75         5.34 o                         
   0   3   5        200.57        197.45         5.19 o                         
   1   3   5        305.09        352.34         5.87 o                         
   2   3   5        133.25        120.17         5.12 o                         
   3   3   5        123.07        146.89         5.53 o                         
   4   3   5        824.12        847.28        15.33 o                         
   5   3   5        160.07        175.09        10.63 o                         
   6   3   5        155.42        177.27         5.72 o                         
   7   3   5          3.02          7.06         5.97 o                         
   8   3   5        122.08        115.70         7.09 o                         
   9   3   5         79.39         83.36         7.32 o                         
  10   3   5         92.21         88.04         7.14 o                         
  11   3   5          2.62          7.62         6.78 o                         
  12   3   5         12.60         19.00         6.80 o                         
  13   3   5        162.54        146.25         9.27 o                         
  14   3   5          3.87          2.87         6.45 o                         
  15   3   5         44.47         48.39         6.54 o                         
  16   3   5         37.89         34.45         6.51 o                         
  17   3   5          5.05          9.30         6.38 o                         
  18   3   5         46.59         47.82         6.91 o                         
  19   3   5         10.46         14.97         6.99 o                         
  20   3   5          0.12          2.89         7.05 o                         
 -21   4   5         18.81         18.27         5.67 o                         
 -20   4   5          4.71          4.80         5.81 o                         
 -19   4   5         13.54         19.24         4.48 o                         
 -18   4   5          9.84         16.98         5.33 o                         
 -17   4   5         11.69         18.21         5.43 o                         
 -16   4   5         16.57         24.40         5.64 o                         
 -15   4   5         32.21         36.41         4.83 o                         
 -14   4   5          0.03          7.09         4.67 o                         
 -13   4   5          0.12         -2.37         4.67 o                         
 -12   4   5        157.14        160.86         6.14 o                         
 -11   4   5          6.75         11.13         4.38 o                         
 -10   4   5        111.61        108.78         4.79 o                         
  -9   4   5        387.74        391.69         6.48 o                         
  -8   4   5         47.80         45.74         4.59 o                         
  -7   4   5         10.22         10.16         4.63 o                         
  -6   4   5        147.70        158.00         4.52 o                         
  -5   4   5          0.05          0.20         4.04 o                         
  -4   4   5        126.83        118.57         4.27 o                         
  -3   4   5        135.80        142.89         4.86 o                         
  -2   4   5         20.29         21.70         3.75 o                         
  -1   4   5          6.27          6.38         4.05 o                         
   0   4   5          7.13          9.89         4.37 o                         
   1   4   5        404.18        395.05         8.08 o                         
   2   4   5        235.38        253.68         5.54 o                         
   3   4   5         25.68         25.26         5.21 o                         
   4   4   5        123.93        130.10         7.52 o                         
   5   4   5          5.69          9.91         5.66 o                         
   6   4   5        182.06        179.30         5.59 o                         
   7   4   5         23.74         29.94         4.99 o                         
   8   4   5        206.22        187.00         6.07 o                         
   9   4   5          0.01          7.53         5.45 o                         
  10   4   5       1048.31       1079.41        16.28 o                         
  11   4   5        129.74        142.39         7.11 o                         
  12   4   5         78.92         66.48         6.02 o                         
  13   4   5         24.85         25.85         5.77 o                         
  14   4   5          0.01          6.23         5.91 o                         
  15   4   5          8.32         13.58         5.86 o                         
  16   4   5         11.48         12.55         6.57 o                         
  17   4   5          6.55         11.90         8.08 o                         
  18   4   5          0.24        -10.74         8.27 o                         
 -19   5   5          6.65         12.20         5.94 o                         
 -18   5   5         12.61         19.29         5.84 o                         
 -17   5   5         69.27         80.20         5.95 o                         
 -16   5   5          5.24         17.73         5.25 o                         
 -15   5   5          3.32          5.56         4.87 o                         
 -14   5   5         59.22         61.47         5.41 o                         
 -13   5   5         17.19         18.69         5.18 o                         
 -12   5   5          6.37          8.41         4.82 o                         
 -11   5   5         33.98         37.74         5.06 o                         
 -10   5   5         65.70         71.53         4.93 o                         
  -9   5   5          8.92         10.55         4.77 o                         
  -8   5   5         29.36         33.90         5.11 o                         
  -7   5   5         82.73         76.48         4.98 o                         
  -6   5   5        115.03        111.24         4.75 o                         
  -5   5   5         28.56         32.36         4.43 o                         
  -4   5   5          8.28          9.90         3.88 o                         
  -3   5   5         43.79         41.25         4.88 o                         
  -2   5   5        102.91         93.99         4.53 o                         
  -1   5   5          0.14          5.65         4.40 o                         
   0   5   5        253.24        231.11         5.19 o                         
   1   5   5        122.26        119.28         5.29 o                         
   2   5   5         43.68         49.20         5.23 o                         
   3   5   5         93.79         90.09         6.02 o                         
   4   5   5         16.26         16.84         5.06 o                         
   5   5   5        599.25        581.80        13.77 o                         
   6   5   5          0.00          2.85         5.54 o                         
   7   5   5          0.71          3.82         5.79 o                         
   8   5   5         85.40         88.52         6.03 o                         
   9   5   5          0.47          7.37         5.93 o                         
  10   5   5          4.88          5.61         6.11 o                         
  11   5   5          2.08          8.17         6.15 o                         
  12   5   5         30.00         26.63         4.79 o                         
  13   5   5         16.95         21.75         6.14 o                         
  14   5   5         14.96         17.33         5.59 o                         
  15   5   5         33.12         37.01         8.08 o                         
  16   5   5          1.06         10.84         7.95 o                         
 -16   6   5         41.85         44.73         6.15 o                         
 -15   6   5          3.27          6.37         5.89 o                         
 -14   6   5          3.56          7.66         5.65 o                         
 -13   6   5         18.72         22.31         5.64 o                         
 -12   6   5          0.25          3.72         5.49 o                         
 -11   6   5         87.67         95.55         5.59 o                         
 -10   6   5         63.53         67.92         5.31 o                         
  -9   6   5        117.75        123.69         5.57 o                         
  -8   6   5         65.11         53.73         5.31 o                         
  -7   6   5         95.38        101.74         5.26 o                         
  -6   6   5         44.63         41.47         4.66 o                         
  -5   6   5         53.38         48.38         5.01 o                         
  -4   6   5         24.33         28.46         4.68 o                         
  -3   6   5         23.81         28.92         5.33 o                         
  -2   6   5          3.07          6.02         4.48 o                         
  -1   6   5         13.61         19.76         4.79 o                         
   0   6   5         76.85         78.73         4.77 o                         
   1   6   5          0.82          6.58         5.21 o                         
   2   6   5         19.67         20.72         5.57 o                         
   3   6   5        102.28        105.76         6.35 o                         
   4   6   5          5.45          5.02         6.20 o                         
   5   6   5          6.86          5.53         5.18 o                         
   6   6   5          3.65          9.93         6.19 o                         
   7   6   5          0.00          5.08         6.11 o                         
   8   6   5         11.70         17.57         4.44 o                         
   9   6   5         21.23         23.86         6.47 o                         
  10   6   5         14.29         13.06         5.71 o                         
  11   6   5         13.58         14.23         5.66 o                         
  12   6   5          0.13         -3.17         6.56 o                         
 -10   7   5          5.57         14.99         5.26 o                         
  -9   7   5          4.98          7.45         5.08 o                         
  -8   7   5         24.02         26.56         5.73 o                         
  -7   7   5         11.32         15.04         5.77 o                         
  -6   7   5          7.69          5.94         5.79 o                         
  -5   7   5          1.45          0.34         5.11 o                         
  -4   7   5          3.90          3.90         5.29 o                         
  -3   7   5          9.15         13.55         5.18 o                         
  -2   7   5          0.03          4.09         5.84 o                         
  -1   7   5          1.36          2.92         5.33 o                         
   0   7   5          9.59         11.47         5.78 o                         
   1   7   5         10.08         12.78         5.97 o                         
   2   7   5         14.69         20.02         6.47 o                         
   3   7   5          2.92          2.06         6.68 o                         
   4   7   5         31.70         32.21         6.83 o                         
   5   7   5          4.28          5.20         8.56 o                         
   6   7   5         14.56         15.95         6.93 o                         
   7   7   5          0.89          3.51         6.90 o                         
 -25   0   6          8.89         19.42         8.60 o                         
 -24   0   6         12.61          8.65        12.95 o                         
 -23   0   6        233.87        217.95        17.92 o                         
 -22   0   6        125.85        130.04        20.61 o                         
 -21   0   6         52.36         65.71        17.22 o                         
 -20   0   6         15.92         11.83         5.78 o                         
 -19   0   6        280.86        287.33        22.42 o                         
 -18   0   6          6.45         21.19         7.38 o                         
 -17   0   6         19.36         14.68         7.27 o                         
 -16   0   6         66.57         76.97         7.32 o                         
 -15   0   6         52.10         52.64         6.70 o                         
 -14   0   6         74.66         76.92         5.80 o                         
 -13   0   6         57.35         66.67         7.03 o                         
 -12   0   6         19.83         21.20         5.82 o                         
 -11   0   6        146.05        135.97         6.27 o                         
 -10   0   6       2162.78       2117.82        31.97 o                         
  -9   0   6         13.02         24.20         5.92 o                         
  -8   0   6        176.59        157.68         8.37 o                         
  -7   0   6       1329.55       1312.62        14.98 o                         
  -6   0   6       1421.09       1373.36        25.95 o                         
  -5   0   6        735.34        707.11        10.69 o                         
  -4   0   6       1145.63       1085.10         9.94 o                         
  -3   0   6        513.22        486.66         7.96 o                         
  -2   0   6         60.97         53.69         5.64 o                         
  -1   0   6       1594.09       1616.11        26.58 o                         
   0   0   6       2660.80       2541.30        18.80 o                         
   1   0   6        553.92        580.14         7.63 o                         
   2   0   6       1751.38       1686.47        21.11 o                         
   3   0   6        225.92        220.07         6.83 o                         
   4   0   6       4782.26       4814.84        75.23 o                         
   5   0   6         41.80         39.90         6.67 o                         
   6   0   6       8547.78       8363.73        28.96 o                         
   7   0   6         25.14         32.31         6.68 o                         
   8   0   6          0.61          3.12         6.42 o                         
   9   0   6        152.94        163.62         7.66 o                         
  10   0   6        109.48        115.61         7.51 o                         
  11   0   6        227.65        213.91         7.86 o                         
  12   0   6        465.61        467.61         9.17 o                         
  13   0   6        438.72        439.61         9.78 o                         
  14   0   6        700.63        698.78        35.57 o                         
  15   0   6        116.13        118.49         7.74 o                         
  16   0   6         21.23         20.40         7.31 o                         
  17   0   6         21.73         27.96         8.69 o                         
  18   0   6         35.11         40.47         8.10 o                         
  19   0   6          0.12          2.46         8.05 o                         
  20   0   6          0.02          1.70         8.45 o                         
  21   0   6          0.09          3.63         9.82 o                         
 -25   1   6          0.57          7.17         6.35 o                         
 -24   1   6         35.33         40.31         5.92 o                         
 -23   1   6          0.09          2.80         5.71 o                         
 -22   1   6         40.18         38.62         5.68 o                         
 -21   1   6        108.03        109.79         5.84 o                         
 -20   1   6        235.54        224.34         5.90 o                         
 -19   1   6        105.91        115.13         5.36 o                         
 -18   1   6         39.18         50.21         5.12 o                         
 -17   1   6        122.58        129.54         5.33 o                         
 -16   1   6         16.13         19.96         4.99 o                         
 -15   1   6         55.30         68.52         5.09 o                         
 -14   1   6         44.26         35.26         4.79 o                         
 -13   1   6          0.00          2.78         4.29 o                         
 -12   1   6       1198.03       1190.66        17.87 o                         
 -11   1   6        909.29        897.75         7.35 o                         
 -10   1   6          0.68          2.31         3.98 o                         
  -9   1   6        208.96        205.40         5.53 o                         
  -8   1   6        193.52        191.43         4.84 o                         
  -7   1   6         77.27         96.14         4.31 o                         
  -6   1   6         96.94        107.26         4.71 o                         
  -5   1   6         13.26         19.98         4.45 o                         
  -4   1   6        412.84        453.01         6.30 o                         
  -3   1   6        734.47        710.66         5.88 o                         
  -2   1   6         21.99         20.22         3.97 o                         
  -1   1   6        721.43        721.00         7.23 o                         
   0   1   6        885.89        857.66         8.29 o                         
   1   1   6          1.56          0.53         3.90 o                         
   2   1   6         11.68          6.36         3.78 o                         
   3   1   6        339.32        322.08         5.27 o                         
   4   1   6         44.84         53.02         3.96 o                         
   5   1   6       1061.01       1026.62        13.79 o                         
   6   1   6         46.66         40.65         4.39 o                         
   7   1   6         30.64         29.35         4.94 o                         
   8   1   6         64.24         54.53         4.62 o                         
   9   1   6        201.98        202.90         5.78 o                         
  10   1   6         20.58         30.45         5.11 o                         
  11   1   6        317.55        312.18         6.66 o                         
  12   1   6        104.65        105.04         5.36 o                         
  13   1   6        476.86        437.01         6.94 o                         
  14   1   6         80.93         75.36         5.30 o                         
  15   1   6         14.67         12.14         5.11 o                         
  16   1   6          4.33          8.78         5.25 o                         
  17   1   6         46.28         33.06         5.85 o                         
  18   1   6          6.37          2.48         6.13 o                         
  19   1   6         11.57         19.27         5.98 o                         
  20   1   6          0.46          6.97         6.18 o                         
  21   1   6          0.18          6.93         6.68 o                         
 -24   2   6         12.66         15.54         6.06 o                         
 -23   2   6         23.68         30.22         6.12 o                         
 -22   2   6         18.23         16.50         5.74 o                         
 -21   2   6          0.44          2.94         5.39 o                         
 -20   2   6         87.39         83.14         5.52 o                         
 -19   2   6         18.95         14.46         4.70 o                         
 -18   2   6          0.28          2.35         5.00 o                         
 -17   2   6          2.32          7.11         5.01 o                         
 -16   2   6        114.42        123.14         5.32 o                         
 -15   2   6          1.06          7.42         4.90 o                         
 -14   2   6          5.63         16.06         5.15 o                         
 -13   2   6          0.93          1.07         5.00 o                         
 -12   2   6         73.48         82.83         5.03 o                         
 -11   2   6          9.56         19.07         4.78 o                         
 -10   2   6          2.74          4.15         4.28 o                         
  -9   2   6         65.46         64.13         4.49 o                         
  -8   2   6         40.79         31.56         4.80 o                         
  -7   2   6       2916.41       2804.08        27.85 o                         
  -6   2   6       3801.61       3754.62        53.95 o                         
  -5   2   6        282.57        276.59         4.28 o                         
  -4   2   6         18.21         14.85         4.02 o                         
  -3   2   6       1273.17       1278.31         8.97 o                         
  -2   2   6          1.10          3.69         3.80 o                         
  -1   2   6        920.16       1033.09         6.71 o                         
   0   2   6       1440.00       1367.29        10.74 o                         
   1   2   6         29.75         30.68         4.44 o                         
   2   2   6         76.96         70.33         4.59 o                         
   3   2   6         53.15         53.08         4.82 o                         
   4   2   6        680.74        750.23         6.93 o                         
   5   2   6         15.13         13.73         4.45 o                         
   6   2   6         45.33         47.85         4.71 o                         
   7   2   6        227.33        255.74         6.42 o                         
   8   2   6         79.52         76.50         6.94 o                         
   9   2   6        160.84        176.90         6.03 o                         
  10   2   6          4.26          6.82         5.38 o                         
  11   2   6         22.26         25.81         5.33 o                         
  12   2   6        968.14        965.89         8.10 o                         
  13   2   6        555.68        533.45        11.46 o                         
  14   2   6         14.77          8.47         5.73 o                         
  15   2   6          0.34          5.75         5.65 o                         
  16   2   6         73.03         61.40         6.09 o                         
  17   2   6         11.31         12.97         6.08 o                         
  18   2   6          0.47          5.15         5.42 o                         
  19   2   6         14.71         13.66         6.42 o                         
  20   2   6          3.08         12.63         6.49 o                         
 -23   3   6          3.10          8.42         6.08 o                         
 -22   3   6          3.10          0.52         5.30 o                         
 -21   3   6         32.94         33.36         5.37 o                         
 -20   3   6          0.01          4.73         5.83 o                         
 -19   3   6          7.93          6.98         4.82 o                         
 -18   3   6         47.21         41.51         5.77 o                         
 -17   3   6          6.81         13.49         5.24 o                         
 -16   3   6         12.82         13.64         4.64 o                         
 -15   3   6         59.85         69.62         4.73 o                         
 -14   3   6        156.73        162.41         4.74 o                         
 -13   3   6         49.05         48.51         4.50 o                         
 -12   3   6         82.87         69.47         4.58 o                         
 -11   3   6        111.64        114.11         4.62 o                         
 -10   3   6         53.71         57.01         4.79 o                         
  -9   3   6         22.93         26.92         4.35 o                         
  -8   3   6         48.65         43.89         4.06 o                         
  -7   3   6          0.30          3.14         4.27 o                         
  -6   3   6         45.79         48.64         4.30 o                         
  -5   3   6        125.10        122.63         4.27 o                         
  -4   3   6        244.58        242.72         4.65 o                         
  -3   3   6         13.72         16.80         4.12 o                         
  -2   3   6         12.36         18.08         3.73 o                         
  -1   3   6         71.55         61.15         3.96 o                         
   0   3   6        110.02        120.32         4.14 o                         
   1   3   6          0.22          2.94         4.60 o                         
   2   3   6        260.88        269.68         5.56 o                         
   3   3   6        594.85        578.69         6.58 o                         
   4   3   6          0.43          3.99         4.90 o                         
   5   3   6         10.49         12.98         5.18 o                         
   6   3   6        314.73        293.66         6.40 o                         
   7   3   6          0.65          5.42         4.77 o                         
   8   3   6        822.54        830.57        17.58 o                         
   9   3   6         35.06         29.37         6.91 o                         
  10   3   6         42.61         38.23         7.02 o                         
  11   3   6        121.08        123.09         6.20 o                         
  12   3   6          9.04          5.32         7.10 o                         
  13   3   6          0.54          0.94         5.67 o                         
  14   3   6          0.27          1.30         6.70 o                         
  15   3   6          3.15          4.30         7.07 o                         
  16   3   6          1.33         12.01         7.14 o                         
  17   3   6          0.50          4.55         6.80 o                         
  18   3   6          0.93          1.94         7.09 o                         
  19   3   6          2.40         -0.78         7.32 o                         
 -21   4   6          7.60          7.88         5.63 o                         
 -20   4   6          1.52          9.52         5.39 o                         
 -19   4   6          2.64          7.62         5.38 o                         
 -18   4   6          5.42          4.75         5.77 o                         
 -17   4   6          6.28         10.17         5.67 o                         
 -16   4   6         41.41         34.75         5.38 o                         
 -15   4   6         55.65         67.28         4.99 o                         
 -14   4   6        147.59        142.07         4.77 o                         
 -13   4   6        107.47        110.94         4.84 o                         
 -12   4   6          0.11          0.91         4.18 o                         
 -11   4   6        359.13        326.63        10.96 o                         
 -10   4   6          3.88          8.02         4.33 o                         
  -9   4   6        485.36        481.47         5.76 o                         
  -8   4   6        196.44        218.33         5.07 o                         
  -7   4   6          1.30          3.50         4.50 o                         
  -6   4   6         56.86         58.31         3.82 o                         
  -5   4   6        377.56        382.39         4.95 o                         
  -4   4   6         12.81         18.04         3.97 o                         
  -3   4   6         78.53         88.43         4.52 o                         
  -2   4   6          5.07          8.05         3.70 o                         
  -1   4   6        305.92        322.91         5.37 o                         
   0   4   6        117.94        125.81         4.90 o                         
   1   4   6        213.69        212.26         5.29 o                         
   2   4   6        217.04        218.75         5.49 o                         
   3   4   6        205.09        208.25         6.09 o                         
   4   4   6        201.34        212.11         6.65 o                         
   5   4   6          1.77          6.87         5.68 o                         
   6   4   6          2.68          8.53         4.91 o                         
   7   4   6          4.47          9.19         5.60 o                         
   8   4   6        142.75        143.31         6.08 o                         
   9   4   6         45.72         50.63         5.41 o                         
  10   4   6         31.68         36.29         5.05 o                         
  11   4   6         26.23         28.47         5.16 o                         
  12   4   6          4.15          2.31         5.59 o                         
  13   4   6          7.11          4.42         5.85 o                         
  14   4   6         13.25          3.12         6.98 o                         
  15   4   6         25.84         27.67         7.07 o                         
  16   4   6          2.51         -0.31         6.59 o                         
  17   4   6          3.14          1.74         6.92 o                         
 -19   5   6          7.16          5.32         5.74 o                         
 -18   5   6          0.69          4.42         5.35 o                         
 -17   5   6          0.47          5.01         5.58 o                         
 -16   5   6          4.61         11.06         4.74 o                         
 -15   5   6          5.13          3.55         5.17 o                         
 -14   5   6         10.26         13.91         5.04 o                         
 -13   5   6         61.58         62.63         4.91 o                         
 -12   5   6         21.06         28.84         4.78 o                         
 -11   5   6          2.05          2.32         4.76 o                         
 -10   5   6        159.64        152.08         5.80 o                         
  -9   5   6         49.23         55.01         4.74 o                         
  -8   5   6          5.21         12.01         4.57 o                         
  -7   5   6         65.98         75.63         4.96 o                         
  -6   5   6        108.76        111.72         4.64 o                         
  -5   5   6         16.95         18.50         4.24 o                         
  -4   5   6          5.35          9.86         4.05 o                         
  -3   5   6        226.13        234.44         5.18 o                         
  -2   5   6        424.61        416.08         8.10 o                         
  -1   5   6         67.54         70.03         4.66 o                         
   0   5   6         49.74         45.94         4.94 o                         
   1   5   6        140.89        139.83         5.39 o                         
   2   5   6          0.10          0.63         5.10 o                         
   3   5   6        276.58        281.30         6.14 o                         
   4   5   6         23.01         25.14         5.70 o                         
   5   5   6         50.70         58.35         5.04 o                         
   6   5   6         99.01        112.63         6.23 o                         
   7   5   6        142.05        140.88         6.40 o                         
   8   5   6        238.28        257.70         8.56 o                         
   9   5   6          0.40          7.86         6.06 o                         
  10   5   6         48.36         49.48         5.60 o                         
  11   5   6         31.60         37.38         8.45 o                         
  12   5   6         11.15         19.40         8.34 o                         
  13   5   6         10.68         10.46         5.71 o                         
  14   5   6         10.85         14.59         5.72 o                         
  15   5   6         13.52         11.30         5.84 o                         
 -16   6   6          0.17         -1.63         5.99 o                         
 -15   6   6          3.03          9.35         5.79 o                         
 -14   6   6          0.96          2.15         5.40 o                         
 -13   6   6         31.90         37.46         5.64 o                         
 -12   6   6          2.46          5.28         5.31 o                         
 -11   6   6          2.43          8.05         5.39 o                         
 -10   6   6          0.09          6.73         5.28 o                         
  -9   6   6         17.87         15.10         5.19 o                         
  -8   6   6          0.38          7.20         5.26 o                         
  -7   6   6          7.36          9.63         5.09 o                         
  -6   6   6         38.71         36.21         4.34 o                         
  -5   6   6         13.53         15.75         4.77 o                         
  -4   6   6          0.32          8.07         4.77 o                         
  -3   6   6          3.61          8.10         5.40 o                         
  -2   6   6          7.72          9.69         4.81 o                         
  -1   6   6         11.46         12.71         5.15 o                         
   0   6   6         29.48         29.12         5.36 o                         
   1   6   6          0.10          4.84         5.26 o                         
   2   6   6          0.77          5.94         5.68 o                         
   3   6   6         26.07         32.22         6.14 o                         
   4   6   6          0.12          5.08         5.37 o                         
   5   6   6         57.39         60.18         6.43 o                         
   6   6   6          0.18          2.59         6.15 o                         
   7   6   6          1.14         -6.45         7.81 o                         
   8   6   6          0.64          2.41         5.57 o                         
   9   6   6          1.97         -2.33         6.26 o                         
  10   6   6         19.08         34.38         6.80 o                         
  11   6   6          0.24          3.99         6.90 o                         
  12   6   6          3.33          8.29         7.22 o                         
 -10   7   6         13.09         11.08         5.46 o                         
  -9   7   6          1.79          4.69         5.46 o                         
  -8   7   6          2.61          8.38         5.88 o                         
  -7   7   6          1.06          7.52         5.78 o                         
  -6   7   6          0.48          3.45         5.51 o                         
  -5   7   6          0.00          3.68         5.18 o                         
  -4   7   6         12.71         15.27         5.75 o                         
  -3   7   6         14.39         16.45         5.13 o                         
  -2   7   6          7.04         11.86         5.99 o                         
  -1   7   6          4.98          8.36         5.63 o                         
   0   7   6          6.69          6.53         6.16 o                         
   1   7   6         22.52         22.40         6.55 o                         
   2   7   6          0.15          0.86         6.80 o                         
   3   7   6         12.64          3.47         5.95 o                         
   4   7   6          0.07         -2.07         6.82 o                         
   5   7   6          3.04          3.39         6.99 o                         
   6   7   6          3.58         12.83         6.95 o                         
 -25   1   7         27.03         26.37         6.16 o                         
 -24   1   7          1.33          5.99         5.83 o                         
 -23   1   7         12.27         14.32         5.80 o                         
 -22   1   7        250.69        244.75        13.17 o                         
 -21   1   7         15.21         20.40         5.34 o                         
 -20   1   7         14.45         20.65         5.22 o                         
 -19   1   7         33.10         32.77         6.07 o                         
 -18   1   7          1.04          6.03         5.08 o                         
 -17   1   7         73.97         68.56         5.14 o                         
 -16   1   7         78.87         84.37         5.14 o                         
 -15   1   7         30.11         31.14         4.91 o                         
 -14   1   7        331.90        331.98         6.01 o                         
 -13   1   7        139.86        144.43         4.69 o                         
 -12   1   7          0.54          2.49         4.74 o                         
 -11   1   7         40.18         42.24         4.45 o                         
 -10   1   7         33.60         43.37         4.51 o                         
  -9   1   7         11.72         18.03         4.90 o                         
  -8   1   7        159.60        147.75         4.81 o                         
  -7   1   7        546.40        572.22         8.32 o                         
  -6   1   7         11.13         13.36         4.32 o                         
  -5   1   7       1154.34       1165.03        11.01 o                         
  -4   1   7       2602.25       2532.03        11.25 o                         
  -3   1   7        807.22        774.30         5.61 o                         
  -2   1   7        840.05        868.86         5.69 o                         
  -1   1   7        124.79        123.84         3.88 o                         
   0   1   7         10.78         15.01         4.43 o                         
   1   1   7        426.76        427.09         5.01 o                         
   2   1   7       3546.31       3564.43        25.00 o                         
   3   1   7        129.12        135.15         4.70 o                         
   4   1   7         96.64        101.39         4.46 o                         
   5   1   7          5.86          6.14         4.33 o                         
   6   1   7         41.35         43.59         4.29 o                         
   7   1   7          0.65          3.47         4.83 o                         
   8   1   7        300.47        303.36         6.13 o                         
   9   1   7        998.57        952.36         9.32 o                         
  10   1   7         19.61         25.05         5.29 o                         
  11   1   7         19.84         17.14         5.05 o                         
  12   1   7        122.65        132.33         5.63 o                         
  13   1   7          9.55         12.20         5.16 o                         
  14   1   7         48.87         47.12         5.39 o                         
  15   1   7         29.73         46.04         5.31 o                         
  16   1   7        212.08        194.70         7.37 o                         
  17   1   7          0.77          0.46         5.49 o                         
  18   1   7          5.27         10.81         5.66 o                         
  19   1   7         30.67         36.28         6.25 o                         
  20   1   7          5.47         10.90         6.15 o                         
 -24   2   7         21.21         19.07         5.22 o                         
 -23   2   7          0.40          3.46         5.73 o                         
 -22   2   7          3.24          4.92         5.55 o                         
 -21   2   7          3.53         -1.28         5.89 o                         
 -20   2   7          1.28         -3.06         4.90 o                         
 -19   2   7          0.12          5.52         6.22 o                         
 -18   2   7         22.08         22.19         5.23 o                         
 -17   2   7        187.78        196.55         9.88 o                         
 -16   2   7         59.29         54.68         5.17 o                         
 -15   2   7         96.59        112.05         6.20 o                         
 -14   2   7         27.89         39.12         5.14 o                         
 -13   2   7         38.84         40.65         4.56 o                         
 -12   2   7         79.25         79.33         4.48 o                         
 -11   2   7         35.55         37.68         4.43 o                         
 -10   2   7         23.74         26.44         4.46 o                         
  -9   2   7        769.61        745.11         8.56 o                         
  -8   2   7          0.33          3.88         4.38 o                         
  -7   2   7       6391.81       6320.87        50.57 o                         
  -6   2   7        764.34        776.23         6.31 o                         
  -5   2   7       3365.48       3370.15        21.85 o                         
  -4   2   7        648.62        619.04        12.47 o                         
  -3   2   7        127.68        129.93         4.11 o                         
  -2   2   7         54.34         45.11         3.93 o                         
  -1   2   7        137.34        157.51         4.79 o                         
   0   2   7         77.74         64.77         3.73 o                         
   1   2   7       1215.99       1270.52         8.68 o                         
   2   2   7       2228.06       2235.24        16.02 o                         
   3   2   7        253.95        265.55         5.45 o                         
   4   2   7        235.37        238.28         5.31 o                         
   5   2   7         20.30         29.03         4.37 o                         
   6   2   7        178.71        183.19         4.35 o                         
   7   2   7        138.38        138.38         4.74 o                         
   8   2   7        261.00        268.82         6.83 o                         
   9   2   7          6.09         11.48         5.90 o                         
  10   2   7        103.38        106.68         5.70 o                         
  11   2   7        281.29        286.09         6.51 o                         
  12   2   7         78.18         91.89         5.33 o                         
  13   2   7        311.11        305.57         9.45 o                         
  14   2   7        229.67        219.87         6.41 o                         
  15   2   7          0.06          3.50         5.11 o                         
  16   2   7        178.20        188.20         7.36 o                         
  17   2   7          1.35          7.14         6.22 o                         
  18   2   7          0.41         11.43         6.28 o                         
  19   2   7          0.01          3.16         6.49 o                         
 -23   3   7          3.54          7.88         5.64 o                         
 -22   3   7          0.16          2.14         5.92 o                         
 -21   3   7          8.11          6.50         5.80 o                         
 -20   3   7         15.54         17.42         5.23 o                         
 -19   3   7         32.36         31.97         5.69 o                         
 -18   3   7         14.54         14.72         4.46 o                         
 -17   3   7         19.26         14.42         4.24 o                         
 -16   3   7         31.82         36.09         4.71 o                         
 -15   3   7         21.13         19.56         4.58 o                         
 -14   3   7        152.17        140.08         5.03 o                         
 -13   3   7          2.66         13.79         4.49 o                         
 -12   3   7         15.33         14.23         4.40 o                         
 -11   3   7         23.67         26.71         4.89 o                         
 -10   3   7         66.06         54.26         4.36 o                         
  -9   3   7        307.92        309.29         5.27 o                         
  -8   3   7         50.11         50.09         4.06 o                         
  -7   3   7        371.76        368.81         5.40 o                         
  -6   3   7         70.85         77.26         4.80 o                         
  -5   3   7        483.68        490.53         5.07 o                         
  -4   3   7        318.91        313.33         4.71 o                         
  -3   3   7        113.80        106.53         4.22 o                         
  -2   3   7        154.33        157.42         4.95 o                         
  -1   3   7         69.12         74.86         4.20 o                         
   0   3   7         25.92         28.96         4.64 o                         
   1   3   7         81.73         85.37         4.68 o                         
   2   3   7          2.81          4.33         4.95 o                         
   3   3   7        114.07        125.43         4.74 o                         
   4   3   7         74.77         85.54         5.07 o                         
   5   3   7         14.39         12.77         5.14 o                         
   6   3   7       1064.26       1019.99        15.68 o                         
   7   3   7         96.18         91.82         5.32 o                         
   8   3   7        347.48        344.48         6.01 o                         
   9   3   7        164.22        169.91         8.02 o                         
  10   3   7         18.92         33.68         5.70 o                         
  11   3   7        158.01        137.81         6.63 o                         
  12   3   7          6.23         14.71         7.14 o                         
  13   3   7         10.77         10.69         6.72 o                         
  14   3   7         84.46         92.54         7.03 o                         
  15   3   7          7.33         -0.63         5.61 o                         
  16   3   7         14.44         23.34         7.03 o                         
  17   3   7          0.07          7.56         7.08 o                         
  18   3   7          0.63         -3.85         7.85 o                         
 -21   4   7          5.52         16.28         5.83 o                         
 -20   4   7         10.38          7.34         5.39 o                         
 -19   4   7          0.22          3.04         5.08 o                         
 -18   4   7          0.00          0.26         5.05 o                         
 -17   4   7         67.37         61.14         5.55 o                         
 -16   4   7         14.66         16.95         4.72 o                         
 -15   4   7         86.98         85.25         4.98 o                         
 -14   4   7         47.34         52.45         4.30 o                         
 -13   4   7          0.88          1.36         4.54 o                         
 -12   4   7          3.05          6.72         4.41 o                         
 -11   4   7        242.38        240.12         5.17 o                         
 -10   4   7         11.20         13.42         4.46 o                         
  -9   4   7        591.87        554.98         5.89 o                         
  -8   4   7          5.17          8.69         4.60 o                         
  -7   4   7        290.60        295.19         5.32 o                         
  -6   4   7          1.20          3.20         3.99 o                         
  -5   4   7          0.08          2.46         3.64 o                         
  -4   4   7        248.62        246.80         4.58 o                         
  -3   4   7         51.27         51.66         4.27 o                         
  -2   4   7         11.14         11.58         3.91 o                         
  -1   4   7         19.41         17.10         4.55 o                         
   0   4   7        437.54        435.59         5.97 o                         
   1   4   7        334.50        341.53         5.87 o                         
   2   4   7        140.91        142.71         5.29 o                         
   3   4   7         86.99         82.78         5.07 o                         
   4   4   7          0.06          2.27         4.40 o                         
   5   4   7          8.72         11.30         4.96 o                         
   6   4   7          6.43          6.67         7.62 o                         
   7   4   7          2.57         -1.52         5.57 o                         
   8   4   7        130.48        127.69         7.52 o                         
   9   4   7         42.96         39.71         6.07 o                         
  10   4   7         10.76         14.10         5.90 o                         
  11   4   7          5.97          9.52         5.17 o                         
  12   4   7         14.44         14.44         5.90 o                         
  13   4   7          2.46          9.35         5.94 o                         
  14   4   7         20.51         21.73         6.15 o                         
  15   4   7         25.03         32.58         5.46 o                         
  16   4   7          1.55          6.65         8.51 o                         
 -19   5   7          0.82          8.17         5.89 o                         
 -18   5   7          2.93         -0.30         5.72 o                         
 -17   5   7          5.83          3.07         5.25 o                         
 -16   5   7          1.32         -1.48         5.15 o                         
 -15   5   7          0.00          3.05         4.85 o                         
 -14   5   7         27.36         32.71         5.16 o                         
 -13   5   7          4.11          9.41         4.78 o                         
 -12   5   7         19.60         18.98         4.95 o                         
 -11   5   7         16.13         13.73         4.66 o                         
 -10   5   7         13.56         15.71         4.72 o                         
  -9   5   7         52.13         57.11         4.95 o                         
  -8   5   7          0.76          7.15         4.72 o                         
  -7   5   7        301.86        281.80         5.47 o                         
  -6   5   7         23.56         29.56         4.23 o                         
  -5   5   7         67.03         56.85         4.25 o                         
  -4   5   7         22.71         25.97         4.14 o                         
  -3   5   7         16.86         15.29         4.00 o                         
  -2   5   7          0.07         -0.62         4.51 o                         
  -1   5   7        378.97        358.40         5.99 o                         
   0   5   7         26.37         20.92         4.98 o                         
   1   5   7          0.45          2.40         4.99 o                         
   2   5   7         24.27         22.10         5.44 o                         
   3   5   7        323.66        319.66         6.84 o                         
   4   5   7          3.68          1.52         4.89 o                         
   5   5   7         60.26         68.69         6.17 o                         
   6   5   7         81.59         89.13         6.16 o                         
   7   5   7         45.01         39.41         6.10 o                         
   8   5   7        114.86        116.21         6.51 o                         
   9   5   7         16.72         26.05         6.29 o                         
  10   5   7         13.52         16.28         6.31 o                         
  11   5   7          8.49          7.95         6.48 o                         
  12   5   7          4.92         -2.79         5.79 o                         
  13   5   7         16.14         13.94         6.74 o                         
  14   5   7         11.96         16.33         5.56 o                         
 -15   6   7          3.12          2.97         5.63 o                         
 -14   6   7          2.77          5.25         5.49 o                         
 -13   6   7         14.65         14.00         5.51 o                         
 -12   6   7          1.59          3.95         5.12 o                         
 -11   6   7         40.78         38.75         5.78 o                         
 -10   6   7         11.88         10.71         5.25 o                         
  -9   6   7          6.52          9.86         5.25 o                         
  -8   6   7          0.05          6.76         5.54 o                         
  -7   6   7          0.77          1.58         4.57 o                         
  -6   6   7          5.76         11.42         4.17 o                         
  -5   6   7         11.64         12.68         4.76 o                         
  -4   6   7         27.45         35.99         4.84 o                         
  -3   6   7          7.24         10.71         4.78 o                         
  -2   6   7        118.04        108.61         5.79 o                         
  -1   6   7         32.26         31.33         5.55 o                         
   0   6   7         79.95         76.37         5.59 o                         
   1   6   7          8.70          8.17         5.56 o                         
   2   6   7          4.94          8.87         6.17 o                         
   3   6   7         40.74         33.34         5.52 o                         
   4   6   7          4.89          6.58         6.06 o                         
   5   6   7         47.89         53.38         6.29 o                         
   6   6   7          0.54          3.01         6.26 o                         
   7   6   7         45.53         41.95         5.80 o                         
   8   6   7          1.50          1.39         6.43 o                         
   9   6   7         15.57         24.83         5.34 o                         
  10   6   7          8.67          9.72         6.92 o                         
  -9   7   7          3.75          6.89         5.20 o                         
  -8   7   7         19.99         16.47         6.40 o                         
  -7   7   7          0.03          3.30         5.80 o                         
  -6   7   7          7.83          5.58         6.18 o                         
  -5   7   7          2.61          2.12         5.60 o                         
  -4   7   7         26.02         23.34         5.51 o                         
  -3   7   7         13.42         18.85         5.78 o                         
  -2   7   7         22.55         23.97         5.90 o                         
  -1   7   7         61.56         61.89         7.12 o                         
   0   7   7          0.07          3.96         6.16 o                         
   1   7   7         33.47         35.01         6.73 o                         
   2   7   7          0.10          9.78         6.98 o                         
   3   7   7          3.61          6.41         6.82 o                         
   4   7   7          0.48         -9.33         6.99 o                         
 -25   0   8         15.81         16.30         8.76 o                         
 -24   0   8         10.63         16.88         8.31 o                         
 -23   0   8          3.83         10.27        10.04 o                         
 -22   0   8         11.75         15.17         7.54 o                         
 -21   0   8         50.34         57.31         7.71 o                         
 -20   0   8          5.41          9.04         8.06 o                         
 -19   0   8         56.84         47.49         7.26 o                         
 -18   0   8          2.75         10.96         6.90 o                         
 -17   0   8         25.10         28.48         7.15 o                         
 -16   0   8          1.02          0.26         7.00 o                         
 -15   0   8       1476.94       1510.32        12.17 o                         
 -14   0   8       1226.16       1247.45        24.85 o                         
 -13   0   8        559.94        596.61         8.43 o                         
 -12   0   8        138.68        150.89         7.32 o                         
 -11   0   8        146.76        152.52         7.36 o                         
 -10   0   8        137.66        131.29        11.68 o                         
  -9   0   8        276.71        295.66         8.32 o                         
  -8   0   8        658.84        647.01        12.02 o                         
  -7   0   8        508.62        523.27         9.10 o                         
  -6   0   8       1464.30       1492.03        10.19 o                         
  -5   0   8       1102.25       1046.93        11.98 o                         
  -4   0   8         61.21         59.26         5.72 o                         
  -3   0   8       2314.35       2314.63        28.05 o                         
  -2   0   8          1.00          7.08         5.46 o                         
  -1   0   8         33.54         45.98         4.82 o                         
   0   0   8          4.00          4.11         4.68 o                         
   1   0   8        150.92        144.49         5.29 o                         
   2   0   8       1024.53       1020.18        25.01 o                         
   3   0   8         25.33         28.43         7.36 o                         
   4   0   8        473.59        481.84         7.82 o                         
   5   0   8       1461.22       1504.86        12.12 o                         
   6   0   8         17.69         21.92         5.51 o                         
   7   0   8         88.45         74.95         5.75 o                         
   8   0   8        172.04        172.87         6.42 o                         
   9   0   8        988.02        904.42        10.89 o                         
  10   0   8        499.05        453.58        10.63 o                         
  11   0   8         20.02         28.59         8.06 o                         
  12   0   8        204.87        221.68         8.30 o                         
  13   0   8         98.53        108.15         7.74 o                         
  14   0   8          0.93          3.20         7.45 o                         
  15   0   8         92.95         93.69         8.24 o                         
  16   0   8          1.50          2.37        10.26 o                         
  17   0   8          2.19         10.76         8.05 o                         
  18   0   8         24.25         37.58         9.32 o                         
  19   0   8        109.32        122.87        12.38 o                         
 -25   1   8         11.70         22.79         6.06 o                         
 -24   1   8         17.65         18.70         5.94 o                         
 -23   1   8          0.64          5.29         5.62 o                         
 -22   1   8          9.46         19.52         5.58 o                         
 -21   1   8         18.75         20.00         5.35 o                         
 -20   1   8          0.04          1.94         4.80 o                         
 -19   1   8         67.50         73.09         5.42 o                         
 -18   1   8        131.36        130.47         5.47 o                         
 -17   1   8          0.65          0.30         4.39 o                         
 -16   1   8         16.39         21.34         4.48 o                         
 -15   1   8         29.27         28.67         5.00 o                         
 -14   1   8        152.96        167.02         6.36 o                         
 -13   1   8        127.69        132.31         5.14 o                         
 -12   1   8          9.58          8.24         4.63 o                         
 -11   1   8        114.28        123.85         4.70 o                         
 -10   1   8          3.68          5.61         4.82 o                         
  -9   1   8        534.76        514.46         5.77 o                         
  -8   1   8       4743.44       4679.80        53.62 o                         
  -7   1   8        475.05        492.33         5.79 o                         
  -6   1   8       2027.47       2000.93        31.82 o                         
  -5   1   8       4138.77       4132.84        39.34 o                         
  -4   1   8       1016.02        982.97         7.18 o                         
  -3   1   8        105.33        104.89         3.59 o                         
  -2   1   8        269.38        261.11         4.39 o                         
  -1   1   8        569.21        607.85         6.80 o                         
   0   1   8         18.53         13.56         3.66 o                         
   1   1   8        352.41        329.70         5.11 o                         
   2   1   8        232.74        236.84         4.80 o                         
   3   1   8         88.76         92.37         4.44 o                         
   4   1   8         55.70         72.19         4.24 o                         
   5   1   8         27.59         29.01         3.98 o                         
   6   1   8         46.61         42.72         4.41 o                         
   7   1   8        203.31        192.72         4.37 o                         
   8   1   8        429.67        435.91         5.35 o                         
   9   1   8        214.79        202.78         5.46 o                         
  10   1   8         69.93         69.32         5.11 o                         
  11   1   8         97.41        103.60         5.33 o                         
  12   1   8        278.01        251.45         7.42 o                         
  13   1   8         64.68         59.56         5.53 o                         
  14   1   8         31.49         21.53         5.70 o                         
  15   1   8          0.43         -1.44         6.07 o                         
  16   1   8         13.76         25.78         5.88 o                         
  17   1   8         16.79         23.42         6.26 o                         
  18   1   8          3.31         11.79         6.33 o                         
  19   1   8         10.31          9.00         6.40 o                         
 -24   2   8         24.22         23.92         6.20 o                         
 -23   2   8          3.94          9.76         6.17 o                         
 -22   2   8          7.08         10.43         5.68 o                         
 -21   2   8         16.10         23.50         5.66 o                         
 -20   2   8         17.52         14.95         5.49 o                         
 -19   2   8          0.04         -1.61         4.25 o                         
 -18   2   8         32.16         33.55         4.77 o                         
 -17   2   8         16.73         19.65         4.62 o                         
 -16   2   8         21.65         28.31         6.57 o                         
 -15   2   8         11.36         17.75         4.57 o                         
 -14   2   8         25.49         30.72         4.50 o                         
 -13   2   8          4.64         12.24         4.28 o                         
 -12   2   8        187.83        186.10         4.84 o                         
 -11   2   8        107.93        106.03         4.49 o                         
 -10   2   8         29.80         34.00         4.24 o                         
  -9   2   8         25.30         26.06         3.92 o                         
  -8   2   8        343.10        328.86         5.20 o                         
  -7   2   8       1607.13       1644.57        24.69 o                         
  -6   2   8       1023.94       1024.00         8.30 o                         
  -5   2   8       2187.52       2185.48        15.42 o                         
  -4   2   8         24.20         25.15         3.81 o                         
  -3   2   8        256.65        288.79         4.87 o                         
  -2   2   8        488.24        491.24         5.20 o                         
  -1   2   8        136.64        122.58         4.37 o                         
   0   2   8          2.71          5.03         3.87 o                         
   1   2   8          8.15         11.96         4.61 o                         
   2   2   8        444.01        477.12         6.95 o                         
   3   2   8          5.80          9.48         4.55 o                         
   4   2   8        800.65        773.44        10.62 o                         
   5   2   8        301.21        304.07         5.30 o                         
   6   2   8        197.99        208.16         5.47 o                         
   7   2   8          1.69          3.64         4.27 o                         
   8   2   8          0.40          3.20         4.33 o                         
   9   2   8          1.78          2.73         4.62 o                         
  10   2   8          2.92          6.25         4.68 o                         
  11   2   8          1.08         14.82         6.03 o                         
  12   2   8         64.51         73.08         5.85 o                         
  13   2   8        184.90        155.53         6.25 o                         
  14   2   8         19.14         15.18         5.78 o                         
  15   2   8         18.71         18.20         6.02 o                         
  16   2   8          3.49         10.68         5.33 o                         
  17   2   8          0.43          5.42         6.27 o                         
  18   2   8          9.77         11.46         6.48 o                         
 -23   3   8          2.66         12.37         6.52 o                         
 -22   3   8          5.89          0.44         5.74 o                         
 -21   3   8         15.14         22.41         5.16 o                         
 -20   3   8         28.96         24.74         4.68 o                         
 -19   3   8          4.68          1.44         4.58 o                         
 -18   3   8          8.69          8.31         4.98 o                         
 -17   3   8        165.28        158.04         5.21 o                         
 -16   3   8         17.71         17.33         4.79 o                         
 -15   3   8        173.32        175.48         5.18 o                         
 -14   3   8         62.14         64.56         4.27 o                         
 -13   3   8        237.29        252.14         5.12 o                         
 -12   3   8         29.83         36.28         4.15 o                         
 -11   3   8         38.10         45.05         4.91 o                         
 -10   3   8        366.44        351.72         5.25 o                         
  -9   3   8          0.68          0.44         3.90 o                         
  -8   3   8        235.36        234.41         5.06 o                         
  -7   3   8         14.87         14.49         3.88 o                         
  -6   3   8         15.83         20.76         3.91 o                         
  -5   3   8         44.81         47.97         3.67 o                         
  -4   3   8         15.18         17.45         3.96 o                         
  -3   3   8         62.36         63.71         4.02 o                         
  -2   3   8        225.90        240.12         4.51 o                         
  -1   3   8         34.52         35.30         4.08 o                         
   0   3   8         74.71         86.35         4.55 o                         
   1   3   8        342.84        348.46         5.26 o                         
   2   3   8        787.35        822.84         7.37 o                         
   3   3   8        206.15        206.20         5.39 o                         
   4   3   8        147.21        148.10         6.36 o                         
   5   3   8         42.64         35.39         5.14 o                         
   6   3   8        585.67        554.12         8.28 o                         
   7   3   8        160.53        149.90         5.68 o                         
   8   3   8        215.24        208.24         5.54 o                         
   9   3   8         72.94         74.14         5.36 o                         
  10   3   8        124.33        126.73         5.58 o                         
  11   3   8          1.35          3.14         5.61 o                         
  12   3   8          6.85          7.27         4.97 o                         
  13   3   8         20.61         27.44         5.69 o                         
  14   3   8          1.66         -2.78         5.54 o                         
  15   3   8          0.90          3.77         6.86 o                         
  16   3   8          6.08         13.96         7.10 o                         
  17   3   8          0.00          4.54         6.01 o                         
 -21   4   8          5.74          4.68         5.62 o                         
 -20   4   8          0.00          2.62         4.91 o                         
 -19   4   8         16.77         17.95         5.97 o                         
 -18   4   8          9.81         14.84         5.62 o                         
 -17   4   8         48.05         47.17         5.59 o                         
 -16   4   8          1.00         -0.85         4.94 o                         
 -15   4   8          1.58          4.28         4.72 o                         
 -14   4   8          7.71          6.82         4.60 o                         
 -13   4   8          2.37          4.62         4.56 o                         
 -12   4   8          3.97         10.19         6.04 o                         
 -11   4   8        233.15        223.17         5.25 o                         
 -10   4   8        466.66        441.27         5.87 o                         
  -9   4   8         11.32         13.97         4.56 o                         
  -8   4   8        215.76        223.03         5.01 o                         
  -7   4   8         23.27         16.57         4.58 o                         
  -6   4   8        168.21        163.36         4.54 o                         
  -5   4   8        182.34        181.17         4.56 o                         
  -4   4   8         16.68         17.53         3.66 o                         
  -3   4   8          2.83          8.00         4.11 o                         
  -2   4   8          0.00          1.20         4.06 o                         
  -1   4   8          0.56         -2.40         4.56 o                         
   0   4   8         54.12         52.20         4.83 o                         
   1   4   8        357.03        340.61         5.83 o                         
   2   4   8        410.72        395.32         6.33 o                         
   3   4   8        281.85        267.55         5.57 o                         
   4   4   8          6.17         17.68         4.88 o                         
   5   4   8          7.39         12.21         4.89 o                         
   6   4   8          0.69          5.78         5.52 o                         
   7   4   8         47.50         61.43         5.33 o                         
   8   4   8          6.40          9.49         5.89 o                         
   9   4   8         41.47         42.10         6.10 o                         
  10   4   8         83.47         88.49         6.26 o                         
  11   4   8          0.19          1.87         6.20 o                         
  12   4   8         16.78         20.51         6.30 o                         
  13   4   8          0.28         -6.08         5.43 o                         
  14   4   8          1.28         -0.44         5.41 o                         
  15   4   8          0.03         -2.37         6.72 o                         
  16   4   8          3.88          3.79         6.85 o                         
 -18   5   8          1.92          3.54         5.64 o                         
 -17   5   8          6.13          9.16         4.84 o                         
 -16   5   8         13.10         14.66         5.32 o                         
 -15   5   8          1.41         14.20         5.42 o                         
 -14   5   8         12.59         16.79         4.98 o                         
 -13   5   8          0.01          6.58         4.77 o                         
 -12   5   8          3.96          6.57         4.85 o                         
 -11   5   8         18.14         18.05         5.06 o                         
 -10   5   8         16.17         18.37         4.94 o                         
  -9   5   8          1.37          4.02         4.81 o                         
  -8   5   8         82.37         86.78         4.87 o                         
  -7   5   8         86.84         88.84         5.22 o                         
  -6   5   8         55.29         50.15         4.41 o                         
  -5   5   8        165.52        147.18         4.61 o                         
  -4   5   8        261.94        264.55         4.75 o                         
  -3   5   8         70.42         80.49         4.31 o                         
  -2   5   8         75.19         70.40         5.44 o                         
  -1   5   8        241.18        203.76         6.88 o                         
   0   5   8          5.16         -0.41         4.97 o                         
   1   5   8        411.16        392.81         6.37 o                         
   2   5   8         69.41         65.06         5.47 o                         
   3   5   8         54.52         59.18         6.05 o                         
   4   5   8         32.06         38.72         6.03 o                         
   5   5   8         58.81         70.31         6.04 o                         
   6   5   8          3.61         10.47         6.13 o                         
   7   5   8         49.48         49.90         6.03 o                         
   8   5   8         30.22         24.73         5.58 o                         
   9   5   8        108.96        106.22         9.24 o                         
  10   5   8         30.07         40.47         5.69 o                         
  11   5   8          0.35         -0.83         6.64 o                         
  12   5   8          0.71         -8.29         5.93 o                         
  13   5   8          2.80          4.37         6.05 o                         
 -15   6   8         13.48         13.04         5.56 o                         
 -14   6   8          0.34          0.06         5.62 o                         
 -13   6   8          0.51         -3.09         5.78 o                         
 -12   6   8          0.97          1.78         5.44 o                         
 -11   6   8          9.71         13.00         5.20 o                         
 -10   6   8          0.54         -4.69         5.09 o                         
  -9   6   8          1.05          6.11         5.05 o                         
  -8   6   8          2.29         13.97         4.99 o                         
  -7   6   8         16.88         14.78         4.75 o                         
  -6   6   8          3.70          3.23         4.25 o                         
  -5   6   8          0.51          0.97         4.98 o                         
  -4   6   8          9.71          6.57         4.99 o                         
  -3   6   8          0.00          5.79         5.04 o                         
  -2   6   8          0.46         -0.24         4.70 o                         
  -1   6   8         54.93         48.49         6.30 o                         
   0   6   8          9.11          9.40         4.93 o                         
   1   6   8          0.00          3.13         5.66 o                         
   2   6   8          0.04         -0.86         6.27 o                         
   3   6   8         53.42         47.48         6.41 o                         
   4   6   8          1.63          9.17         6.34 o                         
   5   6   8         68.21         60.55         7.13 o                         
   6   6   8          4.46         11.97         6.57 o                         
   7   6   8          1.88          9.96         4.96 o                         
   8   6   8         20.92         16.72         6.85 o                         
   9   6   8          9.20          8.74         6.96 o                         
  -7   7   8          1.19          0.54         6.26 o                         
  -6   7   8          0.00          8.66         6.34 o                         
  -5   7   8          4.51          6.65         5.56 o                         
  -4   7   8         15.54         20.82         5.62 o                         
  -3   7   8          4.91          7.49         6.08 o                         
  -2   7   8          7.32          2.73         5.96 o                         
  -1   7   8          3.32          6.68         7.22 o                         
   0   7   8          0.34          2.79         5.63 o                         
   1   7   8          3.21          7.42         6.95 o                         
   2   7   8          1.55          2.35         6.10 o                         
 -24   1   9          1.25          2.59         5.99 o                         
 -23   1   9         26.78         30.47         5.78 o                         
 -22   1   9         14.71         14.79         5.64 o                         
 -21   1   9         64.22         64.78         4.92 o                         
 -20   1   9         10.06          8.67         4.88 o                         
 -19   1   9         20.80         21.35         5.20 o                         
 -18   1   9          0.03          2.91         4.62 o                         
 -17   1   9         17.62         19.19         4.90 o                         
 -16   1   9          5.36         12.17         4.90 o                         
 -15   1   9        129.91        125.62         7.45 o                         
 -14   1   9          0.45          9.61         4.94 o                         
 -13   1   9         59.92         62.32         4.55 o                         
 -12   1   9         34.91         42.46         4.96 o                         
 -11   1   9        288.09        301.89         5.25 o                         
 -10   1   9        208.09        207.23         4.39 o                         
  -9   1   9          3.34         11.02         4.38 o                         
  -8   1   9        784.36        771.83        11.18 o                         
  -7   1   9        118.68        115.80         4.40 o                         
  -6   1   9        145.63        137.33         4.43 o                         
  -5   1   9         22.13         21.20         3.75 o                         
  -4   1   9        357.26        360.22         4.98 o                         
  -3   1   9       1247.16       1243.38         8.80 o                         
  -2   1   9         37.82         47.15         3.77 o                         
  -1   1   9        183.71        187.08         4.49 o                         
   0   1   9         36.53         38.79         3.76 o                         
   1   1   9        419.90        442.41         5.80 o                         
   2   1   9        461.07        464.13         5.98 o                         
   3   1   9        253.60        251.74         4.76 o                         
   4   1   9        106.31        107.46         4.23 o                         
   5   1   9          5.24          2.37         3.98 o                         
   6   1   9        236.91        232.60         4.86 o                         
   7   1   9        301.20        289.31         5.30 o                         
   8   1   9         12.03         13.34         4.32 o                         
   9   1   9         43.30         44.70         4.20 o                         
  10   1   9          0.00          5.34         4.30 o                         
  11   1   9        460.04        445.29         6.39 o                         
  12   1   9         24.36         19.56         5.43 o                         
  13   1   9         26.39         39.79         5.57 o                         
  14   1   9         37.02         35.07         5.64 o                         
  15   1   9          1.04          7.38         5.53 o                         
  16   1   9          0.85          3.95         5.55 o                         
  17   1   9          0.00          4.64         6.40 o                         
  18   1   9          6.08         10.36         6.37 o                         
 -24   2   9         14.29         15.28         5.78 o                         
 -23   2   9          4.40          9.90         6.19 o                         
 -22   2   9         38.60         38.80         5.98 o                         
 -21   2   9          8.97          6.26         5.64 o                         
 -20   2   9         27.99         29.70         5.60 o                         
 -19   2   9         37.41         41.35         6.23 o                         
 -18   2   9         46.71         51.67         5.35 o                         
 -17   2   9         72.29         77.70         5.36 o                         
 -16   2   9         11.55         11.12         4.50 o                         
 -15   2   9         52.67         61.47         4.20 o                         
 -14   2   9          3.97         10.35         4.05 o                         
 -13   2   9        116.82        114.44         4.39 o                         
 -12   2   9         34.66         38.36         4.46 o                         
 -11   2   9          8.47         15.90         4.25 o                         
 -10   2   9          8.62         11.36         3.51 o                         
  -9   2   9         40.60         40.80         3.63 o                         
  -8   2   9        310.86        323.90         5.43 o                         
  -7   2   9        395.04        383.83         5.43 o                         
  -6   2   9        387.82        380.55         5.33 o                         
  -5   2   9       3458.92       3428.10        25.47 o                         
  -4   2   9         38.67         40.32         3.52 o                         
  -3   2   9       1063.96       1091.05         8.54 o                         
  -2   2   9        371.95        397.34         5.70 o                         
  -1   2   9        619.49        651.49         6.48 o                         
   0   2   9         18.41         26.20         4.93 o                         
   1   2   9        522.69        514.08         7.48 o                         
   2   2   9         57.17         65.68         4.52 o                         
   3   2   9        403.84        421.45         7.23 o                         
   4   2   9        196.26        192.17         5.01 o                         
   5   2   9         62.38         70.13         4.48 o                         
   6   2   9         63.66         66.86         4.54 o                         
   7   2   9         36.28         29.74         4.27 o                         
   8   2   9          0.27          1.63         4.31 o                         
   9   2   9        152.42        148.57         4.84 o                         
  10   2   9        132.46        131.01         4.53 o                         
  11   2   9         47.73         42.51         4.54 o                         
  12   2   9          9.54         17.22         5.37 o                         
  13   2   9          4.86         12.58         5.51 o                         
  14   2   9         28.22         35.10         6.07 o                         
  15   2   9         24.20         27.38         5.31 o                         
  16   2   9          1.78          0.25         6.27 o                         
  17   2   9          0.17          3.46         6.48 o                         
 -22   3   9          0.68          3.60         5.35 o                         
 -21   3   9         27.51         27.40         5.32 o                         
 -20   3   9          0.38          8.48         4.84 o                         
 -19   3   9         43.32         50.35         5.13 o                         
 -18   3   9          3.50         -0.21         4.82 o                         
 -17   3   9         10.22         10.54         5.02 o                         
 -16   3   9          8.68          6.41         4.75 o                         
 -15   3   9        177.34        170.35         5.60 o                         
 -14   3   9        191.70        205.29         4.99 o                         
 -13   3   9         81.17         96.51         4.66 o                         
 -12   3   9         76.44         85.06         5.28 o                         
 -11   3   9         56.32         56.49         5.43 o                         
 -10   3   9         29.51         28.80         4.88 o                         
  -9   3   9        664.33        664.51         8.17 o                         
  -8   3   9        177.13        174.32         4.85 o                         
  -7   3   9          2.58          8.75         4.33 o                         
  -6   3   9        356.70        356.08         4.76 o                         
  -5   3   9         29.17         29.77         3.69 o                         
  -4   3   9        181.90        184.91         4.67 o                         
  -3   3   9          7.45          7.69         3.86 o                         
  -2   3   9         67.69         71.91         3.86 o                         
  -1   3   9        355.83        356.55         8.01 o                         
   0   3   9          0.93          5.96         4.74 o                         
   1   3   9          6.78          9.25         5.13 o                         
   2   3   9         27.77         33.02         4.77 o                         
   3   3   9         47.04         54.48         4.53 o                         
   4   3   9        136.58        123.07         4.76 o                         
   5   3   9        283.28        288.36         5.39 o                         
   6   3   9        349.45        333.98         6.06 o                         
   7   3   9        297.00        295.15         6.16 o                         
   8   3   9        412.90        423.18         9.24 o                         
   9   3   9         59.69         53.85         4.84 o                         
  10   3   9        624.92        604.65        11.89 o                         
  11   3   9         65.01         56.11         5.43 o                         
  12   3   9          1.59          4.41         5.20 o                         
  13   3   9          7.44          5.40         5.19 o                         
  14   3   9          2.44          4.34         5.60 o                         
  15   3   9          3.87          6.90         5.43 o                         
  16   3   9          2.21          3.02         6.28 o                         
 -21   4   9          0.78          6.82         6.24 o                         
 -20   4   9         11.24         13.49         5.31 o                         
 -19   4   9          1.81          7.91         5.16 o                         
 -18   4   9          6.95         10.40         6.82 o                         
 -17   4   9          6.08         17.89         4.97 o                         
 -16   4   9         32.87         24.83         5.86 o                         
 -15   4   9         29.17         24.67         4.79 o                         
 -14   4   9          0.46          1.85         4.78 o                         
 -13   4   9        120.92        121.69         4.99 o                         
 -12   4   9          2.51          4.56         4.56 o                         
 -11   4   9          7.43         12.28         4.66 o                         
 -10   4   9         93.03         89.61         4.70 o                         
  -9   4   9         13.62         12.35         4.56 o                         
  -8   4   9        111.38        102.04         4.81 o                         
  -7   4   9         88.85         81.79         4.84 o                         
  -6   4   9        121.76        117.37         4.40 o                         
  -5   4   9          0.33          1.15         4.06 o                         
  -4   4   9          9.61         15.59         4.22 o                         
  -3   4   9        184.64        179.84         4.36 o                         
  -2   4   9        237.68        233.09         4.46 o                         
  -1   4   9         98.89         97.58         5.64 o                         
   0   4   9         11.16         12.83         4.39 o                         
   1   4   9          4.06         13.16         4.87 o                         
   2   4   9        335.81        299.85         5.45 o                         
   3   4   9         65.28         63.97         4.69 o                         
   4   4   9        158.14        189.75         7.79 o                         
   5   4   9         67.38         61.75         6.05 o                         
   6   4   9          0.87          8.25         5.96 o                         
   7   4   9         41.24         37.17         6.14 o                         
   8   4   9          7.88          4.67         6.08 o                         
   9   4   9          8.29         10.09         6.05 o                         
  10   4   9          0.47          5.58         4.76 o                         
  11   4   9          0.58          5.45         5.44 o                         
  12   4   9          1.72          8.56         6.50 o                         
  13   4   9          0.00         10.92         6.51 o                         
  14   4   9          8.56          6.84         5.31 o                         
 -18   5   9          2.32          4.32         5.59 o                         
 -17   5   9          0.33          5.31         5.23 o                         
 -16   5   9          0.62         -2.62         5.36 o                         
 -15   5   9          0.37          6.46         5.17 o                         
 -14   5   9          9.20         11.41         5.06 o                         
 -13   5   9          3.15          7.93         5.09 o                         
 -12   5   9          9.00          6.62         4.82 o                         
 -11   5   9          1.54          5.04         4.94 o                         
 -10   5   9         20.19         21.87         4.98 o                         
  -9   5   9          2.37          4.66         4.89 o                         
  -8   5   9          0.01          6.12         4.94 o                         
  -7   5   9         56.99         59.54         4.92 o                         
  -6   5   9         16.26         21.03         4.46 o                         
  -5   5   9          9.88         14.85         3.98 o                         
  -4   5   9         23.51         25.34         3.95 o                         
  -3   5   9          8.69          9.24         3.95 o                         
  -2   5   9         45.59         43.24         5.13 o                         
  -1   5   9        205.72        197.76         5.96 o                         
   0   5   9          0.32          0.59         5.20 o                         
   1   5   9        118.20        105.00         5.57 o                         
   2   5   9          1.73          4.66         5.54 o                         
   3   5   9          0.10          3.51         5.95 o                         
   4   5   9         14.26         11.94         6.04 o                         
   5   5   9         37.16         37.63         6.12 o                         
   6   5   9          0.03          2.73         6.18 o                         
   7   5   9          0.55          3.91         6.37 o                         
   8   5   9         61.45         74.69         6.72 o                         
   9   5   9          2.60          6.10         6.78 o                         
  10   5   9          0.01         -2.09         6.64 o                         
  11   5   9          9.53          2.97         6.87 o                         
  12   5   9          0.00          1.40         7.07 o                         
 -14   6   9          0.66          2.85         5.60 o                         
 -13   6   9         15.05         12.28         5.51 o                         
 -12   6   9          0.60          4.68         5.31 o                         
 -11   6   9          1.45          1.70         5.51 o                         
 -10   6   9          0.02         10.81         5.64 o                         
  -9   6   9          4.80          7.73         5.17 o                         
  -8   6   9          0.01          3.12         4.82 o                         
  -7   6   9          3.67          8.43         4.68 o                         
  -6   6   9          0.02          0.57         4.31 o                         
  -5   6   9          6.95          9.61         4.90 o                         
  -4   6   9          1.21          7.36         4.95 o                         
  -3   6   9          1.26          4.46         5.23 o                         
  -2   6   9          2.31          3.90         5.36 o                         
  -1   6   9          9.11         15.81         6.37 o                         
   0   6   9          3.50          7.96         5.67 o                         
   1   6   9         13.08         10.29         6.17 o                         
   2   6   9          2.32          7.33         6.45 o                         
   3   6   9          0.09          9.39         6.43 o                         
   4   6   9          3.95         10.41         6.62 o                         
   5   6   9         96.88         90.00         6.09 o                         
   6   6   9          5.48          5.28         5.75 o                         
   7   6   9          1.70          3.79         6.71 o                         
   8   6   9          7.00         10.89         6.15 o                         
 -24   0  10         88.65         91.90        25.90 o                         
 -23   0  10         80.03         86.53         8.85 o                         
 -22   0  10         95.44         86.73         8.38 o                         
 -21   0  10          0.02         -2.70         7.37 o                         
 -20   0  10        140.84        131.57         8.27 o                         
 -19   0  10          0.08         11.29         7.31 o                         
 -18   0  10          2.83         -1.50         7.48 o                         
 -17   0  10          8.05         18.35         8.28 o                         
 -16   0  10         33.19         39.89         7.22 o                         
 -15   0  10        315.36        315.11         8.24 o                         
 -14   0  10        751.62        769.24        12.18 o                         
 -13   0  10         10.66         19.07         7.14 o                         
 -12   0  10          0.52          6.35         5.62 o                         
 -11   0  10         15.10         16.46         7.04 o                         
 -10   0  10         93.99         91.44         7.42 o                         
  -9   0  10        543.20        529.73        19.15 o                         
  -8   0  10          1.27         -1.11         5.44 o                         
  -7   0  10         26.30         23.68         5.55 o                         
  -6   0  10         58.58         66.67         5.08 o                         
  -5   0  10         58.45         66.42         5.75 o                         
  -4   0  10         10.96         20.24         5.34 o                         
  -3   0  10         17.55         18.27         5.64 o                         
  -2   0  10         72.53         63.62         4.89 o                         
  -1   0  10         59.15         54.96         4.82 o                         
   0   0  10        395.24        400.85         6.16 o                         
   1   0  10        736.51        735.30        14.15 o                         
   2   0  10       2161.80       2083.43        22.19 o                         
   3   0  10       1101.15       1098.02         9.24 o                         
   4   0  10         11.30         14.71         5.70 o                         
   5   0  10         49.42         57.69         8.06 o                         
   6   0  10         46.51         59.70         6.13 o                         
   7   0  10        168.72        184.36         6.79 o                         
   8   0  10        650.12        635.69         8.06 o                         
   9   0  10        873.26        882.38        12.78 o                         
  10   0  10        465.94        445.55         7.45 o                         
  11   0  10         33.42         40.45         6.30 o                         
  12   0  10        146.63        135.32         7.97 o                         
  13   0  10        104.94         97.42         6.55 o                         
  14   0  10         10.99         18.74         6.94 o                         
  15   0  10          0.72         -2.47         8.10 o                         
  16   0  10         41.44         53.57         8.82 o                         
  17   0  10         14.92         11.12         9.60 o                         
 -24   1  10         18.07         18.31         5.99 o                         
 -23   1  10          8.90         19.36         5.81 o                         
 -22   1  10          0.25          4.60         4.96 o                         
 -21   1  10          1.32          5.48         4.89 o                         
 -20   1  10         11.96         14.50         5.33 o                         
 -19   1  10          2.86          6.61         4.64 o                         
 -18   1  10          2.27         -1.26         4.74 o                         
 -17   1  10          0.77          8.78         5.00 o                         
 -16   1  10          3.00          3.73         4.86 o                         
 -15   1  10          2.98          2.41         4.46 o                         
 -14   1  10         85.42         92.72         5.24 o                         
 -13   1  10         26.40         26.41         4.48 o                         
 -12   1  10         20.11         21.15         4.08 o                         
 -11   1  10          0.01          5.09         4.01 o                         
 -10   1  10        363.89        368.67         4.98 o                         
  -9   1  10        238.11        249.47         4.88 o                         
  -8   1  10         13.89         14.89         4.20 o                         
  -7   1  10         43.53         42.59         3.96 o                         
  -6   1  10          5.58         11.49         3.87 o                         
  -5   1  10        116.64        120.82         4.65 o                         
  -4   1  10         12.48         15.79         3.96 o                         
  -3   1  10        108.58        110.07         3.96 o                         
  -2   1  10          5.33          6.02         3.56 o                         
  -1   1  10          2.07          6.99         3.56 o                         
   0   1  10          6.29          5.49         3.63 o                         
   1   1  10       1024.64       1066.30        11.78 o                         
   2   1  10        703.09        723.43        10.53 o                         
   3   1  10        429.27        452.30         8.70 o                         
   4   1  10          3.78          2.82         3.80 o                         
   5   1  10         11.92          9.62         3.89 o                         
   6   1  10          1.70          5.63         4.11 o                         
   7   1  10         66.95         74.42         4.18 o                         
   8   1  10         20.96         29.05         4.61 o                         
   9   1  10         67.86         74.51         4.94 o                         
  10   1  10        584.88        584.50         7.86 o                         
  11   1  10         31.22         27.46         4.51 o                         
  12   1  10         98.22         90.89         4.79 o                         
  13   1  10          4.22          7.29         4.87 o                         
  14   1  10         20.51         21.94         4.83 o                         
  15   1  10          6.18         12.38         5.31 o                         
  16   1  10          0.22          0.13         5.40 o                         
  17   1  10          2.42          6.21         6.26 o                         
 -23   2  10          1.04          5.76         5.37 o                         
 -22   2  10          0.62          2.60         5.82 o                         
 -21   2  10         19.81         17.61         5.82 o                         
 -20   2  10          1.97          7.80         5.52 o                         
 -19   2  10          0.00         -0.78         4.79 o                         
 -18   2  10         10.85          5.94         5.28 o                         
 -17   2  10         11.74         13.99         4.35 o                         
 -16   2  10         11.71         16.55         4.21 o                         
 -15   2  10          2.66          7.39         4.43 o                         
 -14   2  10          4.13          6.76         4.44 o                         
 -13   2  10         61.86         70.79         4.74 o                         
 -12   2  10         13.93         17.26         4.35 o                         
 -11   2  10          7.36          7.55         4.08 o                         
 -10   2  10         53.53         50.47         4.15 o                         
  -9   2  10         16.25         19.33         3.88 o                         
  -8   2  10          9.68          6.30         4.71 o                         
  -7   2  10          8.11         14.63         3.96 o                         
  -6   2  10        391.66        402.51         5.43 o                         
  -5   2  10          2.77          6.26         3.73 o                         
  -4   2  10          7.31          5.83         3.45 o                         
  -3   2  10        173.56        178.84         3.92 o                         
  -2   2  10         37.07         42.33         3.71 o                         
  -1   2  10         69.72         69.96         3.38 o                         
   0   2  10          3.28          1.97         3.59 o                         
   1   2  10         22.07         21.88         5.00 o                         
   2   2  10        114.56        121.14         4.81 o                         
   3   2  10        440.92        429.89         5.83 o                         
   4   2  10        194.92        192.90         4.66 o                         
   5   2  10         86.97        100.49         4.25 o                         
   6   2  10        175.22        182.18         4.60 o                         
   7   2  10        140.71        152.75         4.82 o                         
   8   2  10         10.35         11.98         4.41 o                         
   9   2  10         48.24         49.21         4.80 o                         
  10   2  10         98.19         98.66         4.75 o                         
  11   2  10          0.01          4.49         4.66 o                         
  12   2  10          0.04          5.93         4.84 o                         
  13   2  10          0.74          6.94         4.89 o                         
  14   2  10         54.73         46.72         5.21 o                         
  15   2  10          0.25          1.88         5.50 o                         
  16   2  10          2.38          7.90         5.63 o                         
 -22   3  10          1.61          0.33         5.43 o                         
 -21   3  10          0.95          4.15         5.24 o                         
 -20   3  10         34.81         32.77         5.39 o                         
 -19   3  10          9.05         13.15         5.08 o                         
 -18   3  10         27.14         39.29         5.11 o                         
 -17   3  10         41.57         50.11         4.94 o                         
 -16   3  10          1.03          7.33         4.71 o                         
 -15   3  10          1.06          6.69         4.63 o                         
 -14   3  10         15.13         12.72         4.24 o                         
 -13   3  10        128.65        133.99         5.45 o                         
 -12   3  10        369.89        387.59         6.17 o                         
 -11   3  10         50.55         51.46         4.27 o                         
 -10   3  10        357.64        332.80         5.31 o                         
  -9   3  10        419.91        388.61         7.66 o                         
  -8   3  10         23.86         27.21         4.00 o                         
  -7   3  10          6.07          7.98         4.42 o                         
  -6   3  10        181.55        181.16         4.45 o                         
  -5   3  10        104.02        109.15         3.87 o                         
  -4   3  10          0.00          0.23         3.53 o                         
  -3   3  10        209.95        217.45         4.57 o                         
  -2   3  10          0.90         -0.29         4.06 o                         
  -1   3  10          0.67          6.37         3.84 o                         
   0   3  10        370.07        365.29        11.97 o                         
   1   3  10          9.08         10.17         4.81 o                         
   2   3  10          7.68          4.14         4.27 o                         
   3   3  10          8.80          8.14         4.37 o                         
   4   3  10        365.49        341.04         6.24 o                         
   5   3  10         68.96         61.97         5.14 o                         
   6   3  10         41.40         63.30         5.19 o                         
   7   3  10        269.73        300.68         5.91 o                         
   8   3  10         73.85         81.55         5.50 o                         
   9   3  10         57.90         72.69         5.58 o                         
  10   3  10         51.05         49.88         5.29 o                         
  11   3  10         19.65         23.96         5.36 o                         
  12   3  10         57.72         65.89         5.60 o                         
  13   3  10         24.77         22.81         5.66 o                         
  14   3  10          0.04         -1.34         5.89 o                         
  15   3  10          0.01          3.13         5.96 o                         
 -20   4  10          2.71         11.33         6.30 o                         
 -19   4  10          5.88          3.71         5.96 o                         
 -18   4  10          8.99         12.97         5.20 o                         
 -17   4  10          7.34          8.89         5.08 o                         
 -16   4  10          6.13          7.15         5.12 o                         
 -15   4  10          8.75         11.00         4.48 o                         
 -14   4  10          3.90          4.56         4.85 o                         
 -13   4  10         36.91         34.99         4.88 o                         
 -12   4  10         19.48         18.25         4.63 o                         
 -11   4  10         18.67         17.37         4.77 o                         
 -10   4  10         18.31         13.98         4.76 o                         
  -9   4  10        165.02        163.04         4.64 o                         
  -8   4  10         27.04         26.84         4.63 o                         
  -7   4  10         27.96         36.73         4.53 o                         
  -6   4  10        120.15        113.48         4.54 o                         
  -5   4  10         48.42         47.89         4.27 o                         
  -4   4  10         71.23         79.29         3.91 o                         
  -3   4  10         68.94         66.48         3.94 o                         
  -2   4  10        324.42        318.60         6.03 o                         
  -1   4  10         17.21         21.02         5.45 o                         
   0   4  10        124.18        136.50         4.87 o                         
   1   4  10          1.25          3.73         4.90 o                         
   2   4  10         77.87         86.22         5.38 o                         
   3   4  10         47.96         54.32         5.38 o                         
   4   4  10         33.56         29.65         5.47 o                         
   5   4  10        233.19        224.59         6.85 o                         
   6   4  10          2.09          7.49         6.01 o                         
   7   4  10         48.26         56.12        10.19 o                         
   8   4  10          0.00          0.60         6.15 o                         
   9   4  10         16.17         16.44         6.36 o                         
  10   4  10          7.22          7.19         6.33 o                         
  11   4  10          0.00          4.99         5.62 o                         
  12   4  10         43.46         59.97         6.73 o                         
  13   4  10         24.32         23.39         6.84 o                         
 -17   5  10          0.44         -3.07         5.50 o                         
 -16   5  10         49.01         44.32         5.00 o                         
 -15   5  10          3.14          7.05         5.54 o                         
 -14   5  10         26.25         26.89         5.12 o                         
 -13   5  10          0.00          0.39         4.96 o                         
 -12   5  10         53.76         54.80         5.83 o                         
 -11   5  10          8.86         12.47         4.80 o                         
 -10   5  10         29.64         39.96         4.99 o                         
  -9   5  10          0.64          4.70         4.98 o                         
  -8   5  10         98.24         90.92         5.06 o                         
  -7   5  10         53.86         51.43         4.92 o                         
  -6   5  10          7.08          7.57         4.48 o                         
  -5   5  10          1.87          5.27         4.38 o                         
  -4   5  10         56.60         64.42         4.09 o                         
  -3   5  10         14.83         12.43         5.06 o                         
  -2   5  10         45.52         47.16         5.23 o                         
  -1   5  10         15.57         14.78         5.74 o                         
   0   5  10        101.92        108.51         5.70 o                         
   1   5  10          1.05          6.36         4.74 o                         
   2   5  10          0.04          4.24         4.82 o                         
   3   5  10         43.37         46.50         9.50 o                         
   4   5  10         12.86         11.98        10.78 o                         
   5   5  10          0.10          1.51         6.29 o                         
   6   5  10          6.16          8.45         6.38 o                         
   7   5  10          2.75         -3.03         6.41 o                         
   8   5  10          1.28          0.93         5.69 o                         
   9   5  10          3.51          5.85         5.22 o                         
  10   5  10          0.51          3.49         6.95 o                         
 -13   6  10          5.19          7.73         5.60 o                         
 -12   6  10          0.77         -1.46         5.50 o                         
 -11   6  10         18.10         17.52         5.65 o                         
 -10   6  10         10.04         13.65         5.37 o                         
  -9   6  10          3.21         -0.18         5.33 o                         
  -8   6  10          6.87         12.56         5.40 o                         
  -7   6  10          7.11         10.17         5.09 o                         
  -6   6  10          0.09          4.05         4.62 o                         
  -5   6  10         16.72         13.06         5.18 o                         
  -4   6  10          9.53         11.77         5.44 o                         
  -3   6  10          4.72         10.59         5.37 o                         
  -2   6  10          0.13          6.31         5.41 o                         
  -1   6  10          0.00          7.68         5.61 o                         
   0   6  10          6.86          4.39         6.92 o                         
   1   6  10         27.44         27.78         5.81 o                         
   2   6  10         36.92         42.66         6.86 o                         
   3   6  10         32.46         32.90         5.75 o                         
   4   6  10          5.36         -0.75         5.31 o                         
   5   6  10         15.91         15.83        10.05 o                         
   6   6  10          2.41          5.44         6.80 o                         
 -23   1  11          0.06         -4.16         5.39 o                         
 -22   1  11          9.45         10.96         5.18 o                         
 -21   1  11          1.56          6.74         5.64 o                         
 -20   1  11         19.60         17.68         4.90 o                         
 -19   1  11          4.57          2.58         4.33 o                         
 -18   1  11          6.95          9.68         5.11 o                         
 -17   1  11          9.67          4.54         5.19 o                         
 -16   1  11          0.31         -0.49         5.11 o                         
 -15   1  11          0.61          6.33         4.38 o                         
 -14   1  11          5.48          5.88         4.11 o                         
 -13   1  11          2.24          4.73         4.46 o                         
 -12   1  11         21.32         24.59         4.49 o                         
 -11   1  11         21.41         23.69         4.56 o                         
 -10   1  11         30.85         37.73         4.09 o                         
  -9   1  11         23.65         23.12         4.03 o                         
  -8   1  11          0.74          3.69         3.79 o                         
  -7   1  11        324.22        323.36         4.54 o                         
  -6   1  11          0.19          5.73         4.27 o                         
  -5   1  11        262.82        268.06         5.23 o                         
  -4   1  11         33.94         38.33         4.04 o                         
  -3   1  11        331.76        339.12         5.51 o                         
  -2   1  11         26.64         29.67         3.95 o                         
  -1   1  11        744.99        760.10         7.00 o                         
   0   1  11        168.72        167.56         4.09 o                         
   1   1  11        222.63        230.31         4.52 o                         
   2   1  11        119.21        126.69         4.31 o                         
   3   1  11         65.40         72.18         3.90 o                         
   4   1  11          2.17          5.39         4.60 o                         
   5   1  11         76.99         91.67         4.39 o                         
   6   1  11         35.69         42.52         4.15 o                         
   7   1  11          9.48         13.54         4.34 o                         
   8   1  11         58.14         61.18         3.96 o                         
   9   1  11        101.75         90.19         4.39 o                         
  10   1  11         14.07         17.04         4.85 o                         
  11   1  11         34.92         43.81         5.10 o                         
  12   1  11         95.13        103.43         4.98 o                         
  13   1  11         70.86         68.33         4.89 o                         
  14   1  11          2.18          4.35         4.95 o                         
  15   1  11          0.00          4.49         5.13 o                         
  16   1  11         12.28         18.01         5.21 o                         
 -23   2  11         24.65         16.60         5.94 o                         
 -22   2  11         13.53         24.88         5.96 o                         
 -21   2  11         33.79         34.61         5.80 o                         
 -20   2  11         10.00         13.09         4.53 o                         
 -19   2  11         39.50         38.03         5.08 o                         
 -18   2  11          1.87          9.29         4.35 o                         
 -17   2  11          0.03          5.23         4.67 o                         
 -16   2  11         29.13         34.27         4.30 o                         
 -15   2  11          1.64          1.57         4.49 o                         
 -14   2  11          9.64         14.78         4.45 o                         
 -13   2  11         15.80         19.70         4.36 o                         
 -12   2  11          0.52          0.83         4.05 o                         
 -11   2  11        137.33        130.27         4.71 o                         
 -10   2  11         78.96         74.67         4.55 o                         
  -9   2  11        554.10        573.31        11.56 o                         
  -8   2  11        528.01        534.35         7.40 o                         
  -7   2  11        115.56        114.44         3.84 o                         
  -6   2  11          0.67          5.14         4.04 o                         
  -5   2  11         39.61         36.77         3.92 o                         
  -4   2  11          2.05          5.73         3.80 o                         
  -3   2  11        161.54        167.77         3.87 o                         
  -2   2  11         17.78         25.36         3.88 o                         
  -1   2  11        553.71        559.07         7.09 o                         
   0   2  11         21.74         25.28         3.90 o                         
   1   2  11         60.90         59.94         4.47 o                         
   2   2  11         78.29         81.04         5.20 o                         
   3   2  11        314.94        293.76         6.69 o                         
   4   2  11         54.66         60.16         4.77 o                         
   5   2  11        391.66        400.78         5.51 o                         
   6   2  11          0.00          6.08         4.45 o                         
   7   2  11         14.27         15.11         4.00 o                         
   8   2  11         50.63         52.56         4.16 o                         
   9   2  11         12.44          6.88         4.29 o                         
  10   2  11         40.89         42.85         4.45 o                         
  11   2  11         11.63         13.72         4.97 o                         
  12   2  11          6.24         11.66         4.46 o                         
  13   2  11         58.66         69.66         5.28 o                         
  14   2  11          8.87         10.22         5.21 o                         
  15   2  11          2.39          5.55         5.34 o                         
 -21   3  11          3.94          2.10         5.28 o                         
 -20   3  11          0.11          6.21         5.14 o                         
 -19   3  11          0.68         -0.39         4.62 o                         
 -18   3  11          6.67          5.71         4.88 o                         
 -17   3  11          0.01          1.19         4.28 o                         
 -16   3  11          2.84         -1.93         4.33 o                         
 -15   3  11         44.72         51.88         4.45 o                         
 -14   3  11        213.74        209.91         5.75 o                         
 -13   3  11         14.78         21.30         4.71 o                         
 -12   3  11         72.73         71.03         4.42 o                         
 -11   3  11         56.59         57.85         4.73 o                         
 -10   3  11        566.67        533.06         5.86 o                         
  -9   3  11        414.19        404.47         5.23 o                         
  -8   3  11        167.82        164.74         4.87 o                         
  -7   3  11          7.33         12.04         4.43 o                         
  -6   3  11         52.54         55.86         3.96 o                         
  -5   3  11         89.04         90.23         3.80 o                         
  -4   3  11         39.82         45.00         4.10 o                         
  -3   3  11        117.75        117.52         4.29 o                         
  -2   3  11          2.20          3.90         3.71 o                         
  -1   3  11        207.33        209.97         4.59 o                         
   0   3  11         83.11         87.74         4.63 o                         
   1   3  11          0.21          5.04         5.11 o                         
   2   3  11         23.17         27.86         4.64 o                         
   3   3  11          0.46          2.08         4.79 o                         
   4   3  11          7.83         11.77         4.87 o                         
   5   3  11        169.57        158.95         5.45 o                         
   6   3  11         44.30         36.57         4.73 o                         
   7   3  11         12.54         10.77         5.10 o                         
   8   3  11          4.31          9.52         5.28 o                         
   9   3  11          9.38         15.21         5.26 o                         
  10   3  11          0.26          9.89         5.39 o                         
  11   3  11         56.98         57.67         5.57 o                         
  12   3  11          5.53         12.74         5.68 o                         
  13   3  11         43.65         51.28         5.92 o                         
  14   3  11          1.61          4.27         5.25 o                         
 -19   4  11          0.01          7.94         5.37 o                         
 -18   4  11         29.56         24.78         4.84 o                         
 -17   4  11          0.08         -3.09         5.09 o                         
 -16   4  11          1.01          1.45         4.98 o                         
 -15   4  11          3.02          9.83         4.99 o                         
 -14   4  11          0.19          3.40         4.78 o                         
 -13   4  11         15.17         21.81         4.78 o                         
 -12   4  11         28.02         19.73         4.33 o                         
 -11   4  11          0.01          1.77         4.24 o                         
 -10   4  11          2.27          0.15         4.65 o                         
  -9   4  11          3.90         11.90         4.54 o                         
  -8   4  11          3.06          6.61         4.16 o                         
  -7   4  11          1.70          7.86         4.73 o                         
  -6   4  11          1.40          2.82         4.11 o                         
  -5   4  11          0.23          3.99         4.16 o                         
  -4   4  11        173.88        165.87         4.63 o                         
  -3   4  11          6.86          7.59         3.85 o                         
  -2   4  11         45.57         58.07         4.40 o                         
  -1   4  11        131.08        143.81         5.57 o                         
   0   4  11        139.99        123.23         6.09 o                         
   1   4  11         31.09         31.25         4.60 o                         
   2   4  11         10.70          9.02         4.60 o                         
   3   4  11         14.14         19.78         4.71 o                         
   4   4  11         21.08         14.00         5.47 o                         
   5   4  11         16.32         26.28         5.64 o                         
   6   4  11        151.19        149.65         6.83 o                         
   7   4  11          2.15          7.54         4.94 o                         
   8   4  11        130.63        106.78         9.71 o                         
   9   4  11          0.27          5.39         6.40 o                         
  10   4  11         16.35         18.36         7.39 o                         
  11   4  11          3.37          3.44         5.19 o                         
  12   4  11         41.44         43.28         8.08 o                         
 -16   5  11          0.05          2.61         5.43 o                         
 -15   5  11          0.22         -3.27         5.30 o                         
 -14   5  11         23.93         29.49         5.31 o                         
 -13   5  11         13.45         18.88         5.29 o                         
 -12   5  11          0.17          3.20         5.23 o                         
 -11   5  11         45.29         48.09         5.27 o                         
 -10   5  11         26.95         31.91         5.38 o                         
  -9   5  11          1.14          4.88         4.92 o                         
  -8   5  11         22.72         22.61         4.84 o                         
  -7   5  11          0.66          5.99         4.96 o                         
  -6   5  11          5.27          4.29         4.53 o                         
  -5   5  11          0.03          2.56         4.07 o                         
  -4   5  11         80.88         90.15         4.92 o                         
  -3   5  11         22.02         13.74         4.83 o                         
  -2   5  11          1.81          1.94         5.03 o                         
  -1   5  11          6.79         13.58         5.18 o                         
   0   5  11          0.03         -0.35         6.61 o                         
   1   5  11          5.57          8.15         4.54 o                         
   2   5  11         58.24         54.42         5.36 o                         
   3   5  11          2.34         -5.74         6.31 o                         
   4   5  11         16.87         17.50         6.46 o                         
   5   5  11          0.51          1.89         6.47 o                         
   6   5  11         25.88         39.13         5.93 o                         
   7   5  11         18.44         31.07         6.68 o                         
   8   5  11         18.30         25.26         6.87 o                         
   9   5  11          0.01          8.72         6.99 o                         
 -11   6  11          0.86          3.68         5.46 o                         
 -10   6  11          3.03          7.30         5.38 o                         
  -9   6  11          0.86          5.29         5.40 o                         
  -8   6  11          4.37          3.76         5.47 o                         
  -7   6  11          1.20          6.80         5.03 o                         
  -6   6  11         14.19         14.66         4.68 o                         
  -5   6  11         19.88         26.39         4.82 o                         
  -4   6  11         13.99         21.21         5.74 o                         
  -3   6  11          1.60         11.04         5.57 o                         
  -2   6  11          1.31          3.21         4.97 o                         
  -1   6  11          0.23          1.31         5.81 o                         
   0   6  11         38.02         32.09         5.51 o                         
   1   6  11          0.71         11.72         8.27 o                         
   2   6  11          1.17          7.06         6.78 o                         
   3   6  11         28.86         25.41         6.99 o                         
   4   6  11          0.23          8.66         7.07 o                         
 -23   0  12          0.69         12.71         8.28 o                         
 -22   0  12         31.35         37.25         8.43 o                         
 -21   0  12         21.87         31.97         8.28 o                         
 -20   0  12          0.97          0.01         6.26 o                         
 -19   0  12         49.65         53.55         7.82 o                         
 -18   0  12         29.04         30.44         6.19 o                         
 -17   0  12        249.60        237.96         8.46 o                         
 -16   0  12         30.82         25.63         7.46 o                         
 -15   0  12         21.86         25.95         6.04 o                         
 -14   0  12         35.24         43.03         7.24 o                         
 -13   0  12         15.24         18.61         7.04 o                         
 -12   0  12         38.35         35.53         5.79 o                         
 -11   0  12        562.81        525.97         7.38 o                         
 -10   0  12        179.48        185.91         6.35 o                         
  -9   0  12        682.87        680.90        15.90 o                         
  -8   0  12         49.40         59.49         5.83 o                         
  -7   0  12        365.80        363.14         7.31 o                         
  -6   0  12        120.34        120.08         6.19 o                         
  -5   0  12        556.05        554.92         8.98 o                         
  -4   0  12        786.93        765.33         7.51 o                         
  -3   0  12        216.87        213.24         5.78 o                         
  -2   0  12        353.14        362.46         7.42 o                         
  -1   0  12        250.32        241.21         6.49 o                         
   0   0  12          0.02         -1.00         4.31 o                         
   1   0  12        801.19        804.26        20.51 o                         
   2   0  12          6.50         12.75         5.67 o                         
   3   0  12        219.88        233.85         6.85 o                         
   4   0  12        171.47        174.81         9.17 o                         
   5   0  12        341.47        353.21         9.31 o                         
   6   0  12       1286.99       1374.26        53.19 o                         
   7   0  12        611.94        617.96        23.16 o                         
   8   0  12        186.98        200.55        14.14 o                         
   9   0  12         23.42         17.69         8.34 o                         
  10   0  12        325.54        279.82         7.51 o                         
  11   0  12          0.26         13.18         6.73 o                         
  12   0  12         36.97         34.58         8.28 o                         
  13   0  12          0.35         -0.95         6.74 o                         
  14   0  12         41.35         54.69         7.56 o                         
  15   0  12          8.05          5.56         7.74 o                         
 -23   1  12         10.40          9.40         6.05 o                         
 -22   1  12          1.99          7.59         5.11 o                         
 -21   1  12          8.23         13.16         5.78 o                         
 -20   1  12          0.59          8.25         4.97 o                         
 -19   1  12          0.12          2.35         4.37 o                         
 -18   1  12        189.69        180.13        10.90 o                         
 -17   1  12         14.94          9.87         5.28 o                         
 -16   1  12         57.04         59.06         6.28 o                         
 -15   1  12         10.17         12.46         4.25 o                         
 -14   1  12         39.29         32.43         4.16 o                         
 -13   1  12          2.92          8.24         4.01 o                         
 -12   1  12        194.71        199.15         4.92 o                         
 -11   1  12         31.77         35.09         4.16 o                         
 -10   1  12        144.61        133.59         4.11 o                         
  -9   1  12        236.13        230.95         5.45 o                         
  -8   1  12          1.30          5.52         3.43 o                         
  -7   1  12          8.23         10.58         4.29 o                         
  -6   1  12        103.18         98.94         4.22 o                         
  -5   1  12         28.91         34.11         3.98 o                         
  -4   1  12         56.87         51.91         3.97 o                         
  -3   1  12         24.08         25.59         3.95 o                         
  -2   1  12         25.48         29.25         3.57 o                         
  -1   1  12        113.54        115.40         4.01 o                         
   0   1  12         19.13         24.63         4.08 o                         
   1   1  12        105.06        111.16         4.44 o                         
   2   1  12          1.44          3.98         4.08 o                         
   3   1  12          6.42         12.71         3.70 o                         
   4   1  12         34.74         35.37         4.37 o                         
   5   1  12          8.50         10.70         4.63 o                         
   6   1  12        253.79        259.01         5.53 o                         
   7   1  12         22.56         23.68         4.57 o                         
   8   1  12         86.83         88.99         4.70 o                         
   9   1  12          1.80          4.50         4.33 o                         
  10   1  12          0.22          8.56         4.52 o                         
  11   1  12         22.54         29.17         4.96 o                         
  12   1  12         16.75         19.79         5.04 o                         
  13   1  12         20.90         21.58         5.83 o                         
  14   1  12          0.08          4.40         6.03 o                         
  15   1  12          2.35          9.24         6.15 o                         
 -22   2  12          0.00         12.67         5.41 o                         
 -21   2  12          0.01         -2.17         4.76 o                         
 -20   2  12         17.59         19.09         5.11 o                         
 -19   2  12          9.32         12.35         4.56 o                         
 -18   2  12          8.86         15.92         3.79 o                         
 -17   2  12         52.69         54.20         4.86 o                         
 -16   2  12         58.46         58.06         5.01 o                         
 -15   2  12         19.31         19.46         4.60 o                         
 -14   2  12         36.27         44.26         4.79 o                         
 -13   2  12          4.15         13.67         5.10 o                         
 -12   2  12          8.28          7.63         3.95 o                         
 -11   2  12        243.20        239.52         6.54 o                         
 -10   2  12          2.66          1.24         4.97 o                         
  -9   2  12        371.88        358.04         5.02 o                         
  -8   2  12        132.21        133.66         4.37 o                         
  -7   2  12        200.34        201.64         4.59 o                         
  -6   2  12        105.80        114.17         4.11 o                         
  -5   2  12        124.38        123.50         4.45 o                         
  -4   2  12          0.34          6.00         3.86 o                         
  -3   2  12         12.70         18.82         4.02 o                         
  -2   2  12         64.58         74.37         4.59 o                         
  -1   2  12         17.46         15.82         3.36 o                         
   0   2  12          0.01          4.88         4.41 o                         
   1   2  12          9.89         15.59         4.01 o                         
   2   2  12         94.43         99.00         5.00 o                         
   3   2  12        413.12        394.70        11.80 o                         
   4   2  12         12.76         20.07         4.71 o                         
   5   2  12        213.64        201.80         5.11 o                         
   6   2  12         39.78         43.40         4.59 o                         
   7   2  12          2.41          4.64         4.46 o                         
   8   2  12         45.57         56.55         4.78 o                         
   9   2  12         19.18         21.01         4.70 o                         
  10   2  12          3.55          5.29         4.78 o                         
  11   2  12         10.37         15.30         4.98 o                         
  12   2  12          8.82         13.06         5.12 o                         
  13   2  12          1.19          0.88         5.26 o                         
  14   2  12          4.74          8.62         5.42 o                         
 -21   3  12          0.72         -1.85         4.98 o                         
 -20   3  12          0.27          1.43         5.30 o                         
 -19   3  12          8.29         12.38         5.16 o                         
 -18   3  12         36.10         38.75         5.55 o                         
 -17   3  12         12.57         16.63         4.93 o                         
 -16   3  12          1.91          6.06         4.73 o                         
 -15   3  12         37.66         46.21         5.01 o                         
 -14   3  12         77.35         78.51         5.39 o                         
 -13   3  12         67.60         55.91         4.50 o                         
 -12   3  12        350.67        332.26         5.59 o                         
 -11   3  12        199.18        201.33         4.76 o                         
 -10   3  12          5.76          7.88         4.54 o                         
  -9   3  12         25.62         31.06         4.22 o                         
  -8   3  12        701.62        687.37         8.65 o                         
  -7   3  12        274.65        269.61         4.93 o                         
  -6   3  12          8.69          9.97         3.92 o                         
  -5   3  12         68.03         69.12         3.98 o                         
  -4   3  12         14.96         15.32         4.02 o                         
  -3   3  12         24.04         29.29         3.76 o                         
  -2   3  12        293.07        313.15         4.77 o                         
  -1   3  12        117.25        105.96         4.41 o                         
   0   3  12        251.74        260.64         8.58 o                         
   1   3  12         31.99         30.41         4.78 o                         
   2   3  12         32.93         33.17         5.65 o                         
   3   3  12          2.20          0.42         5.01 o                         
   4   3  12          2.57          1.32         4.52 o                         
   5   3  12         78.06         66.12         4.75 o                         
   6   3  12         69.54         86.69         5.44 o                         
   7   3  12          7.28         16.08         4.81 o                         
   8   3  12        124.08        118.28         5.89 o                         
   9   3  12         22.73         24.58         5.56 o                         
  10   3  12         12.13          6.69         5.56 o                         
  11   3  12         24.01         18.52         5.24 o                         
  12   3  12         35.98         49.17         6.01 o                         
  13   3  12          1.87          4.91         5.98 o                         
 -19   4  12          3.34          6.12         5.47 o                         
 -18   4  12         10.67         17.00         5.38 o                         
 -17   4  12         14.26         19.07         5.25 o                         
 -16   4  12         21.29         24.32         4.64 o                         
 -15   4  12          0.98         -0.17         4.97 o                         
 -14   4  12          9.62         10.54         4.55 o                         
 -13   4  12         89.07         70.36         5.09 o                         
 -12   4  12          3.59         -0.14         5.49 o                         
 -11   4  12         28.09         30.16         4.80 o                         
 -10   4  12         84.86         87.20         5.06 o                         
  -9   4  12         92.14         82.56         5.10 o                         
  -8   4  12         55.12         54.72         4.82 o                         
  -7   4  12        209.70        200.60         5.17 o                         
  -6   4  12          8.95          5.54         4.10 o                         
  -5   4  12         55.44         50.75         4.23 o                         
  -4   4  12         79.02         71.26         4.00 o                         
  -3   4  12        191.63        189.46         4.84 o                         
  -2   4  12         72.46         78.48         5.12 o                         
  -1   4  12        185.48        165.64         5.00 o                         
   0   4  12          2.67         10.40         5.01 o                         
   1   4  12          1.95          7.79         5.05 o                         
   2   4  12          7.16          5.58         5.07 o                         
   3   4  12          4.51         10.31         5.28 o                         
   4   4  12          7.75          5.82         5.37 o                         
   5   4  12         14.99         16.84         5.10 o                         
   6   4  12         29.44         24.53         5.48 o                         
   7   4  12          4.15          1.81         6.37 o                         
   8   4  12          2.06         -2.08         6.58 o                         
   9   4  12         14.98         14.04         6.75 o                         
  10   4  12          7.65         10.48         6.84 o                         
 -15   5  12          7.29         11.91         5.48 o                         
 -14   5  12          4.03          7.62         5.31 o                         
 -13   5  12          5.25          6.22         5.31 o                         
 -12   5  12          4.16          7.12         5.38 o                         
 -11   5  12         10.03         18.78         4.70 o                         
 -10   5  12          7.73         11.65         4.65 o                         
  -9   5  12          0.07          3.99         4.52 o                         
  -8   5  12         24.00         24.33         5.19 o                         
  -7   5  12         13.52          7.80         5.06 o                         
  -6   5  12         18.53         18.64         4.06 o                         
  -5   5  12         30.09         34.33         4.25 o                         
  -4   5  12         26.90         27.87         3.83 o                         
  -3   5  12          0.38          8.05         4.60 o                         
  -2   5  12         16.20         23.76         5.13 o                         
  -1   5  12         10.91         12.48         5.39 o                         
   0   5  12          8.76         17.53         4.90 o                         
   1   5  12          0.00          0.53         6.48 o                         
   2   5  12         10.12         13.64         6.74 o                         
   3   5  12          2.09          3.77         6.51 o                         
   4   5  12         22.57         25.42         6.65 o                         
   5   5  12          2.60         -0.85         5.78 o                         
   6   5  12          0.05         -1.66         6.06 o                         
   7   5  12          1.57          6.35         6.03 o                         
  -9   6  12          1.62          8.28         5.04 o                         
  -8   6  12          1.76          5.12         5.62 o                         
  -7   6  12         13.39          9.42         5.14 o                         
  -6   6  12          2.75          3.28         4.27 o                         
  -5   6  12         10.80         11.29         5.57 o                         
  -4   6  12          0.00          2.03         5.74 o                         
  -3   6  12         15.39         20.80         5.28 o                         
  -2   6  12          5.01         11.98         5.88 o                         
  -1   6  12         31.21         39.16         6.48 o                         
   0   6  12          4.15          9.20         6.22 o                         
   1   6  12         32.71         28.14         6.06 o                         
 -22   1  13         14.57         17.07         6.04 o                         
 -21   1  13          2.81          7.10         5.23 o                         
 -20   1  13         11.46         21.84         5.72 o                         
 -19   1  13          3.08          3.63         6.36 o                         
 -18   1  13         11.49         17.60         4.98 o                         
 -17   1  13         10.09         11.07         4.74 o                         
 -16   1  13         89.43         87.38         4.89 o                         
 -15   1  13          2.94         14.28         4.70 o                         
 -14   1  13         16.15         18.54         4.74 o                         
 -13   1  13          0.02         -0.83         4.53 o                         
 -12   1  13         12.40         18.27         4.09 o                         
 -11   1  13         11.17         15.02         4.08 o                         
 -10   1  13          4.59          7.23         3.69 o                         
  -9   1  13          3.14          1.06         3.48 o                         
  -8   1  13         38.12         37.16         3.83 o                         
  -7   1  13          4.71         17.21         4.13 o                         
  -6   1  13        365.71        366.69         4.92 o                         
  -5   1  13         10.40         14.92         3.99 o                         
  -4   1  13         83.24         77.52         4.61 o                         
  -3   1  13         12.80         13.95         3.72 o                         
  -2   1  13         17.69         18.63         3.78 o                         
  -1   1  13         39.29         44.91         3.77 o                         
   0   1  13          0.80          2.73         4.55 o                         
   1   1  13        105.89        123.85         4.75 o                         
   2   1  13        349.20        377.21         8.80 o                         
   3   1  13          4.77         10.86         4.14 o                         
   4   1  13          0.07          1.16         4.26 o                         
   5   1  13         25.91         31.97         4.64 o                         
   6   1  13         35.10         35.48         5.20 o                         
   7   1  13          6.32          8.53         5.38 o                         
   8   1  13          7.04         14.17         4.64 o                         
   9   1  13          7.95         13.44         4.64 o                         
  10   1  13         11.64         18.27         4.99 o                         
  11   1  13          0.25          8.35         5.01 o                         
  12   1  13          0.83          5.94         4.89 o                         
  13   1  13          1.51          3.90         4.89 o                         
 -21   2  13          2.32         10.82         5.40 o                         
 -20   2  13          1.51          0.83         5.10 o                         
 -19   2  13          9.55         11.01         5.15 o                         
 -18   2  13         24.91         26.55         5.15 o                         
 -17   2  13         82.30         83.69         6.12 o                         
 -16   2  13         86.08         86.79         5.28 o                         
 -15   2  13          3.42         11.36         4.70 o                         
 -14   2  13         31.58         38.54         6.19 o                         
 -13   2  13         43.31         40.49         4.26 o                         
 -12   2  13         65.55         61.60         4.67 o                         
 -11   2  13        170.21        160.61         5.66 o                         
 -10   2  13         63.83         68.92         3.91 o                         
  -9   2  13        112.05        105.97         4.45 o                         
  -8   2  13         37.68         43.41         3.87 o                         
  -7   2  13         67.44         68.16         4.47 o                         
  -6   2  13         33.34         35.34         3.80 o                         
  -5   2  13          1.63          1.18         4.17 o                         
  -4   2  13          9.19         12.57         3.69 o                         
  -3   2  13         23.24         29.53         3.85 o                         
  -2   2  13          5.67          2.13         3.85 o                         
  -1   2  13        133.42        140.56         4.41 o                         
   0   2  13         18.21         13.31         4.76 o                         
   1   2  13        177.75        164.37         5.14 o                         
   2   2  13         15.72         15.85         4.78 o                         
   3   2  13        451.28        460.83         5.99 o                         
   4   2  13          0.38          4.74         5.58 o                         
   5   2  13        188.86        198.25         5.93 o                         
   6   2  13         16.82         18.91         4.71 o                         
   7   2  13        131.60        122.36         4.97 o                         
   8   2  13         21.97         28.79         4.65 o                         
   9   2  13          0.98          2.93         4.91 o                         
  10   2  13          5.61          3.96         4.64 o                         
  11   2  13          3.70         12.41         5.23 o                         
  12   2  13          6.29          7.38         5.21 o                         
  13   2  13          2.44         10.32         5.53 o                         
 -20   3  13          1.09          8.19         4.97 o                         
 -19   3  13          4.01          9.51         5.14 o                         
 -18   3  13          0.08          5.61         5.17 o                         
 -17   3  13         30.33         24.73         5.59 o                         
 -16   3  13         10.51         11.78         5.60 o                         
 -15   3  13          5.42         10.36         4.93 o                         
 -14   3  13          6.42         16.20         4.69 o                         
 -13   3  13         18.72         18.78         4.81 o                         
 -12   3  13          5.92          4.68         4.66 o                         
 -11   3  13          4.03          7.32         4.67 o                         
 -10   3  13        232.06        231.99         5.22 o                         
  -9   3  13         44.36         34.12         4.33 o                         
  -8   3  13        154.64        150.30         4.61 o                         
  -7   3  13          8.23         12.66         4.32 o                         
  -6   3  13         43.08         41.23         3.89 o                         
  -5   3  13         30.91         36.66         4.14 o                         
  -4   3  13        238.66        235.02         4.68 o                         
  -3   3  13         12.90         13.39         3.81 o                         
  -2   3  13          1.01          4.99         4.05 o                         
  -1   3  13         88.68         96.05         5.10 o                         
   0   3  13        129.58        128.17         5.20 o                         
   1   3  13          3.97          8.89         4.42 o                         
   2   3  13        224.75        227.24         5.51 o                         
   3   3  13          4.18         15.38         5.98 o                         
   4   3  13          8.92         16.08         5.06 o                         
   5   3  13          0.12          4.88         5.12 o                         
   6   3  13         63.81         65.69         5.31 o                         
   7   3  13          0.89          4.92         4.45 o                         
   8   3  13          2.36          7.97         5.46 o                         
   9   3  13          2.12          1.45         5.39 o                         
  10   3  13         74.04         78.47         6.11 o                         
  11   3  13          2.62         13.15         6.12 o                         
 -18   4  13          0.84          5.67         5.50 o                         
 -17   4  13          3.30          7.22         5.34 o                         
 -16   4  13         11.97         13.51         5.22 o                         
 -15   4  13          9.69         10.99         5.19 o                         
 -14   4  13          0.48          5.40         4.59 o                         
 -13   4  13          2.14          8.67         4.98 o                         
 -12   4  13         21.27         25.98         5.02 o                         
 -11   4  13        124.43        120.89         5.28 o                         
 -10   4  13          1.99          8.58         4.46 o                         
  -9   4  13         73.42         91.58         4.98 o                         
  -8   4  13         42.72         46.40         4.35 o                         
  -7   4  13          0.28          4.70         4.57 o                         
  -6   4  13          8.19         12.63         3.69 o                         
  -5   4  13         69.30         71.26         4.32 o                         
  -4   4  13         71.50         69.38         4.23 o                         
  -3   4  13        117.45        118.60         4.64 o                         
  -2   4  13         22.16         22.85         4.49 o                         
  -1   4  13          2.85          2.87         5.14 o                         
   0   4  13         16.05         11.91         5.16 o                         
   1   4  13          2.08          4.40         4.71 o                         
   2   4  13         18.02         25.11         6.22 o                         
   3   4  13         10.50         10.36         6.39 o                         
   4   4  13          6.18          6.54         5.02 o                         
   5   4  13         49.07         52.35         6.06 o                         
   6   4  13         10.80         15.83         6.14 o                         
   7   4  13        102.39         80.59         6.36 o                         
   8   4  13          6.43          0.69         6.75 o                         
   9   4  13          0.00          0.88         6.88 o                         
 -14   5  13          6.23         10.88         5.50 o                         
 -13   5  13          7.30         18.16         5.39 o                         
 -12   5  13          1.22         10.91         5.33 o                         
 -11   5  13          1.02          6.97         5.16 o                         
 -10   5  13          6.34          6.34         5.34 o                         
  -9   5  13          5.23          4.13         5.25 o                         
  -8   5  13          1.47          5.50         4.94 o                         
  -7   5  13          2.91          2.15         4.97 o                         
  -6   5  13          8.28          4.98         4.54 o                         
  -5   5  13          2.70          4.34         4.02 o                         
  -4   5  13          0.02          2.66         4.43 o                         
  -3   5  13         16.51         16.04         4.73 o                         
  -2   5  13         23.68         21.05         4.97 o                         
  -1   5  13          0.01          1.95         4.91 o                         
   0   5  13          4.08          4.49         4.69 o                         
   1   5  13          0.05         -2.21         5.15 o                         
   2   5  13          0.20          5.92         7.05 o                         
   3   5  13          5.61         12.48        14.39 o                         
   4   5  13          3.02         -2.02         6.85 o                         
   5   5  13          4.75         -0.61         6.09 o                         
 -22   0  14          0.10          4.72         8.75 o                         
 -21   0  14          0.06         12.47         8.08 o                         
 -20   0  14          4.23         19.72         8.31 o                         
 -19   0  14          1.95          5.24         8.02 o                         
 -18   0  14         24.94         23.51         7.96 o                         
 -17   0  14         12.95         10.11         5.57 o                         
 -16   0  14          9.72         15.64         5.38 o                         
 -15   0  14          9.12          3.84         6.17 o                         
 -14   0  14          0.51         -0.89         5.96 o                         
 -13   0  14        178.42        164.10         6.53 o                         
 -12   0  14          0.26          6.25         6.55 o                         
 -11   0  14         12.59          7.64         5.91 o                         
 -10   0  14         34.24         44.26         5.78 o                         
  -9   0  14         96.75         94.34         5.37 o                         
  -8   0  14        121.51        122.62         6.14 o                         
  -7   0  14          3.89          5.35         4.34 o                         
  -6   0  14        350.07        345.33         8.96 o                         
  -5   0  14         54.62         55.70         5.82 o                         
  -4   0  14          1.69          0.71         7.14 o                         
  -3   0  14         22.23         35.14         5.81 o                         
  -2   0  14         67.92         67.37         5.93 o                         
  -1   0  14        334.05        349.82         8.63 o                         
   0   0  14         38.66         45.50         6.04 o                         
   1   0  14          1.95          2.58         6.42 o                         
   2   0  14         13.88         12.93         6.28 o                         
   3   0  14          0.01          7.77         5.93 o                         
   4   0  14        215.03        219.92        10.68 o                         
   5   0  14         56.54         63.06         6.48 o                         
   6   0  14        107.94        110.05         6.76 o                         
   7   0  14         87.65         83.51         7.10 o                         
   8   0  14         30.90         28.46         6.97 o                         
   9   0  14        319.25        307.98         8.16 o                         
  10   0  14          0.89         -0.87         6.90 o                         
  11   0  14         44.36         28.84         7.12 o                         
  12   0  14          4.64          3.64         8.11 o                         
 -21   1  14          3.41          0.92         4.51 o                         
 -20   1  14         23.27         15.18         5.24 o                         
 -19   1  14          4.11          5.42         5.11 o                         
 -18   1  14         21.26         21.11         5.10 o                         
 -17   1  14         25.19         27.86         4.54 o                         
 -16   1  14          0.00          1.50         4.37 o                         
 -15   1  14          0.12          4.57         4.69 o                         
 -14   1  14         30.06         28.96         4.31 o                         
 -13   1  14         15.09         17.05         3.97 o                         
 -12   1  14        123.48        122.92         4.00 o                         
 -11   1  14          1.18          3.88         4.25 o                         
 -10   1  14         33.47         37.01         3.90 o                         
  -9   1  14          4.56         14.48         5.57 o                         
  -8   1  14         33.61         38.69         3.82 o                         
  -7   1  14         10.39         10.79         4.05 o                         
  -6   1  14          7.62         11.82         4.02 o                         
  -5   1  14         56.25         57.34         4.26 o                         
  -4   1  14         34.75         35.14         3.81 o                         
  -3   1  14         14.39         16.98         4.03 o                         
  -2   1  14        222.91        218.70         4.45 o                         
  -1   1  14        269.67        283.57         5.09 o                         
   0   1  14        247.42        257.90         5.82 o                         
   1   1  14         38.34         40.35         4.59 o                         
   2   1  14          0.42         -1.39         4.81 o                         
   3   1  14          3.07          0.59         4.31 o                         
   4   1  14        134.64        133.01         4.85 o                         
   5   1  14          4.02          4.45         4.29 o                         
   6   1  14        245.59        259.26         5.59 o                         
   7   1  14         22.74         28.00         4.60 o                         
   8   1  14         27.10         30.14         5.61 o                         
   9   1  14         39.93         36.77         5.43 o                         
  10   1  14         11.20         14.64         5.82 o                         
  11   1  14          1.80          4.38         5.38 o                         
  12   1  14          1.21          4.66         5.45 o                         
 -20   2  14          8.39          9.85         4.87 o                         
 -19   2  14          1.15         11.91         4.45 o                         
 -18   2  14          2.86          5.18         5.07 o                         
 -17   2  14          0.00          2.40         4.17 o                         
 -16   2  14         46.55         46.15         5.07 o                         
 -15   2  14         29.89         23.82         4.88 o                         
 -14   2  14         78.40         85.80         4.56 o                         
 -13   2  14         21.95         24.35         4.85 o                         
 -12   2  14         30.07         32.18         4.27 o                         
 -11   2  14          1.46          1.94         4.25 o                         
 -10   2  14          0.46         -0.47         4.14 o                         
  -9   2  14          1.22          7.28         3.68 o                         
  -8   2  14         17.90         22.03         4.33 o                         
  -7   2  14         64.51         67.72         4.73 o                         
  -6   2  14          0.64          3.22         4.14 o                         
  -5   2  14         42.50         50.30         4.34 o                         
  -4   2  14          2.74          3.89         3.91 o                         
  -3   2  14         16.81         19.81         4.06 o                         
  -2   2  14         10.94         13.26         3.75 o                         
  -1   2  14         97.82         89.16         4.06 o                         
   0   2  14          9.25         13.63         4.68 o                         
   1   2  14        107.28        110.47         4.91 o                         
   2   2  14          0.66         -0.82         5.04 o                         
   3   2  14         39.70         44.13         5.23 o                         
   4   2  14         50.66         55.83         5.29 o                         
   5   2  14          0.16          5.78         5.22 o                         
   6   2  14          4.28          6.81         5.87 o                         
   7   2  14          9.61         12.17         5.44 o                         
   8   2  14          5.66         10.75         5.15 o                         
   9   2  14          7.47          3.04         4.84 o                         
  10   2  14         18.45         21.63         5.37 o                         
  11   2  14          6.79          7.30         5.44 o                         
 -19   3  14          3.27          8.11         4.88 o                         
 -18   3  14          0.05          4.41         5.27 o                         
 -17   3  14          7.24         10.74         5.77 o                         
 -16   3  14          1.90         -1.48         4.29 o                         
 -15   3  14          1.18         10.16         4.98 o                         
 -14   3  14          8.04         10.47         4.95 o                         
 -13   3  14         55.97         62.95         5.11 o                         
 -12   3  14         53.88         53.19         5.06 o                         
 -11   3  14         29.73         29.14         4.84 o                         
 -10   3  14         17.01         17.42         4.33 o                         
  -9   3  14         19.24         21.38         4.46 o                         
  -8   3  14          1.53          6.51         4.38 o                         
  -7   3  14          6.20          6.67         4.25 o                         
  -6   3  14         50.40         56.56         5.55 o                         
  -5   3  14         22.19         20.21         3.82 o                         
  -4   3  14         45.76         49.83         4.34 o                         
  -3   3  14         43.34         47.13         4.52 o                         
  -2   3  14          0.72          4.35         4.43 o                         
  -1   3  14          3.18          6.28         4.99 o                         
   0   3  14        207.06        206.07         6.07 o                         
   1   3  14          1.36          1.76         5.08 o                         
   2   3  14         83.72         84.61         4.88 o                         
   3   3  14         25.72         34.33         5.17 o                         
   4   3  14         22.39         17.81         5.80 o                         
   5   3  14          2.47          6.93         6.15 o                         
   6   3  14         21.37         27.21         4.96 o                         
   7   3  14         45.88         43.36         5.76 o                         
   8   3  14          8.34         14.38         5.57 o                         
   9   3  14          0.61         -0.78         5.39 o                         
 -16   4  14          6.60         12.07         5.43 o                         
 -15   4  14         16.68         21.18         5.28 o                         
 -14   4  14          1.87          6.91         5.13 o                         
 -13   4  14          4.88         13.18         4.62 o                         
 -12   4  14         32.52         24.96         5.18 o                         
 -11   4  14         59.67         54.17         5.34 o                         
 -10   4  14         10.45         15.45         4.29 o                         
  -9   4  14         18.18         18.87         4.28 o                         
  -8   4  14          1.56         12.23         4.70 o                         
  -7   4  14          2.70          3.95         4.67 o                         
  -6   4  14          0.85          6.27         4.72 o                         
  -5   4  14          3.12          4.96         4.45 o                         
  -4   4  14          0.01          4.53         4.46 o                         
  -3   4  14         27.29         31.02         4.40 o                         
  -2   4  14         30.65         32.47         5.82 o                         
  -1   4  14          9.77         12.22         5.13 o                         
   0   4  14          2.75          4.33         5.42 o                         
   1   4  14          0.00          2.49         5.46 o                         
   2   4  14         11.12         16.92         5.47 o                         
   3   4  14         28.88         29.87         5.69 o                         
   4   4  14         17.98         15.61         5.27 o                         
   5   4  14          0.13          0.58         6.68 o                         
   6   4  14          2.55          4.75         6.15 o                         
   7   4  14        100.71         80.36         6.85 o                         
 -12   5  14          0.53         -4.87         5.61 o                         
 -11   5  14          3.34          5.89         5.48 o                         
 -10   5  14          1.83          6.14         5.36 o                         
  -9   5  14          2.75         -0.84         5.00 o                         
  -8   5  14          3.32          5.82         5.02 o                         
  -7   5  14          1.71          8.72         5.34 o                         
  -6   5  14          2.81          6.32         5.23 o                         
  -5   5  14         10.69         14.47         4.51 o                         
  -4   5  14          7.38         10.16         4.87 o                         
  -3   5  14         13.35         11.08         5.49 o                         
  -2   5  14         10.66         12.03         5.48 o                         
  -1   5  14          0.39          4.36         5.08 o                         
   0   5  14          0.56          0.07         5.36 o                         
   1   5  14          0.16         -0.51         6.04 o                         
   2   5  14         13.94         11.65         6.26 o                         
 -20   1  15          7.35          6.04         5.43 o                         
 -19   1  15          6.73          0.96         4.70 o                         
 -18   1  15         12.29         10.08         5.21 o                         
 -17   1  15         25.93         22.33         5.10 o                         
 -16   1  15          1.77          2.88         4.50 o                         
 -15   1  15          0.24          7.16         4.46 o                         
 -14   1  15          3.85          9.76         4.28 o                         
 -13   1  15          0.15          7.57         3.95 o                         
 -12   1  15          7.85         15.29         5.45 o                         
 -11   1  15          0.49          6.14         4.26 o                         
 -10   1  15          4.14          7.47         4.78 o                         
  -9   1  15         58.97         60.98         4.08 o                         
  -8   1  15          8.44         11.16         3.88 o                         
  -7   1  15          1.64          7.20         3.64 o                         
  -6   1  15         97.23         96.46         4.81 o                         
  -5   1  15         14.85         16.79         4.26 o                         
  -4   1  15         19.57         22.44         4.31 o                         
  -3   1  15          0.88          5.63         4.31 o                         
  -2   1  15         16.63         20.57         3.94 o                         
  -1   1  15         14.72         15.04         4.73 o                         
   0   1  15         70.90         70.12         4.85 o                         
   1   1  15        256.02        256.90         9.59 o                         
   2   1  15         48.17         48.08         5.15 o                         
   3   1  15        186.63        182.54         5.99 o                         
   4   1  15         83.59         82.77         4.81 o                         
   5   1  15          7.44         12.34         4.61 o                         
   6   1  15        101.10        111.65         5.02 o                         
   7   1  15         14.68         12.94         4.66 o                         
   8   1  15         73.53         75.08         5.23 o                         
   9   1  15          3.48          9.70         4.97 o                         
  10   1  15          2.45          5.88         4.97 o                         
 -19   2  15          0.40          4.51         5.37 o                         
 -18   2  15          6.99         13.64         4.75 o                         
 -17   2  15          8.47         12.89         4.65 o                         
 -16   2  15         16.49         15.27         4.69 o                         
 -15   2  15        107.89        107.50         5.15 o                         
 -14   2  15         25.21         27.30         6.24 o                         
 -13   2  15          4.27          7.38         4.92 o                         
 -12   2  15          4.83          1.51         4.31 o                         
 -11   2  15         15.52         15.18         4.45 o                         
 -10   2  15          7.19          8.99         3.73 o                         
  -9   2  15          5.32         10.32         4.44 o                         
  -8   2  15         42.15         37.44         4.44 o                         
  -7   2  15         36.10         40.55         4.32 o                         
  -6   2  15         24.60         31.24         4.32 o                         
  -5   2  15        195.66        201.43         5.93 o                         
  -4   2  15          0.42          8.53         4.87 o                         
  -3   2  15         67.65         71.52         3.96 o                         
  -2   2  15         20.03         29.49         4.46 o                         
  -1   2  15          2.18          6.75         4.47 o                         
   0   2  15          9.71          3.51         5.02 o                         
   1   2  15        126.50        137.43         6.06 o                         
   2   2  15        108.54        123.94         5.52 o                         
   3   2  15          4.91          8.89         4.81 o                         
   4   2  15         51.58         49.24         4.72 o                         
   5   2  15         21.12         13.01         5.21 o                         
   6   2  15          3.12          3.47         5.46 o                         
   7   2  15         12.33         17.29         5.22 o                         
   8   2  15          6.51          2.67         5.87 o                         
   9   2  15         10.40         16.60         6.50 o                         
 -18   3  15          9.19          7.75         5.46 o                         
 -17   3  15          2.12         -1.06         5.30 o                         
 -16   3  15         25.79         27.02         5.41 o                         
 -15   3  15          8.04          8.70         4.70 o                         
 -14   3  15          0.99          4.93         4.66 o                         
 -13   3  15          4.31          6.31         4.50 o                         
 -12   3  15         33.20         28.15         4.77 o                         
 -11   3  15         17.44         12.81         4.59 o                         
 -10   3  15          0.75          0.55         4.54 o                         
  -9   3  15         96.97         90.65         4.85 o                         
  -8   3  15         15.91         14.97         4.03 o                         
  -7   3  15          9.34         12.27         3.72 o                         
  -6   3  15         55.28         47.58         4.77 o                         
  -5   3  15          6.85          3.45         4.57 o                         
  -4   3  15          8.01          9.63         3.66 o                         
  -3   3  15         14.03         13.07         4.01 o                         
  -2   3  15          2.54          5.40         4.86 o                         
  -1   3  15          0.32          3.87         4.56 o                         
   0   3  15          0.65          5.89         4.91 o                         
   1   3  15          3.41          6.51         4.64 o                         
   2   3  15          7.81         12.12         5.21 o                         
   3   3  15         13.54         16.78         5.24 o                         
   4   3  15          0.03          2.58         5.55 o                         
   5   3  15          5.62          2.80         4.86 o                         
   6   3  15         11.60         16.39         6.57 o                         
   7   3  15          2.65          2.07         5.82 o                         
 -15   4  15         12.93         20.35         5.03 o                         
 -14   4  15         15.57         15.11         5.35 o                         
 -13   4  15          8.00          9.94         5.29 o                         
 -12   4  15        127.17        102.30         4.79 o                         
 -11   4  15         10.61         13.59         4.95 o                         
 -10   4  15         59.35         53.99         4.66 o                         
  -9   4  15         11.58         12.40         4.48 o                         
  -8   4  15          3.57          7.52         5.00 o                         
  -7   4  15         22.86         20.09         5.01 o                         
  -6   4  15          3.96          5.25         4.96 o                         
  -5   4  15         22.81         21.90         4.51 o                         
  -4   4  15          0.91         -0.19         4.07 o                         
  -3   4  15          0.91          3.34         5.11 o                         
  -2   4  15          9.77         12.79         4.78 o                         
  -1   4  15         38.69         36.94         5.41 o                         
   0   4  15         21.11         26.04         5.58 o                         
   1   4  15          1.15          4.39         5.53 o                         
   2   4  15          3.16          6.00         5.15 o                         
   3   4  15          0.18          9.90         5.80 o                         
   4   4  15         31.10         31.13         6.09 o                         
  -8   5  15         22.46         19.52         5.41 o                         
  -7   5  15          3.47          4.17         5.38 o                         
  -6   5  15          2.91         -0.47         5.23 o                         
  -5   5  15         24.94         17.24         5.69 o                         
  -4   5  15          0.16          3.36         4.97 o                         
  -3   5  15          2.41          8.44         5.58 o                         
  -2   5  15          4.59          5.26         6.13 o                         
 -19   0  16          7.57         -3.02         6.94 o                         
 -18   0  16          0.95          8.10         6.68 o                         
 -17   0  16          1.32          9.93        10.32 o                         
 -16   0  16          0.84          5.82         6.57 o                         
 -15   0  16        100.38         97.43         6.69 o                         
 -14   0  16          9.21         10.22         5.51 o                         
 -13   0  16        120.12        105.57         6.63 o                         
 -12   0  16          0.18          1.11         6.11 o                         
 -11   0  16         44.58         38.38         6.32 o                         
 -10   0  16         62.31         54.46         6.19 o                         
  -9   0  16         45.83         39.86         7.55 o                         
  -8   0  16         49.20         54.96         7.63 o                         
  -7   0  16         17.52         12.78         5.27 o                         
  -6   0  16          0.85          4.57         6.04 o                         
  -5   0  16         73.22         74.06         6.76 o                         
  -4   0  16        112.25        108.02         6.45 o                         
  -3   0  16         46.09         43.02         5.63 o                         
  -2   0  16         40.75         42.26         5.73 o                         
  -1   0  16         30.99         36.69         7.61 o                         
   0   0  16        132.76        172.85        25.64 o                         
   1   0  16         42.02         46.43         6.50 o                         
   2   0  16          7.28          6.86         6.97 o                         
   3   0  16         93.69        110.27         7.27 o                         
   4   0  16         13.78         15.87         6.97 o                         
   5   0  16         13.82          8.12         6.82 o                         
   6   0  16         27.33         34.05         6.82 o                         
   7   0  16          4.33          9.52         6.84 o                         
   8   0  16          4.36         10.22         7.40 o                         
   9   0  16         33.44         38.22         7.82 o                         
 -19   1  16          1.37          8.41         4.60 o                         
 -18   1  16         19.33         18.38         4.86 o                         
 -17   1  16          0.61          0.20         4.25 o                         
 -16   1  16          1.08          2.59         3.74 o                         
 -15   1  16          1.97          2.15         4.53 o                         
 -14   1  16         22.52         22.83         4.59 o                         
 -13   1  16         14.44         12.68         4.18 o                         
 -12   1  16         14.00          8.99         4.06 o                         
 -11   1  16          8.63         11.71         4.85 o                         
 -10   1  16          1.52          1.32         4.48 o                         
  -9   1  16          0.03          0.53         4.00 o                         
  -8   1  16          0.17          4.30         4.02 o                         
  -7   1  16         30.44         27.21         4.36 o                         
  -6   1  16         17.16         17.15         4.32 o                         
  -5   1  16          8.12         10.95         3.98 o                         
  -4   1  16          8.73         10.53         4.25 o                         
  -3   1  16         72.85         80.60         4.64 o                         
  -2   1  16         31.09         24.93         4.44 o                         
  -1   1  16        261.68        248.85         8.43 o                         
   0   1  16         99.95         96.52         5.17 o                         
   1   1  16        185.87        195.22         5.63 o                         
   2   1  16         25.68         30.70         4.99 o                         
   3   1  16          1.68          2.01         5.25 o                         
   4   1  16        159.58        142.96         5.26 o                         
   5   1  16          1.42          5.59         4.68 o                         
   6   1  16          2.39          3.63         4.80 o                         
   7   1  16         24.64         26.37         5.06 o                         
   8   1  16         12.58         15.82         5.31 o                         
 -18   2  16         14.36         17.84         5.34 o                         
 -17   2  16          3.10          1.74         4.70 o                         
 -16   2  16          0.10          9.85         5.15 o                         
 -15   2  16         15.31         17.09         5.16 o                         
 -14   2  16          0.10          4.52         5.12 o                         
 -13   2  16          0.32          7.28         4.62 o                         
 -12   2  16        141.98        132.87         4.84 o                         
 -11   2  16         35.64         38.90         4.55 o                         
 -10   2  16          2.19          1.49         4.44 o                         
  -9   2  16         62.46         49.51         4.66 o                         
  -8   2  16          2.73          6.14         4.47 o                         
  -7   2  16          9.20          7.83         4.50 o                         
  -6   2  16         23.40         21.26         4.55 o                         
  -5   2  16         11.99         14.22         5.05 o                         
  -4   2  16         15.37         19.96         4.59 o                         
  -3   2  16         55.90         68.38         4.16 o                         
  -2   2  16        151.71        143.54         6.44 o                         
  -1   2  16         10.61          8.30         4.89 o                         
   0   2  16         23.86         33.50         5.02 o                         
   1   2  16          0.03          7.44         4.90 o                         
   2   2  16         26.20         27.18         5.23 o                         
   3   2  16          5.76          7.77         5.25 o                         
   4   2  16          0.00         10.81         5.30 o                         
   5   2  16          0.09          1.25         5.49 o                         
   6   2  16          2.47          6.34         5.47 o                         
   7   2  16          0.66          5.44         5.64 o                         
 -16   3  16         15.64         11.92         5.00 o                         
 -15   3  16         32.67         23.00         4.99 o                         
 -14   3  16         49.55         41.71         4.73 o                         
 -13   3  16         59.45         40.69         4.27 o                         
 -12   3  16        174.32        151.23         4.88 o                         
 -11   3  16          2.13          5.25         4.77 o                         
 -10   3  16         23.92         22.54         4.39 o                         
  -9   3  16          0.17          3.73         4.58 o                         
  -8   3  16         13.38         20.10         4.76 o                         
  -7   3  16          8.28          7.32         4.37 o                         
  -6   3  16        128.74        142.90         5.15 o                         
  -5   3  16         40.45         36.86         4.48 o                         
  -4   3  16          5.15          7.02         4.40 o                         
  -3   3  16         32.80         23.11         4.45 o                         
  -2   3  16          5.94          9.63         5.39 o                         
  -1   3  16          4.05          8.41         5.32 o                         
   0   3  16          0.00          3.73         4.73 o                         
   1   3  16          1.14          2.34         5.47 o                         
   2   3  16          0.26          0.98         5.34 o                         
   3   3  16          1.62          5.02         5.41 o                         
   4   3  16         16.68         12.12         5.64 o                         
   5   3  16         40.12         36.53         6.01 o                         
 -12   4  16         24.03         24.66         5.23 o                         
 -11   4  16         40.79         30.83         5.23 o                         
 -10   4  16         27.31         24.04         5.06 o                         
  -9   4  16         17.40         20.91         5.00 o                         
  -8   4  16          6.84         10.39         5.08 o                         
  -7   4  16          7.92          9.59         4.65 o                         
  -6   4  16          1.28          6.47         5.14 o                         
  -5   4  16         12.22         12.81         5.28 o                         
  -4   4  16          1.45          8.04         4.70 o                         
  -3   4  16          0.06          0.61         5.50 o                         
  -2   4  16          0.04          3.71         5.49 o                         
  -1   4  16          0.82         -1.05         5.15 o                         
   0   4  16          0.09          2.47         5.80 o                         
   1   4  16          7.48         15.06         5.87 o                         
 -17   1  17          1.79         -0.38         4.54 o                         
 -16   1  17         29.87         24.59         4.46 o                         
 -15   1  17          4.68          7.04         4.64 o                         
 -14   1  17          4.58          6.86         4.64 o                         
 -13   1  17         34.36         35.22         4.78 o                         
 -12   1  17         10.29          6.27         4.66 o                         
 -11   1  17          8.37          9.10         4.39 o                         
 -10   1  17         28.05         25.73         4.68 o                         
  -9   1  17          0.41          6.48         4.47 o                         
  -8   1  17         15.19         19.28         4.37 o                         
  -7   1  17          5.12          1.63         4.07 o                         
  -6   1  17          3.59          4.99         4.08 o                         
  -5   1  17         30.25         31.39         4.48 o                         
  -4   1  17          5.75         19.22         4.43 o                         
  -3   1  17          1.23          3.98         4.10 o                         
  -2   1  17          0.00          5.66         5.54 o                         
  -1   1  17         35.58         45.54         5.08 o                         
   0   1  17         28.71         27.53         5.07 o                         
   1   1  17          4.97          2.95         4.93 o                         
   2   1  17         90.95         83.39         5.36 o                         
   3   1  17         36.22         37.54         5.40 o                         
   4   1  17          3.46          5.69         5.35 o                         
   5   1  17          2.06          6.71         4.91 o                         
   6   1  17          3.44          5.99         5.15 o                         
 -16   2  17          0.48          1.14         5.65 o                         
 -15   2  17         16.89         11.20         4.58 o                         
 -14   2  17          0.46          6.78         4.73 o                         
 -13   2  17         92.00         84.56         5.00 o                         
 -12   2  17         17.05         21.76         4.70 o                         
 -11   2  17          1.83          4.74         4.59 o                         
 -10   2  17          4.16         10.59         4.74 o                         
  -9   2  17         31.88         24.18         4.71 o                         
  -8   2  17          0.11          4.43         4.61 o                         
  -7   2  17         68.68         67.43         5.16 o                         
  -6   2  17          1.66          1.49         4.58 o                         
  -5   2  17         20.84         26.53         4.64 o                         
  -4   2  17          4.50         11.02         4.47 o                         
  -3   2  17        147.46        140.01         5.23 o                         
  -2   2  17         62.79         55.90         5.44 o                         
  -1   2  17          0.22          0.37         5.47 o                         
   0   2  17          0.62          7.48         5.01 o                         
   1   2  17         21.16         17.30         5.81 o                         
   2   2  17          0.62          7.08         4.74 o                         
   3   2  17         16.50         14.09         5.78 o                         
   4   2  17          0.13          3.99         5.58 o                         
   5   2  17          7.89          3.25         5.66 o                         
 -14   3  17          1.46          2.22         4.60 o                         
 -13   3  17          9.68         13.80         5.01 o                         
 -12   3  17          8.75         12.76         4.56 o                         
 -11   3  17          5.93          5.64         4.32 o                         
 -10   3  17          5.87          3.85         4.57 o                         
  -9   3  17          7.66          7.23         4.95 o                         
  -8   3  17          2.29          6.14         4.88 o                         
  -7   3  17          0.53          0.81         4.50 o                         
  -6   3  17         53.70         56.81         5.14 o                         
  -5   3  17          6.69          3.23         5.06 o                         
  -4   3  17         68.54         59.09         5.44 o                         
  -3   3  17          4.99          8.05         4.51 o                         
  -2   3  17          6.61          5.53         5.60 o                         
  -1   3  17          0.02          1.12         5.45 o                         
   0   3  17         23.08         20.87         5.57 o                         
   1   3  17         10.14         12.81         5.56 o                         
   2   3  17         10.21         16.85         5.71 o                         
  -6   4  17         25.51         27.07         4.86 o                         
  -5   4  17          1.54          6.29         4.97 o                         
 -16   0  18          1.72          4.89         5.10 o                         
 -15   0  18         39.71         28.42         6.10 o                         
 -14   0  18         10.29          8.28         6.88 o                         
 -13   0  18         19.34         25.04         6.72 o                         
 -12   0  18         16.91         24.00         7.15 o                         
 -11   0  18          3.27          1.26         8.17 o                         
 -10   0  18         22.10         19.55         6.64 o                         
  -9   0  18         25.29         23.04         6.48 o                         
  -8   0  18          4.54          7.81         6.57 o                         
  -7   0  18         90.70         93.53         7.36 o                         
  -6   0  18          2.45          5.97         6.52 o                         
  -5   0  18        179.68        166.91         7.10 o                         
  -4   0  18          4.82          9.47         6.47 o                         
  -3   0  18        202.69        193.09        10.46 o                         
  -2   0  18         64.96         55.15         8.18 o                         
  -1   0  18        109.55        104.18         8.88 o                         
   0   0  18          0.41         13.75         8.41 o                         
   1   0  18         55.28         55.25         8.79 o                         
   2   0  18         26.31         31.35         8.43 o                         
   3   0  18          4.22          4.23         7.21 o                         
   4   0  18          0.95          6.77         8.25 o                         
 -15   1  18          7.01          6.34         5.35 o                         
 -14   1  18          0.59          5.59         5.34 o                         
 -13   1  18          2.41          4.30         4.17 o                         
 -12   1  18         18.99         16.31         4.84 o                         
 -11   1  18          5.35          6.89         4.80 o                         
 -10   1  18         25.87         28.94         3.94 o                         
  -9   1  18          0.80          0.34         4.81 o                         
  -8   1  18         43.13         46.38         4.42 o                         
  -7   1  18          6.32         10.43         4.78 o                         
  -6   1  18         18.14         17.97         4.74 o                         
  -5   1  18          3.90         10.43         4.60 o                         
  -4   1  18         45.31         39.43         4.88 o                         
  -3   1  18         15.39         17.17         5.31 o                         
  -2   1  18         12.29          9.36         5.83 o                         
  -1   1  18          2.16          2.72         5.80 o                         
   0   1  18         11.46          8.60         5.32 o                         
   1   1  18          1.02          3.23         5.39 o                         
   2   1  18         17.62         16.03         5.77 o                         
   3   1  18          9.55          9.63         5.53 o                         
 -14   2  18          9.31          9.25         5.15 o                         
 -13   2  18          7.19         10.42         4.58 o                         
 -12   2  18          0.10          4.25         5.07 o                         
 -11   2  18          1.45          9.70         4.53 o                         
 -10   2  18          3.37          8.93         4.75 o                         
  -9   2  18          4.90         12.19         4.50 o                         
  -8   2  18          0.16          6.06         5.35 o                         
  -7   2  18         25.67         19.26         4.95 o                         
  -6   2  18          0.84          3.50         4.38 o                         
  -5   2  18         42.69         32.99         4.98 o                         
  -4   2  18          9.88         12.62         4.92 o                         
  -3   2  18          0.22          0.60         5.92 o                         
  -2   2  18          1.54          3.21         6.18 o                         
  -1   2  18         64.49         50.37         5.67 o                         
   0   2  18          2.79          3.95         5.54 o                         
   1   2  18          8.78          9.21         5.61 o                         
 -10   3  18          0.44          2.45         5.12 o                         
  -9   3  18          2.70         12.37         5.03 o                         
  -8   3  18          0.12          2.45         5.15 o                         
  -7   3  18          0.00          0.51         5.13 o                         
  -6   3  18          0.17          6.02         4.73 o                         
  -5   3  18          6.78         12.30         4.75 o                         
  -4   3  18          0.00         -2.29         5.71 o                         
  -3   3  18          0.30          0.92         4.91 o                         
 -12   1  19          5.42          9.35         4.92 o                         
 -11   1  19          1.53          3.24         4.96 o                         
 -10   1  19          1.56         -1.60         5.37 o                         
  -9   1  19          1.99          5.33         4.88 o                         
  -8   1  19          7.62         10.36         4.94 o                         
  -7   1  19         13.13         16.03         4.96 o                         
  -6   1  19          2.35          3.41         4.90 o                         
  -5   1  19         25.48         32.34         5.01 o                         
  -4   1  19          8.34          8.75         4.67 o                         
  -3   1  19          9.29         11.69         5.98 o                         
  -2   1  19         20.32         13.79         6.11 o                         
  -1   1  19          1.40          1.87         6.10 o                         
  -9   2  19         46.90         37.31         5.80 o                         
  -8   2  19          3.40         16.28         5.13 o                         
  -7   2  19          1.01         -0.93         5.04 o                         
  -6   2  19          2.61          2.74         5.25 o                         
  -5   2  19          1.34          5.08         5.08 o                         
  -4   2  19          7.80         10.92         5.73 o                         
                                                                                
